# Supplementary material for: The Eucalyptus grandis NBS-LRR Gene Family: Physical Clustering and Expression Hotspots
Source: Front Plant Sci. 2016 Jan 12;6:1238. doi: 10.3389/fpls.2015.01238 (PMC4709456; doi:10.3389/fpls.2015.01238)
Supplement: Table S1 — Full list of Eucalyptus grandis putative NBS-LRR genes sorted by position on the genome. Information per gene includes the chromosomal position, class, physical cluster and phylogeny clade membership, identification method, raw expression data, log2 fold change values and ANOVA results (p-values). S_F_C, susceptible, fungal treatment, control; S_F_I, susceptible, fungal treatment, inoculated; R_F_C, resistant, fungal treatment, control; R_F_I, resistant, fungal treatment, inoculated; S_I_C, susceptible, insect treatment, control; S_I_I, susceptible, insect treatment, infested; R_I_C, resistant, insect treatment, control; R_I_I, resistant, insect treatment, infested. [file Table1.XLSX]

## Sheet: Eucgr NB-LRRs
Table S1 Full list of Eucalyptus grandis putative NBS-LRR genes sorted by position on the genome
												Leptocybe invasa - normalized log₂ of FPKM values												Leptocybe invasa - log₂(Infected/Control)		Leptocybe invasa - ANOVA results			Chrysoporthe austroafricana - normalized log₂ of FPKM values												Chrysoporthe austroafricana - log₂(Infected/Control)		Chrysoporthe austroafricana - ANOVA results
GeneID	Chromosome	bp (start)	Strand	Class	Subgroup (PfamScan)	Clade	Cluster type	Cluster	SuperCluster	Identification	GeneID (expression)	S-I-C1	S-I-C2	S-I-C3	S-I-I1	S-I-I2	S-I-I3	R-I-C1	R-I-C2	R-I-C3	R-I-I1	R-I-I2	R-I-I3	Resistant	Susceptible	p_value[genotype]	p_value[treatment]	p_value[genotype by treatment]	R-F-C1	R-F-C2	R-F-C3	R-F-I1	R-F-I2	R-F-I3	S-F-C1	S-F-C2	S-F-C3	S-F-I1	S-F-I2	S-F-I3	Resistant	Susceptible	p_value[genotype]	p_value[treatment]	p_value[genotype by treatment]
Eucgr.A00735	1	11901282	-	TN	TN					Pfam NB-ARC	Eucgr.A00735	0.0118973	0.0367675	0.0240045	0.0115196	0.0119648	0	0.0819059	0.122096	0.185458	0.113029	0.0336893	0.153516	-0.375386	-1.62964	0.00297659	0.355531	0.78387	0	0.0253576	0.024973	0.136265	0.185768	0.013034	0.0258831	0.15095	0.0867103	0.359291	0.528132	0.530683	2.73494	2.42785	0.000950293	0.000485194	0.0092169
Eucgr.A00810	1	13426768	+	TNL	TNL					Egr-specific HMM	Eucgr.A00810	0.241046	0.796065	0.287098	0.307741	0.524026	0.313244	0.432728	0.429901	0.296311	0.0936861	0.605326	0.41609	-0.0556301	-0.209769	0.798926	0.771123	0.859618	0.854637	1.30846	1.57759	0.78236	0.559245	1.3365	1.33907	1.23551	1.5794	0.667603	0.878581	0.655942	-0.482091	-0.915597	0.952066	0.0175319	0.404586
Eucgr.A01549	1	24385275	-	N	NN					Pfam NB-ARC	Eucgr.A01549	0.712344	1.19465	0.835649	0.519315	0.963023	0.920779	4.50723	3.0923	3.13584	2.92661	3.86126	3.48789	-0.0631268	-0.19066	1.57755e-05	0.65546	0.9462	0.930456	0.647373	0.981256	0.666957	0.676135	1.07407	1.5058	0.561762	1.37897	0.921196	1.68079	0.890864	-0.0823139	0.0192593	0.164699	0.942457	0.887038
Eucgr.A01550	1	24386671	-	N	N					Egr-specific HMM
Eucgr.A01678	1	26516786	-	NL	NNL					Pfam NB-ARC	Eucgr.A01678	0.668979	1.05715	0.578161	0.234158	0.322437	0.427218	0.108161	0.164292	0.413727	0	0.0444792	0.0584443	-2.73701	-1.22787	0.00192512	0.0086856	0.218212	0.212286	0.105604	0.254416	0.0303325	0.0644824	0.077964	0.401771	0.152583	0.225265	0.0614175	0.132536	0.0630114	-1.72786	-1.6012	0.314163	0.00939444	0.662147
Eucgr.A01702	1	27018938	+	TNL	TNL	TNL-clade				Pfam NB-ARC
Eucgr.A01910	1	29718465	+	NL	NL					Egr-specific HMM
Eucgr.A02202	1	32705415	+	NL	NL	CNL-clade				Pfam NB-ARC	Eucgr.A02202	0.0327743	0.089452	0.0777746	0.0329517	0.033116	0.0217416	0.0222855	0.022416	0.0671493	0	0.0888536	0	-0.332073	-1.18756	0.46206	0.264893	0.451774	0.0750095	0.148098	0.111386	0.0896685	0.040214	0.167171	0.0127292	0.025362	0.0625509	0.0638944	0.0140304	0.0528374	-0.171255	0.377712	0.0230478	0.960346	0.648534
Eucgr.A02363	1	34421382	-	CNL	CNL	CNL-clade	CNL-type	A-1		Pfam NB-ARC	Eucgr.A02363	0.0436866	0.0343228	0.021572	0.0101083	0.0107489	0.0210608	0.0503545	0.0166457	0.0508046	0.093526	0.0558339	0.0358705	0.652923	-1.24831	0.0374834	0.88408	0.0898999	0.0902421	0.0454363	0.0777563	0.0217976	0.083221	0.0806365	0	0.0223699	0.032817	0	0.0117459	0	-0.20117	-2.23217	0.00293034	0.392371	0.847376
Eucgr.A02365	1	34444208	-	CNL	CNL	CNL-clade	CNL-type	A-1		Pfam NB-ARC	Eucgr.A02365	0.0917547	0.131738	0.102485	0.0749693	0.102136	0.0445043	0.115819	0.0820136	0.0834907	0.111749	0.0279467	0.0537176	-0.540542	-0.556753	0.495336	0.0961096	0.875797	0.268406	0.202827	0.209226	0.140631	0.0353052	0.242168	0.124892	0.0555673	0.0541876	0.0452031	0.0348232	0.0671365	-0.702646	-0.673078	0.00798153	0.125188	0.41693
Eucgr.A02366	1	34450196	-	CNL	CNL	CNL-clade	CNL-type	A-1		Pfam NB-ARC	Eucgr.A02366	0.156825	0.138284	0.165806	0.0569631	0.0827796	0.0696514	0.276682	0.073181	0.185599	0.160429	0.152637	0.117445	-0.314734	-1.13828	0.146654	0.0886364	0.44857	0.387316	0.243498	0.226279	0.0937044	0.0765464	0.221063	0	0.0120045	0.0235151	0.0123153	0.0255262	0.0245409	-1.13113	0.812524	0.00053124	0.0664902	0.0443291
Eucgr.A02513	1	35718606	+	CNL	CNL	CNL-clade	CNL-type	A-2		Pfam NB-ARC	Eucgr.A02513	1.54165	2.10469	1.78389	1.58974	1.55063	1.23155	1.90572	1.32402	1.73184	1.30533	1.63725	1.31061	-0.222254	-0.312746	0.511508	0.0726452	0.693086	3.34455	2.92358	3.34667	1.92129	1.49875	2.37317	0.70355	0.842447	0.737889	0.420226	0.409291	0.506129	-0.730894	-0.773953	9.30016e-07	0.000634621	0.0114936
Eucgr.A02516	1	35746212	+	CN	CN		CNL-type	A-2		Pfam NB-ARC	Eucgr.A02516	1.77822	2.26743	1.89299	1.67996	1.6474	1.62952	2.23741	1.77856	1.80088	1.4584	1.87403	2.23265	-0.0638357	-0.2607	0.612004	0.217577	0.4512	3.50225	3.08666	3.23868	1.85366	1.20493	2.60033	0.872284	0.622974	0.608489	0.39326	0.495484	0.343403	-0.796311	-0.771787	1.37021e-05	0.00461355	0.0344851
Eucgr.A02517	1	35789594	+	CNL	CNL	CNL-clade	CNL-type	A-2		Pfam NB-ARC	Eucgr.A02517	0.0732326	0.0455677	0.0142419	0	0.0714467	0.0279569	0.0424105	0.0209254	0.0432599	0.0239213	0.0529992	0	-0.470711	-0.420514	0.621791	0.525448	0.967871	0	0	0.0140123	0.013691	0.0147083	0	0.0144104	0.0281409	0.0276425	0.0145176	0	0.0286848	1.01916	-0.700232	0.0743919	0.725156	0.266095
Eucgr.A02518	1	35810140	+	CNL	CNL	CNL-clade	CNL-type	A-2		Pfam NB-ARC	Eucgr.A02518	5.75594	5.02773	5.20413	4.68808	4.79465	4.36735	0.426097	0.25042	0.439417	0.195625	0.245881	0.243221	-0.704651	-0.207077	4.15976e-10	0.0113544	0.0615975	0.717568	0.466832	0.625182	0.311751	0.151024	0.430472	0.112202	0.0550986	0.0968649	0.0670688	0.0462678	0.0777199	-1.01853	-0.467443	0.000143978	0.0177436	0.0349768
Eucgr.A02522	1	35831548	-	CNL	CNL	CNL-clade	CNL-type	A-2		Pfam NB-ARC	Eucgr.A02522	2.47156	2.87784	2.08411	1.70856	1.57665	1.66618	1.62925	0.999028	1.10993	0.859798	1.10892	0.733265	-0.468328	-0.58621	0.000275013	0.00660953	0.173273	4.59117	4.73428	4.33704	1.59696	1.29661	2.51942	0.705397	0.451918	0.62059	0.379933	0.364278	0.40311	-1.33572	-0.631909	7.78791e-07	6.73389e-05	0.000196099
Eucgr.A02524	1	35862112	-	CN	CN		CNL-type	A-2		Pfam NB-ARC	Eucgr.A02524	0.236678	0.338845	0.223419	0.194266	0.281204	0.130765	1.85098	2.01018	1.67478	1.89685	1.46821	1.42267	-0.209487	-0.398214	2.58141e-07	0.13421	0.354041	3.52294	2.83508	3.32537	1.44287	1.23291	2.39148	0	0.0166259	0	0	0	0	-0.934306	#NUM!	2.21014e-06	0.00555971	0.00577871
Eucgr.A02528	1	35881478	-	CNL	CNL	CNL-clade	CNL-type	A-2		Pfam NB-ARC	Eucgr.A02528	4.33227	5.82451	4.17614	2.92238	2.87755	2.94004	1.45834	1.78857	1.75484	1.02507	1.2156	0.924256	-0.660261	-0.713632	1.63632e-05	0.00184416	0.0499607	7.22959	8.20199	6.98357	2.89907	2.15056	4.2371	0.194397	0.0510446	0.100425	0.0650546	0.053796	0.0517706	-1.27123	-1.01942	4.95994e-07	0.000261192	0.000312568
Eucgr.A02530	1	35899950	-	NL	NL	CNL-clade	CNL-type	A-2		Pfam NB-ARC	Eucgr.A02530	4.72893	6.73218	4.78578	1.74719	2.1572	2.30892	1.70094	1.66883	1.64499	0.835435	1.08533	0.699597	-0.936415	-1.38673	9.50259e-05	0.000319002	0.00608094	1.90595	2.0696	1.75588	0.833611	0.786184	1.18302	0.31549	0.270585	0.38471	0.136984	0.171511	0.218536	-1.03202	-0.881264	4.55132e-07	0.00010864	0.000838085
Eucgr.A02533	1	35908286	-	CNL	CNL	CNL-clade	CNL-type	A-2		Pfam NB-ARC	Eucgr.A02533	0.716032	0.484858	0.480436	0.39914	0.58968	0.308257	0.933623	0.32965	0.468501	0.329049	0.307861	0.191326	-1.06414	-0.374335	0.542674	0.0860699	0.452802	0.760556	0.438926	0.552347	0.278422	0.196633	0.304869	0.176733	0.0992766	0.145632	0.16427	0	0.0502287	-1.16746	-0.975048	0.00051921	0.0083951	0.0542928
Eucgr.B00001	2	53066	+	L	L		Other-type	B-1		BLAST homologue	Eucgr.B00001	0.497633	1.36129	1.08385	0.587821	0.5456	0.579526	1.08916	1.15769	1.26375	1.26463	1.37322	0.837786	-0.0144406	-0.780696	0.0352387	0.206937	0.230687	0.306974	0.430123	0.397539	0.775978	0.602573	0.629852	0.157607	0.266194	0.349205	0.497149	0.720797	0.646817	0.823819	1.27044	0.15744	0.000300051	0.519956
Eucgr.B00003	2	63538	+	L	L		Other-type	B-1		BLAST homologue	Eucgr.B00003	0.510021	0.964322	0.618337	0.40368	0.403269	0.341201	0.44634	0.361632	0.433312	0.368867	0.426429	0.259858	-0.23438	-0.866041	0.0679722	0.0355283	0.128774	0.786747	0.85477	0.854733	1.07305	1.4368	0.605223	0.997751	1.01841	1.20467	0.946342	2.14925	1.14312	0.319504	0.396193	0.207218	0.258922	0.774551
Eucgr.B00004	2	109172	+	N	N		Other-type	B-1		Pfam NB-ARC
Eucgr.B00005	2	114287	+	none	none		Other-type	B-1		BLAST homologue	Eucgr.B00005	0.402713	0.48043	0.238353	0.209441	0.382776	0.0867571	0.287996	0.49485	0.125109	0.350915	0.140831	0.593661	0.257543	-0.723996	0.759045	0.674218	0.337468	0.0210303	0.107136	0.082984	0.0408039	0.0435024	0.0436258	0	0	0.0408725	0	0	0	-0.722892	#NUM!	0.0090667	0.192319	0.640092
Eucgr.B00007	2	195043	+	L	L		Other-type	B-1		BLAST homologue	Eucgr.B00007	0.0974055	0.325809	0.067898	0.162272	0.248595	0.0977424	0.0217273	0	0.0450379	0	0	0	#NUM!	0.0505046	0.0103821	0.864773	0.771258	0	0	0	0.0127036	0.0557854	0	0.0272625	0.0526055	0.0254355	0.107064	0.027244	0.0655771	#DIV/0!	0.924618	0.0297044	0.106427	0.778422
Eucgr.B00152	2	2433228	+	CN	CN					Pfam NB-ARC
Eucgr.B00157	2	2482813	+	N	N					Egr-specific HMM
Eucgr.B00322	2	4604105	+	CN	CN		CNL-type	B-2		Pfam NB-ARC	Eucgr.B00322	0.500631	0.455977	0.333077	0.256391	0.291988	0.328781	0.433648	0.477694	0.679993	0.354614	0.261359	0.36723	-0.694676	-0.556107	0.207359	0.00889814	0.528905	0.502061	0.470042	0.409139	0.132025	0.165085	0.141753	0.463678	0.273063	0.417914	0.347924	0.247215	0.272587	-1.65412	-0.41215	0.370678	0.000422198	0.0152723
Eucgr.B00328	2	4677296	+	N	N		CNL-type	B-2		Pfam NB-ARC
Eucgr.B00330	2	4719844	+	CNL	CNL	CNL-clade	CNL-type	B-2		Pfam NB-ARC	Eucgr.B00330	3.69382	3.18138	3.15502	2.5468	3.01627	2.38494	3.20855	3.62945	3.02654	1.77142	1.88346	1.96758	-0.81105	-0.335688	0.0314268	0.000167576	0.053928	8.79248	9.50977	8.58216	4.04407	4.09993	5.8055	5.2694	4.84495	4.99687	4.76097	3.55637	4.37084	-0.946556	-0.252135	0.000389075	0.000127606	0.00152913
Eucgr.B00443	2	5677206	+	NL	NL	CNL-clade	CNL-type	B-3		Pfam NB-ARC	Eucgr.B00443	0.726152	0.77918	0.579265	0.649371	0.877273	0.98914	7.40273	5.16263	5.73108	4.66352	5.50333	5.84565	-0.192364	0.27124	1.22981e-06	0.444196	0.272124	4.80978	5.09528	5.07365	4.62384	4.13871	5.72472	5.77244	5.49328	5.46616	5.13888	5.14957	5.40444	-0.0481276	-0.0924885	0.0818032	0.333493	0.72226
Eucgr.B00444	2	5733310	-	N	N		CNL-type	B-3		Pfam NB-ARC	Eucgr.B00444	0.209332	0.197951	0.294605	0.228354	0.242037	0.163605	0.208257	0.205379	0.184647	0.417478	0.259882	0.283712	0.683816	-0.146767	0.271389	0.15763	0.0523373	0.0416621	0.0629806	0.0818916	0.527618	0.790869	0	2.44463	2.03683	2.76126	1.88854	2.17116	2.66767	2.82137	-0.106489	5.01307e-06	0.610072	0.194037
Eucgr.B00446	2	5747426	-	NL	NL	CNL-clade	CNL-type	B-3		Pfam NB-ARC	Eucgr.B00446	0.436027	0.386883	0.401442	0.392845	0.450203	0.475284	0.683952	0.823467	0.58077	0.332767	0.563183	0.480073	-0.601748	0.106695	0.0163609	0.0767125	0.0293099	0.567675	0.659723	0.691159	0.993843	1.44205	0.525322	3.14003	2.70831	3.37308	2.30358	2.58682	2.63979	0.626168	-0.292303	3.13969e-06	0.550324	0.0302654
Eucgr.B00450	2	5786823	-	CNL	CNL	CNL-clade	CNL-type	B-3		Pfam NB-ARC	Eucgr.B00450	6.18806	5.3665	5.17805	5.61537	6.13721	5.58813	0.363713	0.294968	0.20672	0.295013	0.330994	0.268705	0.0480546	0.0515005	1.7337e-09	0.572586	0.607751	0.437069	0.32144	0.341128	0.309457	0.357238	0.41572	0.558879	0.643202	0.625515	0.524265	0.635192	0.569068	-0.0227736	-0.0804057	8.2415e-05	0.552892	0.674411
Eucgr.B00455	2	5830504	+	NL	NL	CNL-clade	CNL-type	B-3		Pfam NB-ARC	Eucgr.B00455	0.137356	0.259056	0.159069	0.187688	0.256819	0.207275	3.90674	2.57231	3.23215	3.18909	3.55085	3.73067	0.108624	0.230652	3.67128e-07	0.515272	0.612163	2.97744	3.0168	3.10074	3.17769	3.05182	3.80025	5.66435	5.53964	6.12119	5.10655	5.18347	4.99409	0.141145	-0.180838	3.74334e-07	0.251788	0.010498
Eucgr.B00463	2	5882559	-	CNL	CNL	CNL-clade	CNL-type	B-3		Pfam NB-ARC	Eucgr.B00463	1.19897	1.24944	1.39295	0.912775	1.25246	1.01201	0.744627	0.917534	0.978372	0.723547	0.927974	0.694272	-0.170753	-0.273841	0.00232874	0.0722787	0.448322	2.20397	1.75213	2.29166	1.61117	1.79444	1.96879	0.695085	0.80864	0.81352	0.475113	0.556243	0.596814	-0.217235	-0.509159	1.49525e-06	0.0336297	0.770366
Eucgr.B00465	2	5910069	-	NL	NL	CNL-clade	CNL-type	B-3		Pfam NB-ARC	Eucgr.B00465	3.0668	2.94515	2.97715	2.44002	2.94793	2.12958	0.974646	1.25541	1.21127	1.18355	0.830528	1.23003	-0.0851427	-0.257918	3.05966e-06	0.0875563	0.175611	2.41595	2.39647	2.63678	1.9297	2.09271	2.69646	1.31649	1.30397	1.56852	0.945747	1.50702	0.949531	-0.148867	-0.300089	0.000131423	0.152925	0.954658
Eucgr.B00915	2	11904058	+	N	N				SC-B-1	Egr-specific HMM
Eucgr.B00918	2	12333146	+	CNL	CNL	CNL-clade	CNL-type	B-4	SC-B-1	Pfam NB-ARC
Eucgr.B00924	2	12539279	+	NL	NL	CNL-clade	CNL-type	B-4	SC-B-1	Egr-specific HMM	Eucgr.B00924	0.0973266	0.081652	0.232619	0.120177	0.0192401	0.0189146	0	0.0264902	0.0271834	0	0	0	#NUM!	-1.37828	0.0197821	0.122561	0.294174	0.183728	0.0749084	0.126437	0.358899	0.379295	0.0385241	2.5867	2.64725	3.10506	2.00075	1.69786	1.58711	1.01226	-0.657776	1.07198e-07	0.00542332	0.00121431
Eucgr.B00928	2	12593177	+	CN	CN		CNL-type	B-4	SC-B-1	Egr-specific HMM	Eucgr.B00928	0.308616	0.881369	0.688153	0.107357	0.26675	0.111277	2.56804	1.10831	1.32954	0.674742	1.46404	1.02175	-0.663459	-1.9521	0.00703554	0.0797789	0.786301	2.43913	1.4043	1.41267	0.692721	0.642684	0.786985	0.692537	0.281242	0.5144	0.166843	0.249968	0.320682	-1.3083	-1.01285	0.00162792	0.0079465	0.0633662
Eucgr.B00930	2	12627948	+	CNL	CNL	CNL-clade	CNL-type	B-4	SC-B-1	Pfam NB-ARC	Eucgr.B00930	0.0938516	0.117907	0.168787	0.108805	0.11229	0.0824968	0.0394138	0.0393158	0.0270225	0.0310298	0.0452607	0.0290854	-0.00514136	-0.325937	0.000223999	0.330583	0.33503	0.234063	0.217705	0.257331	0.502867	0.614342	0.349798	2.12566	1.70769	2.0368	1.38998	1.50526	1.4354	1.04882	-0.438817	1.14766e-07	0.126228	0.00103047
Eucgr.B00937	2	12915288	-	NL	NL				SC-B-1	Egr-specific HMM
Eucgr.B00938	2	12937422	-	NL	NL				SC-B-1	Egr-specific HMM
Eucgr.B00939	2	13043957	-	N	N				SC-B-1	Egr-specific HMM	Eucgr.B00939	1.97854	2.72248	1.73877	1.42147	2.2523	1.29408	2.1774	1.09616	1.19623	1.30302	1.59362	1.52308	-0.0162521	-0.374392	0.166789	0.384852	0.415465	0.028524	0.0291003	0	0	0	0	0.0848267	0.0559907	0.0269829	0.0556939	0.0273835	0.107496	-54.2979	0.183601	0.0108122	0.71188	0.40302
Eucgr.B01032	2	14982049	-	N	N				SC-B-1	Pfam NB-ARC	Eucgr.B01032	3.13536	5.47508	4.08848	2.36985	3.32976	2.66729	2.17608	1.71315	2.24182	1.62685	1.88037	1.47009	-0.300768	-0.601941	0.00246562	0.0436438	0.203009	0.0632936	0.0215304	0.0519391	0.0601075	0.055398	0.0671479	0.0962323	0.136293	0.151282	0.0944313	0.0933782	0.0708447	0.41743	-0.569358	0.00129841	0.269642	0.0336816
Eucgr.B01033	2	14991083	-	NL	NL	CNL-clade			SC-B-1	Egr-specific HMM	Eucgr.B01033	2.71636	4.33574	3.44802	2.24337	2.81888	2.38714	2.21956	1.75616	2.1236	1.35566	1.96495	1.42712	-0.361411	-0.495212	0.00268897	0.029137	0.335878	0.0476473	0.0193964	0.0374557	0.00909064	0.0398967	0.00997621	0.116837	0.189341	0.209557	0.0571875	0.133294	0.111112	-0.825599	-0.774025	0.000466366	0.0541642	0.181353
Eucgr.B01042	2	15532621	-	NL	NL				SC-B-1	Egr-specific HMM	Eucgr.B01042	1.88485	3.4682	2.79251	1.7316	1.55504	1.45681	1.78561	1.02562	1.23801	1.02299	1.37032	1.33457	-0.119296	-0.780077	0.0122668	0.047096	0.0883908	0	0.0231269	0	0	0.0237634	0	0	0	0.0214088	0.0221549	0	0.042201	0.0391694	1.58787	0.490542	0.441329	0.45429
Eucgr.B01044	2	15596172	-	NL	NL				SC-B-1	Egr-specific HMM
Eucgr.B01063	2	16676148	+	NL	NNL		TNL-type	B-5	SC-B-1	Pfam NB-ARC
Eucgr.B01064	2	16723600	-	TN	TN		TNL-type	B-5	SC-B-1	Pfam NB-ARC	Eucgr.B01064	0.0176966	0.0741099	0.0349014	0.0241872	0.025916	0.0254225	0.0138282	0	0	0	0	0	#NUM!	-0.746467	0.00673491	0.246354	0.492792	0	0	0	0	0	0	0	0	0	0	0	0	#DIV/0!	#DIV/0!
Eucgr.B01065	2	16740612	-	NL	NL	TNL-clade	TNL-type	B-5	SC-B-1	Egr-specific HMM	Eucgr.B01065	0	0.0292744	0.0141101	0.0128842	0.0422182	0	0.341022	0.146463	0.270046	0.215242	0.335866	0.258512	0.09594	0.344935	9.82278e-05	0.764394	0.849334	0.141895	0.260783	0.178513	0.126792	0.0676625	0.174271	0.0132208	0	0	0	0	0	-0.656465	#NUM!	0.000161199	0.147894	0.195069
Eucgr.B01071	2	16905830	-	N	NN		TNL-type	B-5	SC-B-1	Pfam NB-ARC	Eucgr.B01071	1.21635	1.87003	1.25895	1.15223	1.30147	0.912169	0.0769981	0.152595	0.180039	0.0941047	0.157037	0.322534	0.485907	-0.368487	1.95854e-05	0.310528	0.167442	0.0202921	0	0.0396492	0.0182459	0	0.0218118	0.0395143	0.0394796	0.0376839	0.0781798	0.018345	0.0544266	-0.581471	0.371554	0.0340962	0.832113	0.433645
Eucgr.B01072	2	16951568	-	N	N		TNL-type	B-5	SC-B-1	Egr-specific HMM
Eucgr.B01073	2	16963412	-	N	N		TNL-type	B-5	SC-B-1	Egr-specific HMM
Eucgr.B01077	2	17057817	-	L	L		TNL-type	B-5	SC-B-1	BLAST homologue	Eucgr.B01077	1.00955	5.23182	4.77469	0.64452	0.428657	0.491703	5.08127	7.23112	3.88631	2.47648	3.01718	3.27444	-0.885542	-2.81548	0.0390499	0.00994727	0.698187	0.723021	0.814086	0.758419	0.138462	0.498546	0.342885	0.32268	0.269644	0.282705	0.61103	0.474436	0.418741	-1.22813	0.7816	0.0410916	0.0995254	0.000748832
Eucgr.B01078	2	17079511	-	N	N		TNL-type	B-5	SC-B-1	Egr-specific HMM	Eucgr.B01078	0.521025	0.488551	0.393633	0.394298	0.572799	0.339229	0.167013	0	0.0552482	0.0330327	0.0475428	0.0627854	-0.632605	-0.103215	3.42447e-05	0.552189	0.950943	0	0	0	0	0.0412199	0.0205579	0	0	0	0	0	0	#DIV/0!	#DIV/0!	0.121772	0.121772	0.121772
Eucgr.B01120	2	17545178	-	NL	NL	CNL-clade			SC-B-1	Pfam NB-ARC	Eucgr.B01120	0.594862	1.43012	1.21394	0.112775	0.237688	0.14451	1.17169	1.59686	0.611962	0.44329	0.58991	0.595943	-1.05313	-2.71009	0.300939	0.0045667	0.414622	0.50645	0.648998	0.712861	0.352326	0.139061	0.300419	0.85541	1.44853	1.85564	0.920812	0.584307	0.516129	-1.23851	-1.04119	0.00725182	0.011468	0.312509
Eucgr.B01161	2	18407603	+	CN	CN		CNL-type	B-6	SC-B-1	Egr-specific HMM
Eucgr.B01164	2	18469324	+	CNL	CNL	CNL-clade	CNL-type	B-6	SC-B-1	Pfam NB-ARC	Eucgr.B01164	0.0373542	0.549354	0.54488	0.0248054	0.0184426	0.00902293	1.02153	1.3173	0.954724	0.539618	0.485053	0.651766	-0.974247	-4.4362	0.000310662	0.00261985	0.41617	0.937173	1.04843	1.1199	0.344453	0.152835	0.848012	0.189706	0.135549	0.268959	0.068144	0.0749116	0.121884	-1.2069	-1.16532	0.000581853	0.0127503	0.0602502
Eucgr.B01165	2	18593849	+	N	N		CNL-type	B-6	SC-B-1	Egr-specific HMM	Eucgr.B01165	0.11689	0.325388	0.223302	0.174041	0.150527	0.184435	0.0626045	0.0622933	0.128108	0.229547	0.0516538	0.283342	1.15791	-0.386938	0.247556	0.603004	0.140608	1.17294	1.599	1.54721	1.16772	1.64579	0.854969	5.59963	4.52339	6.3865	3.79984	3.57551	4.06688	-0.235565	-0.52893	4.90736e-06	0.0150899	0.04455
Eucgr.B01173	2	18796240	+	NL	NL	CNL-clade	CNL-type	B-6	SC-B-1	Pfam NB-ARC	Eucgr.B01173	0.0858259	0.0807566	0.0345588	0.0617394	0.0941948	0.0839804	0.130496	0.0592672	0.0608859	0.0409225	0.0807219	0.0642893	-0.430881	0.254312	0.964297	0.795598	0.316483	0.20767	0.145441	0.188371	0.473033	0.516887	0.116154	2.34814	2.05793	3.06351	1.84969	1.665	1.72235	1.03046	-0.512276	3.66818e-06	0.130226	0.0222226
Eucgr.B01176	2	18909269	+	N	N		CNL-type	B-6	SC-B-1	Egr-specific HMM	Eucgr.B01176	0.693375	0.871056	0.452555	0.791645	0.637031	0.484175	5.04685	2.50813	3.40662	2.21324	2.89558	1.9721	-0.63045	-0.0764766	0.000392254	0.138443	0.157453	3.93244	3.63251	3.16561	1.83456	1.16228	1.88398	0.611416	0.75246	1.0658	0.309875	0.267551	0.556382	-1.13653	-1.09959	3.78574e-06	0.000168745	0.00296202
Eucgr.B01177	2	18958394	+	CNL	CNL	CNL-clade	CNL-type	B-6	SC-B-1	Pfam NB-ARC	Eucgr.B01177	0.109199	0.0734643	0.00990735	0.0263336	0.0392966	0.0481034	1.11922	0.780697	0.866771	0.530105	0.641201	0.637124	-0.613422	-0.759729	1.37799e-06	0.0149127	0.0306818	1.04805	1.00193	0.990453	0.350942	0.306653	0.574078	0.0606156	0.0597711	0.076996	0.0199779	0.0592244	0.0384032	-1.30366	-0.74704	3.11136e-07	7.9261e-05	0.00014698
Eucgr.B01179	2	19002169	+	N	N		CNL-type	B-6	SC-B-1	Pfam NB-ARC	Eucgr.B01179	0.330745	1.28003	0.782843	0.209276	0.185896	0.0905983	1.54063	1.08006	0.391785	0.0922482	1.09345	0.597853	-0.756197	-2.30085	0.254962	0.0796575	0.675491	1.29961	0.460748	0.83878	0.579145	0.470061	0.538068	0.392953	0.331543	0.326402	0.111529	0.164787	0.160776	-0.711482	-1.26561	0.00645629	0.0588653	0.604538
Eucgr.B01180	2	19031305	+	CN	CN		CNL-type	B-6	SC-B-1	Egr-specific HMM	Eucgr.B01180	0	0	0	0	0	0	10.0933	8.66761	8.91434	6.39535	6.57611	7.14327	-0.460344	#DIV/0!	9.35601e-10	0.000931048	0.000931048	5.06085	7.83608	6.96113	2.28182	2.18165	4.07878	0.568984	1.25263	1.4625	0.807688	0.484504	0.837183	-1.21704	-0.625074	9.35819e-05	0.00454905	0.0130527
Eucgr.B01181	2	19032070	+	NL	NL	CNL-clade	CNL-type	B-6	SC-B-1	Pfam NB-ARC
Eucgr.B01184	2	19176185	+	NL	NL	CNL-clade	CNL-type	B-6	SC-B-1	Pfam NB-ARC	Eucgr.B01184	4.20612	4.21901	3.39478	2.75819	3.39558	3.32228	6.85011	5.41038	5.84377	3.0557	3.99124	3.78407	-0.741161	-0.318861	0.00322601	0.000803003	0.0281272	5.16821	5.89507	5.88343	4.19345	3.74987	4.25125	8.43128	9.37713	10.3915	7.25051	6.94579	7.18963	-0.474766	-0.399029	5.41196e-06	0.000320723	0.315446
Eucgr.B01230	2	20057186	-	NL	NL	CNL-clade	CNL-type	B-7	SC-B-1	Pfam NB-ARC	Eucgr.B01230	0.240803	0.21296	0.144745	0.180101	0.230225	0.140717	1.88229	2.10606	1.75556	0.820436	0.818071	1.0742	-1.0823	-0.119206	1.12217e-07	7.58422e-05	9.4598e-05	0.0962834	0.165972	0.246541	0.364572	0.291484	0.190549	1.1287	0.992421	1.25747	0.692219	0.777939	0.911784	0.734601	-0.504283	1.83149e-06	0.104288	0.00594763
Eucgr.B01234	2	20135481	-	NL	NL	CNL-clade	CNL-type	B-7	SC-B-1	Pfam NB-ARC	Eucgr.B01234	0.0443345	0.0618957	0.0440863	0.0664848	0.0439007	0.100382	0.23295	0.116215	0.140497	0.0532622	0.0785267	0.152416	-0.784855	0.487649	0.0240108	0.35776	0.111353	0.221817	0.279155	0.297391	0.0885327	0.162968	0.286131	0.296179	0.169829	0.292465	0.197876	0.188861	0.129939	-0.570427	-0.553838	0.800307	0.0628078	0.937141
Eucgr.B01237	2	20182741	-	CNL	CNNL		CNL-type	B-7	SC-B-1	Pfam NB-ARC	Eucgr.B01237	0.730709	0.803227	0.563837	0.412972	0.595137	0.452833	0.969211	1.13396	1.17144	0.559988	0.526261	0.72284	-0.85606	-0.52196	0.00359773	0.000506123	0.0580709	0.489938	0.514786	0.463154	0.263785	0.123602	0.264782	0.0845125	0.116208	0.0639533	0	0.0160968	0.031465	-1.17041	-2.47634	2.91878e-06	0.000172389	0.00512288
Eucgr.B01239	2	20227727	-	CNL	CNL	CNL-clade	CNL-type	B-7	SC-B-1	Pfam NB-ARC
Eucgr.B01252	2	20351712	-	CNL	CNL	CNL-clade			SC-B-1	Pfam NB-ARC	Eucgr.B01252	0.634519	0.890762	0.727473	0.505036	0.703528	0.437475	0.582598	0.834199	0.441234	0.425631	0.277794	0.406136	-0.743786	-0.452691	0.0973177	0.0257675	0.782315	0.656592	0.861263	0.753354	0.361364	0.341901	0.443776	0.57456	0.576995	0.550015	0.375205	0.400309	0.406158	-0.985544	-0.526037	0.0306571	4.17231e-05	0.0181732
Eucgr.B01256	2	20403341	-	CNL	CNL	CNL-clade			SC-B-1	Pfam NB-ARC	Eucgr.B01256	0.0315059	0	0.0106473	0.0282313	0.0632242	0.0103255	1.04581	0.729939	0.796031	0.647929	0.846647	0.585872	-0.305873	1.27175	2.18679e-06	0.284873	0.181691	1.70423	1.77287	1.86038	1.81769	1.55935	2.13694	0.190916	0.0875622	0.199949	0.0597282	0.079406	0.086784	0.0469353	-1.0825	5.81225e-08	0.889685	0.442363
Eucgr.B01282	2	20960605	+	NL	NL	CNL-clade			SC-B-1	Egr-specific HMM	Eucgr.B01282	0.25981	0	0.114974	0.0696518	0.151745	0.18654	0.291496	0.0492371	0.324969	0.105384	0.192321	0.0992705	-0.745827	0.122286	0.472209	0.543263	0.439463	0.231724	0.182887	0.177256	0.301941	0.39931	0.155717	0.621184	0.589948	0.701736	0.264136	0.409733	0.631541	0.533968	-0.551234	0.0022348	0.4176	0.0610296
Eucgr.B01645	2	28458181	-	L	L				SC-B-2	BLAST homologue	Eucgr.B01645	12.3898	14.8679	11.3344	11.136	14.4873	9.17873	5.31412	4.56051	5.58774	4.32411	6.05394	4.95347	-0.0122607	-0.149134	8.90852e-05	0.524033	0.551426	2.47972	2.60746	2.22008	1.64617	2.07992	2.43782	1.8392	1.80202	1.31094	0.843767	1.10007	0.479613	-0.245485	-1.031	0.000450723	0.00884995	0.230767
Eucgr.B01672	2	30161753	+	none	none				SC-B-2	BLAST homologue	Eucgr.B01672	5.8115	6.30849	5.11962	5.2745	6.13039	4.68885	3.93326	3.77688	4.94087	2.78037	2.98499	3.60157	-0.433604	-0.0992275	0.000646469	0.0674675	0.337446	3.46639	3.35583	4.11704	2.82396	2.14289	3.22573	1.16791	1.00733	1.23634	1.05248	1.9281	1.38429	-0.417125	0.355499	4.5198e-05	0.244061	0.0319029
Eucgr.B01701	2	31358224	-	NL	NL	CNL-clade			SC-B-2	Egr-specific HMM
Eucgr.B01703	2	31397869	-	N	N				SC-B-2	Pfam NB-ARC
Eucgr.B01756	2	32136625	+	TNL	TNL	TNL-clade			SC-B-2	Pfam NB-ARC	Eucgr.B01756	1.88603	2.29513	2.32113	1.50206	1.49044	1.34551	0.755743	0.937625	1.09378	0.648938	0.709178	0.537006	-0.556499	-0.583915	3.99435e-06	0.000582668	0.051743	0.193346	0.252859	0.144874	0.095349	0.135895	0.196531	0.248848	0.437766	0.290247	0.145026	0.134349	0.174629	-0.466499	-1.10545	0.0951998	0.0135952	0.137405
Eucgr.B01783	2	32437855	+	CN	CN				SC-B-2	Pfam NB-ARC	Eucgr.B01783	0.072724	0.319103	0.157215	0.0527923	0.0427758	0.0139517	1.34582	1.52138	1.443	0.888184	0.866619	1.16764	-0.56058	-2.32572	1.71754e-07	0.00169718	0.0431424	0.527212	0.474303	0.592181	0.212855	0.238107	0.372722	1.20399	0.519394	0.687123	0.20425	0.351735	0.359331	-0.952214	-1.39699	0.206883	0.00902683	0.304832
Eucgr.B01785	2	32498348	+	CN	CN				SC-B-2	Pfam NB-ARC	Eucgr.B01785	0.432234	0.300841	0.205493	0.0192146	0.122346	0.119187	0.949434	0.707609	0.834733	0.297225	0.259996	0.352618	-1.45349	-1.84781	0.000115187	9.6176e-05	0.0210044	0.637063	0.774846	0.732809	0.704481	1.0417	1.55529	0.235489	0.444039	0.332971	0.452898	0.619458	0.363805	0.622321	0.504297	0.00586017	0.085389	0.389363
Eucgr.B01839	2	33837355	+	TN	TN				SC-B-2	Egr-specific HMM	Eucgr.B01839	2.34896	2.13822	2.24799	1.5739	1.46996	1.62927	2.99934	2.19266	2.26668	2.33117	2.37915	2.09643	-0.131954	-0.527325	0.00976295	0.0125627	0.13468	0.857985	0.4808	0.813316	0.242445	0.200016	0.427144	0.66795	0.724488	0.523035	0.285349	0.448635	0.371557	-1.30731	-0.792948	0.998868	0.00221089	0.346855
Eucgr.B01841	2	33987445	+	TN	TN				SC-B-2	Egr-specific HMM
Eucgr.B01856	2	34800332	+	NL	NL		Other-type	B-8	SC-B-2	Egr-specific HMM	Eucgr.B01856	2.44451	2.89998	2.18643	3.02217	3.19843	2.6211	4.42719	3.74098	3.88697	2.31578	3.6327	3.62962	-0.331837	0.231498	0.0134534	0.503818	0.0526249	0.294421	0.453587	0.32737	0.22072	0.23976	0.291797	0.766176	0.459966	0.630442	0.285881	0.356916	0.315847	-0.515508	-0.953584	0.0140569	0.00475796	0.106131
Eucgr.B01857	2	34858354	+	L	L		Other-type	B-8	SC-B-2	BLAST homologue	Eucgr.B01857	0.863974	1.25152	1.32368	1.00354	1.37158	0.982917	0.713396	0.571781	0.649082	0.585591	0.536027	0.440305	-0.308458	-0.034444	0.000563753	0.470415	0.639663	0.22954	0.263309	0.263323	0.351701	0.174225	0.265584	0.393001	0.339304	0.533054	0.409243	0.483027	0.454262	0.0658931	0.0897018	0.00233763	0.644133	0.854953
Eucgr.B01863	2	35043257	+	L	L		Other-type	B-8	SC-B-2	BLAST homologue	Eucgr.B01863	0.448073	0.337996	0.382263	0.400062	0.256661	0.151196	0.917578	0.499323	0.641267	0.878239	0.605924	0.598726	0.0172252	-0.532168	0.00306917	0.534787	0.478104	0.107348	0.128875	0.0524086	0.0329002	0.0748665	0.0389723	0.363778	0.298602	0.396404	0.139071	0.279609	0.114089	-0.975977	-0.990826	0.000335184	0.00872594	0.0826966
Eucgr.B01865	2	35104513	+	L	L		Other-type	B-8	SC-B-2	BLAST homologue	Eucgr.B01865	3.6271	4.20863	3.71959	3.6941	4.30685	3.53781	4.06483	3.26063	3.69275	2.39201	3.16411	1.88825	-0.565668	-0.00206902	0.0192504	0.0533301	0.0550973	0.182548	0.139854	0.223523	0.1514	0.242218	0.148399	0.607189	0.453717	0.727783	0.269207	0.703472	0.301275	-0.0103647	-0.489589	0.00405722	0.326337	0.33324
Eucgr.B01867	2	35153048	+	L	L		Other-type	B-8	SC-B-2	BLAST homologue	Eucgr.B01867	0.728254	0.755719	0.877777	1.08083	1.22016	0.582299	0.792648	0.566699	0.850915	0.632354	0.938453	0.644502	0.00329055	0.287859	0.286149	0.48368	0.491842	0.186325	0.233751	0.139185	0.23427	0.148382	0.286102	0.214827	0.222241	0.358053	0.224598	0.280468	0.132521	0.257954	-0.318552	0.41803	0.846174	0.297689
Eucgr.B01881	2	35319423	-	NL	NNL		Other-type	B-9	SC-B-2	Pfam NB-ARC	Eucgr.B01881	13.1611	14.7196	13.0111	11.6031	13.1838	12.7503	2.84509	2.49553	1.86639	1.48372	2.1613	1.92181	-0.372545	-0.123491	3.48086e-09	0.0713587	0.496003	0.163413	0.09722	0.0536149	0.180227	0.156681	0.101627	0.413179	0.569599	0.389401	0.455755	0.329964	0.359889	0.480789	-0.260355	7.09589e-05	0.676335	0.175619
Eucgr.B01882	2	35351285	-	NL	NL	CNL-clade	Other-type	B-9	SC-B-2	Egr-specific HMM
Eucgr.B01887	2	35579840	-	none	none		Other-type	B-9	SC-B-2	BLAST homologue	Eucgr.B01887	4.65334	4.67922	4.187	3.1101	3.64848	3.16691	2.46318	2.15638	2.39547	1.96152	2.26442	2.27335	-0.110167	-0.445838	1.9183e-06	0.00100274	0.00543149	0.660522	0.759752	0.556613	1.18999	1.1714	0.545764	6.37673	6.05361	6.73453	3.46854	3.48483	3.30586	0.556377	-0.901542	3.55776e-09	2.09327e-05	4.39343e-06
Eucgr.B01947	2	36622825	-	NL	NL	CNL-clade	TNL-type	B-10	SC-B-2	Pfam NB-ARC	Eucgr.B01947	0.210761	0.185699	0.272998	0.150492	0.228099	0.224181	0.171461	0.189859	0.113519	0.0224938	0.12457	0.085932	-1.02713	-0.151381	0.00694285	0.0843319	0.29583	0.0265444	0.053588	0.0781202	0.0744095	0.0556712	0.0550578	0.262141	0.208894	0.152807	0.0920827	0.221795	0.165135	0.226376	-0.381117	0.00119231	0.468429	0.300013
Eucgr.B01950	2	36675641	+	L	L		TNL-type	B-10	SC-B-2	BLAST homologue	Eucgr.B01950	24.6409	35.8386	31.4806	26.5764	33.1704	25.7289	11.2126	8.87163	13.4777	8.30346	10.447	7.30999	-0.364964	-0.105494	1.76078e-05	0.313361	0.93956	5.45973	5.60041	6.26111	5.51102	4.81695	5.43187	6.84139	5.59874	6.68199	4.01175	6.84664	4.57371	-0.13629	-0.309308	0.638653	0.120121	0.500747
Eucgr.B01956	2	36811273	+	TN	TN		TNL-type	B-10	SC-B-2	Pfam NB-ARC	Eucgr.B01956	4.18939	4.0567	3.55636	4.10886	5.64148	4.10974	6.42925	5.14379	7.04601	4.15491	4.90963	5.36011	-0.368243	0.231849	0.0208686	0.430355	0.0412081	1.36946	0.966531	1.12804	0.814443	0.806821	1.21678	0.770437	0.649111	0.899134	0.764434	0.616224	0.830718	-0.287555	-0.0683606	0.0196637	0.263298	0.419484
Eucgr.B01960	2	36937312	+	L	L		TNL-type	B-10	SC-B-2	BLAST homologue	Eucgr.B01960	2.14242	1.86752	1.95056	2.02381	1.74024	1.36692	2.83366	1.63536	2.75229	1.55822	2.00228	2.45521	-0.263526	-0.216202	0.197796	0.2195	0.811748	0.721377	0.699834	1.17152	0.52093	0.994702	0.420497	0.925241	0.845612	1.05423	0.58278	1.05383	0.896561	-0.421297	-0.157349	0.350795	0.289978	0.674594
Eucgr.B02038	2	38213418	-	N	N				SC-B-2	Pfam NB-ARC	Eucgr.B02038	0.0752385	0.0449853	0.0213098	0	0.0317955	0.010412	0.223274	0.0375008	0.187941	0.0844868	0.0615691	0.101016	-0.860871	-1.74557	0.0230647	0.13797	0.590651	0.129809	0.095029	0.0813345	0.0570574	0.0626774	0.0980107	0.130619	0.0822047	0.0686194	0.0237352	0.0607123	0.0234225	-0.491702	-1.38355	0.168792	0.0185809	0.366627
Eucgr.B02040	2	38346102	-	CN	CN				SC-B-2	Pfam NB-ARC	Eucgr.B02040	1.50002	1.45508	1.6601	1.60227	1.3558	1.46341	0.241541	0.0807949	0.244855	0.114283	0.120288	0.0358852	-1.06844	-0.0618638	8.72653e-09	0.183851	0.76776	0.334167	0.233518	0.385276	0.839756	0.661953	0.312575	3.24106	2.34744	3.08141	1.65643	1.38285	1.36696	0.928911	-0.976469	6.62236e-06	0.00919966	0.00088609
Eucgr.B02045	2	38615046	+	TN	TN				SC-B-2	Pfam NB-ARC
Eucgr.B02046	2	38620305	+	L	L				SC-B-2	BLAST homologue	Eucgr.B02046	3.63698	3.92481	3.79076	3.82699	5.19738	3.70502	8.48057	7.9314	7.97071	5.84864	8.82613	6.86445	-0.178891	0.165147	9.51434e-05	0.643034	0.203259	0.737627	0.764091	0.771723	0.736139	0.658102	0.78434	0.761144	0.725908	0.751541	0.69657	0.896142	0.759469	-0.0614888	0.0714068	0.533012	0.932093	0.356396
Eucgr.B02052	2	39051422	+	TNL	TNL	TNL-clade			SC-B-2	Pfam NB-ARC
Eucgr.B02102	2	41835347	+	CNL	CNL	CNL-clade	CNL-type	B-11		Pfam NB-ARC	Eucgr.B02102	0.428295	1.16428	0.627548	0.169792	0.217935	0.234923	2.0019	1.10446	1.25057	0.674675	1.2096	0.782699	-0.708108	-1.83415	0.00732312	0.0230287	0.939047	1.00568	1.00225	1.02818	0.874775	0.71407	1.01645	2.88847	1.76952	2.28874	0.693461	1.14094	0.711163	-0.220777	-1.44835	0.0079425	0.00226758	0.00677692
Eucgr.B02103	2	41894984	+	CNL	CNL	CNL-clade	CNL-type	B-11		Pfam NB-ARC	Eucgr.B02103	0.840087	1.16322	0.965985	0.484446	0.536637	0.375804	2.72844	0.713213	1.81411	0.685544	1.18566	0.705307	-1.02848	-1.0879	0.0967342	0.0498838	0.564655	1.71963	1.07156	1.44167	0.945577	0.814214	0.932056	1.455	0.828191	1.04461	0.493716	0.557532	0.472749	-0.653036	-1.12671	0.0323297	0.00311264	0.751479
Eucgr.B02105	2	41930503	+	CNL	CNL	CNL-clade	CNL-type	B-11		Pfam NB-ARC	Eucgr.B02105	0.0225499	0.0945421	0.0562474	0.0309756	0.033505	0.0547898	0.399176	0.152615	0.171884	0.19767	0.201962	0.208614	-0.250687	-0.539364	0.00295115	0.51163	0.809915	0.123495	0.112488	0.195133	0.0474114	0.0391608	0.0517443	0.049796	0.0862278	0.0837444	0.0123743	0.0498647	0.0723784	-1.6401	-0.707118	0.0654781	0.00563273	0.0733945
Eucgr.B02189	2	43087930	-	none	none					BLAST homologue	Eucgr.B02189	2.2574	2.9026	2.47182	1.99383	2.88858	2.22344	3.84483	3.38982	3.26573	2.92596	2.78611	3.20196	-0.236292	-0.10302	0.00409641	0.110413	0.393891	2.03332	2.37546	2.76166	1.80343	1.34146	1.83706	1.70925	1.73937	1.6637	0.761926	1.09965	0.87988	-0.525351	-0.899036	0.000973729	0.000669737	0.835303
Eucgr.B02580	2	47898026	+	N	N					Pfam NB-ARC	Eucgr.B02580	1.05551	2.30995	1.06806	1.1658	1.41341	1.16558	5.98211	7.24616	5.97902	6.97388	8.41335	9.18517	0.355385	-0.243568	8.9174e-07	0.115121	0.0514133	8.63696	8.51079	9.07304	6.78832	9.21754	9.86037	10.2437	11.4444	11.7435	9.91038	9.95197	9.67725	-0.0196414	-0.178562	0.00900817	0.218092	0.29784
Eucgr.B02581	2	47899319	+	L	L					BLAST homologue	Eucgr.B02581	1.03527	1.84928	1.32489	1.00738	0.776241	0.626387	7.68386	7.03034	7.76698	7.1144	9.10905	6.90588	0.0410057	-0.80459	1.79029e-07	0.638103	0.329112	15.1182	14.6561	17.7601	12.0752	13.8609	14.2595	19.6408	18.8546	18.8629	15.636	15.2085	14.39	-0.241934	-0.342579	0.00434407	0.000875427	0.241164
Eucgr.B02863	2	52380385	-	N	N					Pfam NB-ARC
Eucgr.B02960	2	53870736	+	L	L		Mixed-type	B-12		BLAST homologue	Eucgr.B02960	0	0	0	0	0	0	0	0	0	0	0	0	#DIV/0!	#DIV/0!				0	0	0	0	0	0	0	0	0	0	0	0	#DIV/0!	#DIV/0!
Eucgr.B02963	2	54045586	+	none	none		Mixed-type	B-12		BLAST homologue	Eucgr.B02963	0.712623	0.105192	0.655718	0.105672	0.434006	0.42932	0	0.228169	0.473461	0	0	0	#NUM!	-0.604714	0.0567276	0.161729	0.807458	0.208022	0.209086	0.310891	0.210777	0.109324	0.108148	0	0	0	0	0	0.220968	-0.765487	#DIV/0!	0.00759463	0.773018	0.0840618
Eucgr.B02964	2	54091015	+	L	L		Mixed-type	B-12		BLAST homologue	Eucgr.B02964	0	0.0475599	0	0	0.0463006	0.13655	0.328327	0.260197	0.731541	0.292966	0.284406	0.42395	-0.398703	1.94285	0.00240578	0.711901	0.371271	0.0425701	0.0431679	0.0420439	0	0.0446993	0.0887405	0	0.0840636	0	0	0.0861583	0.041774	0.0625055	0.605827	0.727091	0.725503	0.786133
Eucgr.B02967	2	54295320	+	T	T		Mixed-type	B-12		BLAST homologue	Eucgr.B02967	0	0	0	0	0	0	0	0	0	0	0	0	#DIV/0!	#DIV/0!				0	0	0	0	0	0	0	0	0	0	0	0	#DIV/0!	#DIV/0!
Eucgr.B02973	2	54511097	-	CNL	CNL	CNL-clade	Mixed-type	B-12		Pfam NB-ARC	Eucgr.B02973	0.0888229	0	0.0220623	0.0603549	0.0665563	0.0761035	0.235933	0.102978	0.138958	0.0848936	0	0.0944191	-1.41414	0.872517	0.0781414	0.259264	0.0506156	0.071589	0.07271	0.0402221	0.0972674	0.0856944	0.0739293	0.250768	0.263773	0.314083	0.144291	0.0824625	0.179786	0.477371	-1.02732	8.99851e-05	0.0129114	0.0019958
Eucgr.B02975	2	54639999	-	CNL	CNL	CNL-clade	Mixed-type	B-12		Pfam NB-ARC	Eucgr.B02975	0.909953	0.805356	0.632453	0.61149	0.910859	0.635519	0.751591	1.02776	0.860052	0.798702	0.6783	0.749512	-0.245425	-0.12168	0.455432	0.22583	0.640365	0.471375	0.531909	0.574143	0.507522	0.945387	0.452503	2.73666	2.36211	2.98139	1.60042	1.2929	1.66936	0.27253	-0.824502	3.04858e-06	0.00400913	0.0013387
Eucgr.B02976	2	54675323	-	CNL	CNNL		Mixed-type	B-12		Pfam NB-ARC	Eucgr.B02976	0.174396	0.183766	0.0873513	0.135251	0.17332	0.149172	0.108053	0.091645	0.046651	0.0361894	0.105596	0.0686104	-0.227598	0.0390693	0.00803848	0.856968	0.715224	0.0207832	0.105717	0.0409022	0.205535	0.258777	0.0868673	0.766607	0.708078	0.867742	0.487178	0.652058	0.501133	1.7192	-0.513984	2.12224e-06	0.275053	0.00396584
Eucgr.B03367	2	58538135	-	L	L					BLAST homologue	Eucgr.B03367	14.7568	14.4267	16.793	12.3466	16.1763	15.5311	20.5461	19.9161	16.8407	18.3947	18.0594	19.5452	-0.0331994	-0.0616236	0.00312463	0.579169	0.91444	10.9751	10.5665	11.1149	12.2459	12.8391	12.1364	10.744	11.8476	11.5912	10.1498	9.91436	9.47117	0.188762	-0.210829	0.00253239	0.955201	0.000194806
Eucgr.B03388	2	58726660	+	L	L					BLAST homologue	Eucgr.B03388	0.0804106	0.101286	0.0829012	0.0297582	0.0488852	0.0800745	0.165908	0.0278547	0	0.0302869	0.0231233	0.0878515	-0.455921	-0.737336	0.622745	0.385585	0.764991	0.697488	0.53617	0.539606	0.494523	0.467269	0.33691	1.32237	0.960192	1.39136	0.670032	0.647315	0.729029	-0.449337	-0.84425	0.000434974	0.00186338	0.0370526
Eucgr.B03389	2	58732612	+	TNL	TNL	TNL-clade				Pfam NB-ARC	Eucgr.B03389	0.109942	0.276856	0.355033	0.164862	0.200111	0.175912	0.368235	0.199681	0.328411	0.224451	0.246612	0.13172	-0.572386	-0.455769	0.472609	0.1233	0.755318	0.389407	0.556742	0.499509	0.477444	0.402448	0.353031	2.66116	1.66622	2.52823	1.09941	0.89635	0.895576	-0.229644	-1.24555	8.7943e-05	0.00266897	0.00488701
Eucgr.B03805	2	62145613	+	NL	NL	CNL-clade				Pfam NB-ARC	Eucgr.B03805	1.64308	2.34078	2.11443	1.16782	1.46079	1.38188	1.90281	2.43429	2.29392	1.66306	1.49141	1.51202	-0.506893	-0.604626	0.193997	0.00129922	0.886749	1.78449	1.95653	1.57258	1.27544	1.61037	1.84502	1.21522	0.933337	1.46102	1.22285	0.985416	1.08343	-0.167596	-0.132999	0.00379429	0.28164	0.742954
Eucgr.B03808	2	62195563	+	N	N					Egr-specific HMM
Eucgr.C00001	3	19223	-	N	N					Pfam NB-ARC	Eucgr.C00001	5.76354	7.146	5.61277	4.4056	5.70373	3.34949	2.3186	1.28606	1.35147	1.45639	2.21657	2.20415	0.245893	-0.460712	6.7271e-05	0.178391	0.0656742	0	0	0	0.0557217	0	0	0	0.117189	0	0.119832	0	0.057604	#DIV/0!	0.598462	0.188464	0.505026	0.978941
Eucgr.C00018	3	778294	-	L	L					BLAST homologue	Eucgr.C00018	7.00214	6.35639	4.92504	5.68755	6.11653	5.44255	4.61665	4.8715	6.1622	4.96287	4.4757	5.50501	-0.0666691	-0.0842333	0.0907978	0.516279	0.900869	1.77385	1.36179	2.40093	1.29883	1.21514	1.86728	1.33508	0.988462	0.888717	0.948355	1.59962	0.759532	-0.33765	0.042156	0.0408478	0.469169	0.396242
Eucgr.C00020	3	1021286	-	TN	TN					Pfam NB-ARC	Eucgr.C00020	1.66669	1.94147	1.56201	1.70927	1.82475	1.42242	0.453935	0.291758	0.486661	0.189847	0.316917	0.474202	-0.329142	-0.0609075	8.11969e-07	0.446488	0.949908	0.0326351	0.0331086	0.0160255	0.0840936	0.127788	0.0341384	0.344581	0.378453	0.395114	0.267115	0.333081	0.262279	1.58915	-0.374557	5.90002e-07	0.454931	0.00691328
Eucgr.C00038	3	2202740	-	T	T					BLAST homologue	Eucgr.C00038	1.50953	1.24185	1.1797	1.57998	2.06463	1.45714	5.24311	4.29981	5.84353	3.29583	3.91265	4.33014	-0.41519	0.376066	6.91556e-06	0.162648	0.0204252	0.581412	0.990415	0.804465	0.696601	0.551028	0.414929	0.838303	0.818428	1.38637	1.25059	1.32668	0.901941	-0.515307	0.193218	0.0151562	0.739627	0.19191
Eucgr.C00040	3	2374132	-	TN	TN					Pfam NB-ARC	Eucgr.C00040	3.26416	2.36072	2.54017	2.69149	3.12256	2.55666	4.08432	3.28657	3.7695	3.31595	3.5055	3.10123	-0.166998	0.0358883	0.00668524	0.440576	0.286772	0.557961	0.270983	0.243293	0.174294	0.0864018	0.479077	0.0410654	0.0408868	0.0987996	0.0405933	0.0601761	0.116884	-0.53547	0.268023	0.0178693	0.551881	0.460039
Eucgr.C00049	3	2818997	-	TN	TN					Pfam NB-ARC	Eucgr.C00049	9.37748	8.03467	7.35655	7.66543	10.4874	7.67214	9.08421	6.63365	8.09088	5.80197	6.40506	6.61695	-0.33892	0.0602485	0.0834142	0.357804	0.171918	1.95403	1.71708	1.86961	1.17474	1.24133	1.91094	0.985702	0.790243	0.787166	0.577153	0.944802	0.714929	-0.356703	-0.196406	0.000279425	0.0994144	0.314195
Eucgr.C00053	3	3095877	-	L	L					BLAST homologue	Eucgr.C00053	0	0	0	0	0	0	1.60825	0.815174	1.21209	0.81694	0.318496	1.10865	-0.696031	#DIV/0!	0.000312702	0.191401	0.191401	0.0632255	0.0387727	0.0125875	0.0513228	0.0540952	0.0417628	0.0134374	0	0.012385	0	0.039876	0.0254133	0.361162	1.33822	0.0195945	0.25409	0.909613
Eucgr.C00054	3	3107485	-	L	L					BLAST homologue	Eucgr.C00054	0.074602	0.13165	0.0258253	0.0228708	0	0.0763841	2.99345	1.98937	2.07088	0.794599	1.07839	0.915524	-1.33888	-1.2254	1.26429e-05	0.00233928	0.0033521	0.151496	0.189161	0.0668413	0.0845567	0	0.0733489	0.0537655	0.0689877	0.0327737	0.0675522	0.070309	0.100809	-1.36773	0.617854	0.261854	0.274308	0.0469699
Eucgr.C00271	3	5607374	-	TNL	TNL	TNL-clade	TNL-type	C-1	SC-C-1	Pfam NB-ARC	Eucgr.C00271	0.718184	0.489426	0.663301	0.762724	0.687051	0.482632	0.417248	0.501305	0.245597	0.179136	0.309467	0.411897	-0.370479	0.0466581	0.00446999	0.661329	0.485328	0.495672	0.337305	0.477138	0.210512	0.279017	0.338057	0.0701727	0.092041	0.11182	0.034426	0.0583537	0.0675275	-0.662712	-0.773514	2.06452e-05	0.0145682	0.0910907
Eucgr.C00276	3	5676409	-	TNL	TNNL		TNL-type	C-1	SC-C-1	Egr-specific HMM	Eucgr.C00276	6.03687	6.80796	5.24018	6.98929	7.43018	5.5496	9.32964	5.94013	7.55978	6.91053	8.29646	7.49602	-0.00801884	0.142973	0.087987	0.660142	0.615624	3.61958	4.78212	4.09702	3.13883	2.59417	3.79193	2.3175	2.06669	2.10382	1.72023	2.1284	1.8861	-0.392	-0.17805	0.000191279	0.0389666	0.18001
Eucgr.C00277	3	5711213	-	N	N		TNL-type	C-1	SC-C-1	Pfam NB-ARC	Eucgr.C00277	1.85873	1.82779	1.47159	2.47102	2.49669	1.91131	0.041617	0.0418764	0.0419989	0.0484038	0.0343693	0	-0.600365	0.415361	1.28544e-07	0.0399087	0.0328605	0.0812879	0.0274159	0.133101	0.102912	0.0852982	0.113658	0.246227	0.0538556	0.493599	0.215491	0.134234	0.0778331	0.320076	-0.89244	0.138073	0.478057	0.330385
Eucgr.C00286	3	5832206	-	TN	TN		TNL-type	C-1	SC-C-1	Egr-specific HMM	Eucgr.C00286	2.67228	2.15307	1.45625	2.04575	1.94434	2.18873	4.6785	3.30226	3.34684	3.60016	3.87342	3.75604	-0.0125331	-0.0238007	0.000415287	0.91136	0.997875	0.502011	0.211948	0.350592	0.140393	0.217264	0.256106	0.214266	0.249471	0.16206	0.23335	0.172636	0.103965	-0.794491	-0.295336	0.111315	0.098567	0.301384
Eucgr.C00289	3	5883924	-	TN	TN		TNL-type	C-1	SC-C-1	Pfam NB-ARC	Eucgr.C00289	3.0278	2.77075	2.10718	2.94625	3.34729	2.41676	0.42808	0.299814	0.332014	0.281605	0.495534	0.250368	-0.0447908	0.139824	1.78591e-06	0.531926	0.499018	0.17012	0.105454	0.111604	1.89316	1.16318	0.129586	8.75066	5.21396	9.93688	3.29723	4.24099	3.38476	3.04064	-1.12973	0.000141582	0.0584046	0.00909222
Eucgr.C00292	3	5943657	-	TN	TN		TNL-type	C-1	SC-C-1	Pfam NB-ARC	Eucgr.C00292	2.28958	2.20317	1.45773	2.76547	2.71985	2.27066	0	0.0311929	0.159343	0.0361628	0	0.0341784	-1.43762	0.382303	5.34951e-07	0.109194	0.0734517	0.0643811	0.0435642	0.105504	0.0608881	0.156413	0	0.261219	0.233493	0.185038	0.214443	0.12807	0.144821	0.025802	-0.480093	0.00347695	0.32533	0.307179
Eucgr.C00296	3	5976446	-	TN	TN		TNL-type	C-1	SC-C-1	Pfam NB-ARC	Eucgr.C00296	3.52881	3.86134	2.96055	3.83856	4.29932	3.25148	5.44748	3.05467	3.67727	2.56504	4.34345	3.56636	-0.217516	0.137958	0.761297	0.824636	0.37316	4.31179	4.25253	4.86851	2.3979	2.84642	4.1281	2.76167	2.64561	2.38107	1.92945	2.76492	2.53557	-0.51927	-0.107334	0.00299868	0.0374692	0.0956297
Eucgr.C00297	3	6013334	-	NL	NL	TNL-clade	TNL-type	C-1	SC-C-1	Egr-specific HMM	Eucgr.C00297	5.75142	6.00714	5.05161	5.28049	6.93744	5.52638	6.56516	5.63759	6.36642	4.94292	6.56726	5.28673	-0.144713	0.0780222	0.74983	0.741997	0.303064	5.14448	6.09434	5.853	3.32532	3.3755	4.70783	4.24006	3.2131	4.07841	2.86679	3.05759	2.64145	-0.583178	-0.428924	0.00223796	0.00188587	0.19111
Eucgr.C00311	3	6177713	-	TN	TN				SC-C-1	Pfam NB-ARC	Eucgr.C00311	0.502676	0.591829	0.644935	0.696206	0.852619	0.736821	1.48854	1.00192	1.23801	0.882855	1.13978	1.26085	-0.183356	0.393979	0.00078157	0.863423	0.120137	0.159441	0.161278	0.201129	0.657347	0.308117	0.165243	1.44846	1.34242	2.15155	1.39566	1.08549	1.07727	1.11552	-0.473984	8.1496e-05	0.430784	0.0654828
Eucgr.C00318	3	6284564	-	TNL	TNL	TNL-clade			SC-C-1	Pfam NB-ARC	Eucgr.C00318	3.09142	3.34441	2.7311	2.88341	3.81881	3.00106	6.86068	4.18825	4.89616	4.36821	6.15912	4.5189	-0.0837102	0.0820338	0.00469551	0.910552	0.658418	3.0844	4.18116	4.09391	2.47615	1.69442	2.45345	2.03559	1.66485	1.6392	1.18314	1.46376	1.24576	-0.778117	-0.455986	0.000229465	0.00211057	0.0450778
Eucgr.C00330	3	6476144	+	L	L				SC-C-1	BLAST homologue	Eucgr.C00330	6.67082	7.92859	5.95064	5.68252	7.62823	4.95804	4.97023	3.07096	4.53495	2.58707	5.36341	3.57357	-0.126041	-0.169761	0.00802565	0.450283	0.777224	5.30753	5.47117	6.03035	2.87058	2.70903	4.60176	3.5476	3.29363	4.22138	2.83256	2.32892	2.39635	-0.723306	-0.549648	0.00465827	0.00154136	0.185486
Eucgr.C00409	3	7592806	-	TN	TN				SC-C-1	Pfam NB-ARC	Eucgr.C00409	0.186373	0.471029	0.383024	0.247433	0.541417	0.480298	0.0437417	0.0437228	0.0442745	0.19953	0.035848	0.0477506	1.10377	0.286686	0.00149547	0.371069	0.851929	0	0	0.0278576	0.027207	0	0	0	0	0.0820942	0.0281144	0	0.0276103	-0.0340931	-0.558963	0.409258	0.783394	0.793536
Eucgr.C00411	3	7602572	-	L	L				SC-C-1	BLAST homologue	Eucgr.C00411	0.800923	1.74798	1.1295	1.08206	0.877786	1.03852	0.0826855	0.207108	0.0413701	0	0	0.0448276	-2.88508	-0.294903	8.70223e-05	0.297698	0.66205	0	0	0.0469307	0.0457073	0.0757747	0	0.0966086	0.0711823	0.137326	0.0708894	0.168156	0.0231995	1.37214	-0.218447	0.0392698	0.849948	0.489524
Eucgr.C00427	3	7742379	-	none	none				SC-C-1	BLAST homologue	Eucgr.C00427	1.57028	1.53327	1.65106	1.0006	1.30593	1.23542	1.99459	1.9404	2.35211	1.58759	2.08904	1.43911	-0.297452	-0.424783	0.00363817	0.0143309	0.958284	1.8697	1.73027	1.30924	0.685488	0.599212	1.12439	0.0960713	0.0472357	0.121437	0.0628978	0.0791374	0.0766879	-1.027	-0.275492	1.07595e-05	0.00689625	0.00834294
Eucgr.C00457	3	8029126	-	TNL	TNL	TNL-clade	TNL-type	C-2	SC-C-1	Pfam NB-ARC
Eucgr.C00462	3	8076558	-	TN	TN		TNL-type	C-2	SC-C-1	Pfam NB-ARC
Eucgr.C00467	3	8131333	-	TNL	TNL	TNL-clade	TNL-type	C-2	SC-C-1	Pfam NB-ARC	Eucgr.C00467	5.21699	5.7514	4.99437	5.93305	7.02193	5.42673	2.36991	1.49064	2.27046	1.65966	1.86417	1.62705	-0.251306	0.203561	1.22791e-06	0.443943	0.0936283	2.19502	2.35293	2.5227	1.83512	1.77528	1.70726	3.57372	3.01409	3.33017	2.30276	2.62413	2.5737	-0.411051	-0.403042	5.36288e-05	0.000199301	0.334544
Eucgr.C00469	3	8161911	-	TNL	TNL	TNL-clade	TNL-type	C-2	SC-C-1	Pfam NB-ARC
Eucgr.C00473	3	8225262	-	TN	TN		TNL-type	C-2	SC-C-1	Pfam NB-ARC
Eucgr.C00475	3	8274195	-	TNL	TNL	TNL-clade	TNL-type	C-2	SC-C-1	Pfam NB-ARC
Eucgr.C00498	3	8489984	+	TNL	TNL	TNL-clade	TNL-type	C-3	SC-C-1	Pfam NB-ARC
Eucgr.C00505	3	8697175	-	TNL	TNL	TNL-clade	TNL-type	C-3	SC-C-1	Pfam NB-ARC
Eucgr.C00506	3	8854877	-	TN	TN		TNL-type	C-3	SC-C-1	Egr-specific HMM
Eucgr.C00513	3	9044496	+	NL	NL	TNL-clade	TNL-type	C-3	SC-C-1	Pfam NB-ARC	Eucgr.C00513	6.88951	6.84303	6.45521	7.85182	8.83036	6.83622	7.85207	6.07217	7.19549	6.79146	7.00078	7.00203	-0.0224054	0.22031	0.47164	0.240872	0.161849	6.33694	7.61264	8.16205	4.37009	4.39754	6.22919	3.44482	3.2254	3.19725	2.77031	2.60505	2.8394	-0.560149	-0.264462	5.84238e-05	0.00762207	0.0585112
Eucgr.C00521	3	9202112	+	TN	TN		TNL-type	C-3	SC-C-1	Pfam NB-ARC
Eucgr.C00525	3	9276837	+	TN	TN		TNL-type	C-3	SC-C-1	Pfam NB-ARC	Eucgr.C00525	1.91968	2.08491	1.81684	2.47705	2.43073	2.03176	0.69974	0.640323	0.682821	0.569678	0.795711	0.762346	0.0729049	0.253466	2.10885e-07	0.0502844	0.0928763	0.202167	0.369097	0.199098	0.0764518	0.192013	0.19068	0.102005	0.0400909	0	0.141226	0.0200089	0.0582574	-0.746587	0.627305	0.00792478	0.37162	0.154356
Eucgr.C00528	3	9332201	+	L	L		TNL-type	C-3	SC-C-1	BLAST homologue	Eucgr.C00528	5.9358	6.99277	6.62692	7.32135	7.99809	6.46026	13.3141	12.9637	9.83336	10.4051	14.6703	11.2567	0.00879999	0.15541	0.000413761	0.661586	0.719326	12.2432	13.6305	14.5293	8.04824	6.28778	10.6459	11.2877	11.0701	9.40074	7.95128	8.67678	7.21286	-0.693578	-0.413705	0.0766892	0.00127997	0.157924
Eucgr.C00532	3	9364278	+	N	N		TNL-type	C-3	SC-C-1	Egr-specific HMM	Eucgr.C00532	3.66797	3.38545	2.93825	4.07568	3.69519	3.94295	7.63812	2.8453	4.74333	3.13507	4.05109	3.2274	-0.548145	0.229414	0.390152	0.495706	0.169745	3.39046	3.39537	3.30414	2.41356	2.03083	3.03677	3.87151	3.10565	3.72933	2.41487	3.80084	3.17908	-0.431588	-0.188553	0.163878	0.0448939	0.454639
Eucgr.C00539	3	9532620	+	TNL	TNL	TNL-clade	TNL-type	C-3	SC-C-1	Pfam NB-ARC	Eucgr.C00539	1.68837	1.19803	1.17368	1.56507	1.98557	1.59742	5.18357	3.60772	4.66158	4.35568	4.32908	4.70009	-0.00731301	0.342521	3.62721e-06	0.535249	0.483775	5.05692	4.68681	5.50929	3.61056	3.20303	4.69048	1.30498	1.42083	1.52878	0.848089	1.06406	1.11315	-0.406951	-0.491942	1.45145e-06	0.0120968	0.140963
Eucgr.C00543	3	9604641	+	TNL	TNL	TNL-clade	TNL-type	C-3	SC-C-1	Pfam NB-ARC
Eucgr.C00855	3	13817390	+	L	L					BLAST homologue	Eucgr.C00855	0	0	0	0	0	0	0	0	0	0	0	0	#DIV/0!	#DIV/0!				0	0	0	0	0	0.0337993	0	0.0316713	0	0	0	0	53.5282	#NUM!	0.964483	0.964483	0.195226
Eucgr.C01305	3	20605892	+	TN	TN				SC-C-2	Pfam NB-ARC
Eucgr.C01326	3	21087370	+	L	L				SC-C-2	BLAST homologue	Eucgr.C01326	0.0401006	0.127576	0.0412	0.0743647	0.120872	0.0401069	0	0	0	0	0	0	#DIV/0!	0.172118	0.00408829	0.818723	0.818723	0	0	0	0.0532607	0.087535	0	0.287773	0.027767	0.160392	0.0555806	0.140083	0.1362	53.5867	-0.520165	0.0292765	0.989946	0.290589
Eucgr.C01339	3	21371671	-	L	L				SC-C-2	BLAST homologue	Eucgr.C01339	2.59794	1.9488	1.83037	1.30208	1.34576	1.60731	2.60485	1.45862	1.58653	0.918594	1.20865	1.30495	-0.71912	-0.583693	0.293267	0.0136136	0.946256	1.76297	1.54483	1.43858	0.996387	0.888346	1.0246	1.52398	1.28041	1.57575	0.522364	0.941041	0.671695	-0.706139	-1.03667	0.0736472	7.88446e-05	0.482724
Eucgr.C01341	3	21472439	-	L	L		TNL-type	C-4	SC-C-2	BLAST homologue	Eucgr.C01341	0.4794	0.119853	0.283378	0.0867954	0.210712	0.327536	3.28681	0.369856	2.32274	2.18953	2.38662	2.39276	0.220931	-0.497854	0.00233271	0.786182	0.645437	0.319386	0.844346	0.508338	0.624491	0.419897	0.45678	0.889076	0.955486	0.84521	0.658973	0.564106	0.45022	-0.15555	-0.684789	0.0580565	0.0584714	0.15488
Eucgr.C01345	3	21561537	-	L	L		TNL-type	C-4	SC-C-2	BLAST homologue	Eucgr.C01345	0.351767	0.244248	0.222496	0.16399	0.280747	0.270695	1.7359	0.959734	0.973167	0.742429	0.780543	0.849157	-0.629126	-0.194187	0.000460833	0.115304	0.170411	1.01547	1.46528	1.31209	0.538241	0.497113	1.15376	0.11637	0.137711	0.18474	0.099128	0.1856	0.116469	-0.792931	-0.129322	0.000138594	0.0619273	0.0722921
Eucgr.C01352	3	21623470	-	L	L		TNL-type	C-4	SC-C-2	BLAST homologue	Eucgr.C01352	1.07706	0.99627	1.36609	0.69338	0.811212	0.99962	2.18685	1.70558	2.27488	0.957787	1.13428	1.14574	-0.929624	-0.457809	0.0012012	0.000597755	0.0224852	1.15401	1.34201	1.14117	0.867546	1.0708	1.25389	0.560245	0.700575	0.836849	0.268472	0.349289	0.423384	-0.188257	-1.01062	5.36328e-05	0.0133382	0.233665
Eucgr.C01354	3	21708607	-	L	L		TNL-type	C-4	SC-C-2	BLAST homologue	Eucgr.C01354	0.0764434	0.0608577	0.0202726	0.0357702	0.0991811	0.0393652	0	0.031773	0	0	0	0	#NUM!	0.145682	0.00803787	0.865079	0.586681	0.0141842	0.0433021	0.0142618	0.0285403	0.0308111	0	0.0907984	0.0434533	0.0698673	0.0142925	0.0304731	0.0145667	-0.273659	-1.78252	0.0605911	0.0319929	0.0605316
Eucgr.C01355	3	21717051	-	L	L		TNL-type	C-4	SC-C-2	BLAST homologue	Eucgr.C01355	0.0863291	0.12788	0.150062	0.0643839	0.0728459	0.0724947	0.296505	0.152388	0.127673	0.176215	0.189657	0.195412	-0.0387548	-0.796517	0.0101802	0.34342	0.432871	0.145678	0.205428	0.122632	0.0914051	0.107818	0.133318	0.144748	0.0461022	0.0766234	0.182823	0.108668	0.0689382	-0.510557	0.430319	0.287343	0.765762	0.172969
Eucgr.C01356	3	21729592	-	T	T		TNL-type	C-4	SC-C-2	BLAST homologue	Eucgr.C01356	1.31911	0.936093	0.859675	0.887016	0.924388	0.564286	0.393063	0.713557	0.77212	0.382449	0.385673	0.42841	-0.650906	-0.390829	0.0060497	0.0611515	0.932603	0.255502	0.205188	0.100812	0.0987885	0.319956	0.15709	0.105085	0.101399	0.249126	0.154744	0.0532081	0.102513	0.0363631	-0.553368	0.243935	0.669375	0.603705
Eucgr.C01365	3	21857580	-	L	L		TNL-type	C-4	SC-C-2	BLAST homologue	Eucgr.C01365	1.04291	1.17887	1.03819	1.30575	1.06339	0.531831	1.27464	0.324707	1.06493	0.850682	0.651221	0.571869	-0.361487	-0.168323	0.247053	0.428847	0.84407	0.233873	0.503281	0.377313	0.353208	0.371024	0.48965	0.685403	0.444378	0.430934	0.179999	0.25766	0.183778	0.123274	-1.32853	0.704479	0.0538452	0.0234415
Eucgr.C01367	3	21905741	-	L	L		TNL-type	C-4	SC-C-2	BLAST homologue	Eucgr.C01367	0.757873	0.521855	0.474652	0.566669	0.485971	0.603044	0.594663	0.405754	0.306177	0.436047	0.248111	0.371063	-0.308266	-0.0835339	0.0352231	0.422605	0.722004	0.191843	0.185732	0.192299	0.117766	0.18196	0.156616	0.207225	0.183026	0.234406	0.097537	0.201459	0.145983	-0.320528	-0.489327	0.716041	0.0344291	0.581622
Eucgr.C01394	3	22403871	-	L	L		Other-type	C-5	SC-C-2	BLAST homologue	Eucgr.C01394	4.14021	3.98398	4.70438	3.05515	3.59796	2.63714	1.48843	0.937423	1.44363	1.1242	1.47877	0.929253	-0.131564	-0.465571	2.98477e-06	0.0164215	0.0370037	2.00357	2.09398	2.15611	2.18102	1.72781	1.47995	6.55827	4.85254	5.18497	4.14163	4.49128	3.94904	-0.214742	-0.399461	8.50497e-06	0.0238697	0.110342
Eucgr.C01403	3	22607291	+	L	L		Other-type	C-5	SC-C-2	BLAST homologue	Eucgr.C01403	2.67019	2.75877	2.11486	2.10587	2.10478	1.84139	2.30262	1.3962	1.33832	1.09596	1.13788	1.26613	-0.525262	-0.317874	0.00235985	0.0306293	0.969639	1.1221	1.16799	0.978296	0.615371	0.719819	1.02749	0.99309	0.947819	1.17092	0.486026	0.554221	0.545841	-0.468154	-0.97229	0.0778076	0.000756392	0.215946
Eucgr.C01408	3	22692344	+	L	L		Other-type	C-5	SC-C-2	BLAST homologue	Eucgr.C01408	1.83632	1.81522	1.71762	1.23282	0.97698	1.40027	5.09898	3.63746	3.67199	2.67818	2.47148	2.50483	-0.696942	-0.57267	7.96977e-05	0.00254306	0.0821733	1.99805	2.9299	2.29211	0.90672	0.834255	1.93974	1.41406	0.874027	1.52454	0.609655	1.02028	0.437651	-0.972025	-0.882838	0.012598	0.00980082	0.285727
Eucgr.C01429	3	23098705	+	L	L		TNL-type	C-6	SC-C-2	BLAST homologue	Eucgr.C01429	1.23577	1.42576	1.06642	1.04475	1.28243	1.05665	1.35105	0.761127	0.865906	0.641337	0.875856	1.09034	-0.191698	-0.139725	0.0841445	0.382891	0.9736	0.173931	0.149527	0.151849	0.109779	0.0883638	0.0898152	0.117626	0.0850226	0.161945	0.0420222	0.114867	0.055201	-0.723001	-0.781611	0.0985601	0.00930107	0.736062
Eucgr.C01430	3	23121200	+	TN	TN		TNL-type	C-6	SC-C-2	Pfam NB-ARC	Eucgr.C01430	6.21662	5.94345	5.25025	4.71414	5.36349	5.1429	8.74822	6.48582	7.25484	5.13857	5.88456	4.83001	-0.504443	-0.193924	0.0469309	0.00672191	0.105161	0.597458	0.955474	0.775446	0.690767	0.596729	0.690823	1.06443	1.07047	0.994042	0.565123	1.01357	0.474263	-0.23505	-0.607972	0.183044	0.044889	0.261166
Eucgr.C01435	3	23202130	+	TN	TN		TNL-type	C-6	SC-C-2	Pfam NB-ARC
Eucgr.C01436	3	23208722	+	L	L		TNL-type	C-6	SC-C-2	BLAST homologue	Eucgr.C01436	0.607627	0.804112	0.665304	0.703983	0.586211	0.419066	2.33206	1.48163	0.543686	1.12237	0.967193	1.21787	-0.397748	-0.281159	0.0409948	0.399726	0.679966	0.527441	0.538268	0.567049	0.224596	0.242882	0.195203	0.362421	0.277813	0.309671	0.11616	0.118841	0.11397	-1.30092	-1.44468	4.71091e-06	1.42145e-07	0.00391386
Eucgr.C01443	3	23290915	-	L	L		TNL-type	C-6	SC-C-2	BLAST homologue	Eucgr.C01443	0.0457823	0.0482249	0.194349	0.0837627	0.14105	0.138545	0.708954	0.644077	0.974069	0.182416	0.46646	0.743395	-0.741093	0.333538	0.000857113	0.185639	0.127428	1.28856	1.25964	1.35933	0.722765	0.593733	1.09439	0.39759	0.347616	0.377096	0.257904	0.220784	0.425495	-0.696692	-0.311774	2.55189e-05	0.00879654	0.0333124
Eucgr.C01452	3	23392387	+	TN	TN		TNL-type	C-6	SC-C-2	Egr-specific HMM
Eucgr.C01458	3	23521036	+	N	N		TNL-type	C-6	SC-C-2	Egr-specific HMM	Eucgr.C01458	6.32009	7.40454	6.1892	4.60448	5.99622	4.18905	3.90755	3.4743	3.97177	3.38316	4.29626	3.35872	-0.0406553	-0.429173	0.000607093	0.0425822	0.0658476	0	0.100877	0.487924	0.381271	0.207064	0.412357	1.90224	2.06462	1.53396	1.70392	1.80967	1.85398	0.765146	-0.0353776	8.90904e-07	0.696705	0.451947
Eucgr.C01459	3	23549321	+	L	L		TNL-type	C-6	SC-C-2	BLAST homologue	Eucgr.C01459	2.05317	2.14883	2.18491	1.20521	1.81503	2.20179	4.08183	3.39464	2.66787	2.93278	3.20855	3.33919	-0.0976369	-0.290507	0.000848947	0.271757	0.754671	2.56086	2.42805	1.98237	1.23261	1.31233	1.81533	0.534884	0.484422	0.527357	0.366642	0.415257	0.551013	-0.677006	-0.214577	4.53707e-06	0.00665573	0.0150436
Eucgr.C01468	3	23774415	+	N	N		TNL-type	C-6	SC-C-2	Pfam NB-ARC
Eucgr.C01481	3	23929214	+	TNL	TNL	TNL-clade	TNL-type	C-7	SC-C-2	Pfam NB-ARC	Eucgr.C01481	11.8409	12.9444	10.4704	10.5451	11.8297	9.51982	9.70715	6.45907	6.44889	6.14733	7.19855	7.03376	-0.150158	-0.144543	0.000662687	0.247954	0.808411	1.44708	1.54347	1.26961	1.42561	1.47573	1.61575	1.70614	2.26523	2.24466	1.82903	1.32005	1.78138	0.084486	-0.334271	0.0171915	0.229639	0.0869688
Eucgr.C01486	3	23970756	+	L	L		TNL-type	C-7	SC-C-2	BLAST homologue	Eucgr.C01486	0.583185	0.778299	0.627038	0.553625	0.55692	0.329523	11.905	7.4623	9.71359	5.75912	10.747	8.34633	-0.226683	-0.46556	2.33875e-05	0.433467	0.542979	6.64241	6.15574	4.53948	2.16944	1.36868	4.59287	0.408446	0.308992	0.301419	0.441736	0.379406	0.135321	-1.0924	-0.0911705	0.000147811	0.0289892	0.0306435
Eucgr.C01492	3	24112780	+	L	L		TNL-type	C-7	SC-C-2	BLAST homologue	Eucgr.C01492	1.09845	0.768331	0.950682	0.907517	1.15428	0.844106	1.55295	0.880136	1.57551	1.06442	1.34243	0.939631	-0.260452	0.0445899	0.0978737	0.52859	0.413888	1.92075	2.04483	1.53116	0.948158	1.25689	1.68881	0.647266	0.843526	0.593343	0.453611	0.61485	0.447264	-0.497376	-0.459441	0.000127935	0.0327585	0.254397
Eucgr.C01540	3	25042710	-	TN	TNN				SC-C-2	Egr-specific HMM
Eucgr.C01551	3	25392917	-	N	N				SC-C-2	Egr-specific HMM
Eucgr.C01563	3	25792543	-	N	N				SC-C-2	Egr-specific HMM
Eucgr.C01591	3	26449726	+	TN	TN		TNL-type	C-8	SC-C-2	Egr-specific HMM
Eucgr.C01597	3	26642152	+	L	L		TNL-type	C-8	SC-C-2	BLAST homologue	Eucgr.C01597	0.496186	0.499106	0.395769	0.323949	0.69902	0.234593	0	0	0	0	0	0	#DIV/0!	-0.145556	0.000310775	0.768721	0.768721	0	0	0	0.0364413	0.0592004	0	0.452877	0.208973	0.165101	0.192813	0.288985	0.299473	54.0288	-0.0819788	0.00083935	0.868311	0.641166
Eucgr.C01600	3	26654490	+	TL	TL		TNL-type	C-8	SC-C-2	BLAST homologue	Eucgr.C01600	1.90356	2.43996	1.8393	1.57708	2.14478	1.64202	0.0221498	0.021989	0.0226437	0	0.0186933	0	-1.83695	-0.204988	4.75262e-07	0.301516	0.354903	0.157869	0.207777	0.201779	0.658637	0.603592	0.164847	2.60237	2.34394	2.18754	1.53358	1.69319	1.82028	1.33056	-0.499241	2.57013e-07	0.0934196	0.00182311
Eucgr.C01604	3	26724273	+	T	T		TNL-type	C-8	SC-C-2	BLAST homologue	Eucgr.C01604	0.338789	0.170858	0.173784	0.753394	0.564494	0.3434	0	0	0	0	0	0	#DIV/0!	1.28143	0.00033293	0.0374394	0.0374394	0	0	0	0.0421031	0.132983	0	0.725828	0.503895	1.00146	0.258647	0.654112	0.663721	#DIV/0!	-0.501102	0.000306002	0.447492	0.204348
Eucgr.C01605	3	26730158	+	L	L		TNL-type	C-8	SC-C-2	BLAST homologue	Eucgr.C01605	0.163554	0.0857537	0.267213	0.17068	0.263851	0.129636	0	0	0	0	0	0	#DIV/0!	0.127296	0.00059543	0.815538	0.815538	0	0	0	0.198962	0.122701	0	0.886531	0.466485	0.808428	0.328442	0.485308	0.315234	#NUM!	-0.93697	0.000182625	0.156682	0.0176646
Eucgr.C01629	3	27303334	+	L	L				SC-C-2	BLAST homologue	Eucgr.C01629	0	0.104545	0.218293	0.0943641	0.208153	0	0.466718	1.26455	1.13192	0.70171	0.582308	0.494481	-0.686962	-0.0937937	0.00107271	0.207442	0.223007	0.441511	0.671562	0.797989	0.643894	0.529977	0.986405	0	0.221929	0.215082	0.0742019	0.304519	0.0728006	0.176841	0.0471251	0.000779979	0.675427	0.709089
Eucgr.C01649	3	27704259	+	none	none		TNL-type	C-9	SC-C-2	BLAST homologue	Eucgr.C01649	0.0604621	0.0639856	0	0.0551087	0.0625375	0	0.103061	0.0526397	0	0.111685	0.0422773	0.162046	1.02119	-0.0810848	0.193779	0.370701	0.332073	0.285148	0.184641	0.282628	0.357932	0.577128	0.164901	0.511882	0.915835	0.708093	0.994155	0.781197	0.908141	0.547848	0.329329	0.000595273	0.137522	0.721768
Eucgr.C01654	3	27944790	+	TN	TN		TNL-type	C-9	SC-C-2	Pfam NB-ARC	Eucgr.C01654	0.172957	0.355228	0.202232	0.190812	0.26116	0.219	1.12467	1.18795	0.926132	0.403341	0.816428	0.519648	-0.896834	-0.122468	6.62684e-05	0.011038	0.016108	0.493414	0.886937	0.769149	0.659484	0.970715	0.990172	0.845343	0.942775	0.659153	0.552364	0.809368	0.489921	0.28577	-0.40236	0.463371	0.843456	0.119327
Eucgr.C01656	3	28028323	+	none	none		TNL-type	C-9	SC-C-2	BLAST homologue	Eucgr.C01656	0.184558	0.325123	0.0909828	0.455917	0.137007	0.223896	3.07701	3.41721	3.49569	3.06302	2.52115	2.41763	-0.320147	0.44346	2.94272e-08	0.0564295	0.0242147	1.19022	2.12864	1.7324	1.5005	1.64622	1.8918	0.772559	0.947188	1.46033	1.16813	0.979934	0.840566	-0.00364328	-0.0895774	0.00795621	0.859499	0.876853
Eucgr.C01657	3	28031436	+	N	N		TNL-type	C-9	SC-C-2	Egr-specific HMM
Eucgr.C01662	3	28114227	+	L	L		TNL-type	C-9	SC-C-2	BLAST homologue	Eucgr.C01662	0.0541527	0.0863042	0.138657	0.0955574	0.121626	0.053185	0.309576	0.21002	0.663807	0.213188	0.411686	0.203457	-0.514662	-0.0459274	0.014454	0.461362	0.482465	0.458593	0.809278	0.708197	0.56515	0.54771	0.542476	0.88693	0.456091	0.600649	0.524792	0.65256	0.390606	-0.255509	-0.309896	0.830671	0.234849	0.921714
Eucgr.C01692	3	28779544	-	TN	TN		TNL-type	C-10	SC-C-2	Pfam NB-ARC
Eucgr.C01693	3	28793896	-	L	L		TNL-type	C-10	SC-C-2	BLAST homologue	Eucgr.C01693	0.235671	0.709288	0.517452	0.41903	0.387022	0.356467	1.17706	1.37858	1.27423	1.02219	1.51935	1.38097	0.0344817	-0.331095	4.00983e-05	0.751907	0.552672	2.22404	2.05871	2.278	2.17448	1.60105	2.48904	1.81774	1.61271	1.6425	1.65242	2.17214	1.84117	-0.0666453	0.159437	0.058114	0.761492	0.374073
Eucgr.C01700	3	28891774	-	L	L		TNL-type	C-10	SC-C-2	BLAST homologue	Eucgr.C01700	0.992395	1.09819	0.950591	0.575127	0.994288	0.881116	2.45553	2.92509	2.46857	1.91961	2.20562	3.16669	-0.106245	-0.311535	6.89791e-05	0.398044	0.979928	0.599746	0.77342	0.874111	0.671694	1.11149	0.947065	0.644708	0.543288	0.724313	0.546658	0.749277	0.715315	0.280855	0.0727768	0.0752372	0.291859	0.477775
Eucgr.C01724	3	29164125	+	T	TT				SC-C-2	BLAST homologue	Eucgr.C01724	4.04395	4.248	3.69194	3.30246	4.84273	4.00579	0.684106	1.17141	0.885342	0.321801	0.703887	0.516576	-0.829578	0.0199764	1.12204e-06	0.516539	0.395184	0.92756	1.33254	1.12742	0.79074	0.875509	1.22454	0.845318	1.09798	1.1448	0.526355	0.581413	0.657835	-0.228766	-0.806558	0.0478606	0.0175858	0.213078
Eucgr.C01812	3	30892385	+	N	N				SC-C-2	Pfam NB-ARC
Eucgr.C01823	3	31111474	-	N	N		TNL-type	C-11	SC-C-2	Egr-specific HMM
Eucgr.C01830	3	31247349	-	TN	TN		TNL-type	C-11	SC-C-2	Pfam NB-ARC	Eucgr.C01830	0.215395	0.1251	0.0932402	0.107424	0.164071	0.0689559	0.687898	0.538938	0.440458	0.25436	0.214028	0.651659	-0.573949	-0.349368	0.00343262	0.228223	0.382125	0.0509296	0	0	0.0239891	0	0	0.0253289	0	0.0244262	0	0	0	-1.08613	#NUM!	0.693404	0.248013	0.720522
Eucgr.C01835	3	31367113	-	L	L		TNL-type	C-11	SC-C-2	BLAST homologue	Eucgr.C01835	0	0	0	0	0	0	0	0	0	0	0	0	#DIV/0!	#DIV/0!				0	0	0	0	0	0	0	0	0	0	0	0	#DIV/0!	#DIV/0!
Eucgr.C01836	3	31389072	-	TN	TN		TNL-type	C-11	SC-C-2	Pfam NB-ARC
Eucgr.C01847	3	31600927	-	L	L				SC-C-2	BLAST homologue	Eucgr.C01847	0.509753	0.772286	0.468811	0.412999	0.298343	0.394372	0	0	0	0	0	0	#DIV/0!	-0.663077	1.3639e-05	0.0669462	0.0669462	0.017928	0.00915519	0.00887445	0.0177464	0.00951741	0	0.0568929	0.0632892	0.00868199	0.00914199	0.0470523	0.0452293	-0.399311	-0.345457	0.035265	0.59919	0.783715
Eucgr.C01912	3	33065000	-	TN	TN		TNL-type	C-12	SC-C-2	Pfam NB-ARC	Eucgr.C01912	1.29181	2.37838	1.89568	1.27184	1.44087	1.03011	1.25235	1.38103	1.01543	1.02261	0.969362	0.829648	-0.370902	-0.572482	0.0294055	0.0386273	0.380236	1.40455	2.16349	1.97969	1.09573	0.933544	2.09914	0.0354843	0	0.0171315	0.0527262	0	0.0170425	-0.42631	0.407084	7.65948e-05	0.309422	0.298509
Eucgr.C01914	3	33078282	-	N	N		TNL-type	C-12	SC-C-2	Pfam NB-ARC
Eucgr.C01915	3	33084623	-	TN	TN		TNL-type	C-12	SC-C-2	Pfam NB-ARC	Eucgr.C01915	1.68595	2.49803	2.17991	1.14671	1.25381	1.24005	0.0694672	0.0520914	0.125495	0.165357	0.20904	0.21094	1.24444	-0.805745	1.36326e-06	0.0106846	0.00279895	0.0133225	0.0135528	0	0.0123253	0.0557474	0.0140728	0	0	0	0	0	0.0123998	1.6119	53.0815	0.0705396	0.182302	0.381919
Eucgr.C01920	3	33202618	-	TN	TN		TNL-type	C-12	SC-C-2	Egr-specific HMM	Eucgr.C01920	1.39649	1.18494	1.7027	0.957519	0.754471	0.79788	0.825612	0.976777	0.488664	0.118979	0.600069	0.283139	-1.19286	-0.77139	0.00199358	0.00429427	0.54976	0.646024	1.23385	1.02117	0.707037	1.24408	0.74489	0.0357558	0.105773	0.0343853	0.107084	0.0355848	0	-0.105748	-0.302201	9.97352e-05	0.756045	0.822503
Eucgr.C01921	3	33218790	-	NL	NL	TNL-clade	TNL-type	C-12	SC-C-2	Egr-specific HMM	Eucgr.C01921	0	0	0	0	0	0	0.374875	0.274576	0.412588	0.0736707	0.377846	0.106792	-0.927702	#DIV/0!	0.000869229	0.147712	0.147712	0.910181	0.808549	0.637891	0.557694	0.299972	0.502691	0.471924	0.421025	0.257974	0.285795	0.331471	0.206537	-0.792734	-0.48242	0.00249536	0.0109771	0.134496
Eucgr.C01922	3	33229100	-	TN	TN		TNL-type	C-12	SC-C-2	Pfam NB-ARC
Eucgr.C01926	3	33278848	-	TN	TN		TNL-type	C-12	SC-C-2	Egr-specific HMM
Eucgr.C01928	3	33406306	-	TN	TN		TNL-type	C-12	SC-C-2	Pfam NB-ARC	Eucgr.C01928	0.0924045	0.357468	0.290652	0.12446	0.15885	0.0624573	1.43206	1.00986	1.24663	0.851398	1.64415	0.878354	-0.128636	-1.09875	0.000159934	0.452296	0.931106	0.266554	0.43729	0.495175	0.307517	0.29438	0.472327	0	0	0	0	0.0144242	0	-0.15856	#DIV/0!	3.0349e-05	0.691817	0.618138
Eucgr.C01930	3	33450211	-	TNL	TNL	TNL-clade	TNL-type	C-12	SC-C-2	Pfam NB-ARC
Eucgr.C01933	3	33520584	-	TN	TN		TNL-type	C-12	SC-C-2	Pfam NB-ARC	Eucgr.C01933	1.31799	1.42906	1.31559	0.884994	0.973516	0.862897	1.00959	0.938222	0.796842	0.457201	0.593649	0.503252	-0.820543	-0.578065	1.53987e-05	1.34272e-05	0.591102	0.704704	0.926295	0.806916	0.47368	0.478845	0.917437	0.0115961	0.0345999	0	0	0	0	-0.382639	#NUM!	2.11642e-05	0.238518	0.31074
Eucgr.C01950	3	33957013	+	L	L				SC-C-2	BLAST homologue	Eucgr.C01950	0	0	0	0	0	0	4.47439	4.54014	4.63894	4.96565	4.68636	4.60862	0.0627701	#DIV/0!	7.70464e-13	0.125982	0.125982	7.27782	6.90144	8.47175	5.43721	5.28442	7.47723	2.65807	2.26688	2.36957	1.60806	1.54731	1.7261	-0.315727	-0.579497	3.84905e-06	0.0288088	0.452278
Eucgr.C01957	3	34147136	+	none	none				SC-C-2	BLAST homologue	Eucgr.C01957	0	0.0993953	0.064658	0.0280624	0.06292	0.0310255	0.722111	0.507706	0.722129	0.128827	0.353612	0.606126	-0.842486	-0.42719	0.000406622	0.0931741	0.122153	0.333313	0.309984	0.360142	0.144394	0.344407	0.225772	0.494418	0.485729	0.500947	0.211512	0.421069	0.380578	-0.4898	-0.547803	0.0185732	0.0207958	0.516102
Eucgr.C01968	3	34330457	+	TNL	TNL	TNL-clade	TNL-type	C-13	SC-C-2	Pfam NB-ARC	Eucgr.C01968	0.0146116	0.0778535	0.0305324	0.0261187	0.0369879	0.0510589	1.59774	1.68763	1.3715	1.55955	1.21594	1.36152	-0.170772	-0.107502	3.23047e-08	0.238851	0.253562	1.28478	1.28181	1.39996	1.23664	1.12172	1.23075	0.804739	0.558596	0.641686	0.399388	0.639104	0.408705	-0.144259	-0.470356	3.07202e-06	0.0311946	0.628428
Eucgr.C01971	3	34411531	+	N	N		TNL-type	C-13	SC-C-2	Pfam NB-ARC
Eucgr.C01973	3	34481356	+	L	L		TNL-type	C-13	SC-C-2	BLAST homologue	Eucgr.C01973	0.0831031	0.0440309	0	0.0762714	0.104603	0.041191	0.213903	0.261638	0.169584	0.0488005	0.0353749	0.0473013	-2.29477	0.804635	0.00783301	0.00870031	0.00103492	0.130145	0.447847	0.412043	0.427753	0.387792	0.362882	1.28018	1.03914	0.883669	0.747792	0.91543	0.607444	0.251311	-0.496303	0.000262329	0.20105	0.0690644
Eucgr.C02028	3	36273543	+	TNL	TNL	TNL-clade	TNL-type	C-14	SC-C-2	Pfam NB-ARC
Eucgr.C02030	3	36311743	+	TN	TN		TNL-type	C-14	SC-C-2	Pfam NB-ARC
Eucgr.C02032	3	36426382	+	T	T		TNL-type	C-14	SC-C-2	BLAST homologue	Eucgr.C02032	0.152801	0.398735	0.37107	0.195442	0.21482	0.301904	0	0	0	0.0589494	0	0	#DIV/0!	-0.373501	0.000301761	0.576083	0.330337	0	0.0266375	0	0.0575097	0	0	0	0	0	0	0.0325768	0	1.11035	#DIV/0!	0.489879	0.39925	0.981502
Eucgr.C02036	3	36481766	+	N	N		TNL-type	C-14	SC-C-2	Egr-specific HMM
Eucgr.C02038	3	36510846	+	N	N		TNL-type	C-14	SC-C-2	Egr-specific HMM	Eucgr.C02038	2.27154	3.89562	2.77232	1.88731	2.93436	2.29022	1.31369	1.00121	1.75046	1.15559	0.416979	0.455471	-1.0033	-0.329958	0.000963208	0.0845571	0.917567	1.34189	1.45311	1.65648	1.25596	0.623221	1.09774	1.34605	1.53174	1.77436	1.04748	1.27141	1.25777	-0.580464	-0.379285	0.326813	0.0104231	0.616653
Eucgr.C02040	3	36517127	+	N	N		TNL-type	C-14	SC-C-2	Egr-specific HMM	Eucgr.C02040	4.79258	5.03123	4.57132	4.57411	4.61696	4.76857	3.401	3.97853	3.99199	3.60566	3.7303	2.88784	-0.153494	-0.0443191	0.000233214	0.178394	0.52558	1.79296	1.93391	2.18001	1.30563	1.4567	2.00046	0.0952931	0.0626252	0.143793	0.141128	0.0555252	0.114894	-0.310589	0.046282	7.10504e-07	0.156648	0.150443
Eucgr.C02041	3	36531083	+	N	N		TNL-type	C-14	SC-C-2	Egr-specific HMM	Eucgr.C02041	1.11103	1.68819	1.47797	1.01283	1.32042	1.01908	0.507815	0.440917	0.306226	0.369893	0.493829	0.406345	0.0172655	-0.351499	3.82734e-05	0.184532	0.171914	0.0801771	0.0136012	0.0263798	0	0.0282469	0.0282209	0.027093	0.0266903	0.0128658	0.0266957	0	0.0259422	-1.08943	-0.340483	0.458968	0.322558	0.519276
Eucgr.C02044	3	36669710	+	L	L		TNL-type	C-14	SC-C-2	BLAST homologue	Eucgr.C02044	2.33389	3.26015	3.05846	2.23058	2.90975	2.40957	1.05553	0.7458	0.351695	0.595409	0.520297	0.404816	-0.501798	-0.19666	6.88952e-06	0.192241	0.709682	0.180964	0.150004	0.130498	0.113686	0.087509	0.226485	0.169585	0.116233	0.12918	0.0165683	0.085883	0.115807	-0.109693	-0.927068	0.1674	0.208538	0.361902
Eucgr.C02047	3	36729074	+	N	N		TNL-type	C-14	SC-C-2	Pfam NB-ARC
Eucgr.C02050	3	36882088	+	TN	TN		TNL-type	C-14	SC-C-2	Pfam NB-ARC
Eucgr.C02055	3	37035426	+	L	L		TNL-type	C-14	SC-C-2	BLAST homologue	Eucgr.C02055	2.24956	2.41113	2.46334	2.29955	2.82658	2.56687	1.43787	2.28464	2.36979	1.84656	1.93868	1.78774	-0.128538	0.110853	0.0155305	0.962708	0.321222	1.23714	1.07632	1.39569	2.02467	2.12839	1.27868	4.3339	4.40469	4.41255	5.87362	5.28129	5.56859	0.550326	0.346689	2.94956e-08	0.000709604	0.100068
Eucgr.C02056	3	37043979	+	T	T		TNL-type	C-14	SC-C-2	BLAST homologue	Eucgr.C02056	5.56129	6.33896	6.49981	5.66699	5.47021	4.63323	3.04279	2.59097	3.29117	1.93343	2.46867	2.21836	-0.430909	-0.222488	1.66027e-06	0.0110669	0.833916	1.21966	1.35558	1.18888	0.95511	0.816122	1.16053	1.9997	1.93627	1.72873	1.55836	1.49233	1.34762	-0.360545	-0.36505	7.84948e-05	0.00177132	0.369982
Eucgr.C02057	3	37049227	+	N	N		TNL-type	C-14	SC-C-2	Egr-specific HMM
Eucgr.C02059	3	37081865	+	N	N		TNL-type	C-14	SC-C-2	Egr-specific HMM
Eucgr.C02060	3	37100027	+	TNL	TNL	TNL-clade	TNL-type	C-14	SC-C-2	Pfam NB-ARC
Eucgr.C02062	3	37151017	+	TNL	TNL	TNL-clade	TNL-type	C-14	SC-C-2	Pfam NB-ARC	Eucgr.C02062	1.28034	1.34364	1.19696	1.24768	1.60709	1.34073	0.497139	0.499789	0.477752	0.166982	0.455339	0.378177	-0.559684	0.134915	1.32263e-06	0.824004	0.0859341	0.122399	0.134049	0.110858	0.119134	0.129817	0.183298	0.164523	0.325449	0.356064	0.397103	0.33359	0.462697	0.23488	0.496275	0.000483266	0.0972469	0.234354
Eucgr.C02064	3	37266936	+	N	N		TNL-type	C-14	SC-C-2	Pfam NB-ARC	Eucgr.C02064	0.68857	0.877543	0.851376	0.539148	1.01734	0.725785	0.348018	0.370205	0.289186	0.423879	0.318358	0.350616	0.11745	-0.083038	0.000543829	0.918055	0.650399	0.674935	0.728522	0.612201	0.545218	0.310341	0.409037	1.04284	0.981838	0.721492	0.760944	0.475851	0.813854	-0.672574	-0.42134	0.0145379	0.0180779	0.912244
Eucgr.C02067	3	37283479	+	N	N		TNL-type	C-14	SC-C-2	Egr-specific HMM	Eucgr.C02067	1.91801	1.66667	1.87109	1.83167	1.99336	1.64391	0.628781	0.634697	0.719439	0.688343	0.532727	0.556893	-0.157399	0.00347841	1.34685e-07	0.658006	0.615299	0.27606	0.167995	0.354865	0.228583	0.205653	0.306771	0.336177	0.429385	0.363046	0.455143	0.338414	0.463759	-0.108564	0.155803	0.00739209	0.773314	0.4548
Eucgr.C02072	3	37435052	+	none	none		TNL-type	C-14	SC-C-2	BLAST homologue	Eucgr.C02072	1.86449	1.82566	1.79573	1.47487	2.16387	1.17404	1.76766	2.56004	1.55711	1.356	1.35064	1.28083	-0.561522	-0.188853	0.746271	0.0781436	0.364342	0.193693	0.109381	0.0848206	0	0.0910539	0.158887	0.0220833	0	0.0834447	0	0.0444575	0	-0.634078	-1.24713	0.0338685	0.327585	0.697658
Eucgr.C02074	3	37489856	+	N	N		TNL-type	C-14	SC-C-2	Pfam NB-ARC	Eucgr.C02074	2.41037	3.05965	2.83642	2.52448	2.73933	1.97325	4.21809	5.27823	4.20849	4.11236	4.05052	3.60377	-0.219979	-0.198827	0.000144319	0.0749351	0.570763	3.14334	3.01707	3.46753	2.61475	2.17012	3.63672	0.0727873	0.0127073	0.0369142	0.0760272	0.0774058	0.0249484	-0.193135	0.543258	1.16212e-06	0.42392	0.382214
Eucgr.C02075	3	37498378	+	TNL	TNL	TNL-clade	TNL-type	C-14	SC-C-2	Pfam NB-ARC
Eucgr.C02081	3	37573995	+	NL	NL	TNL-clade	TNL-type	C-14	SC-C-2	Pfam NB-ARC	Eucgr.C02081	3.61464	4.05885	3.64546	2.86848	3.14973	2.17237	1.31955	1.34904	1.78012	1.4761	1.21993	1.37608	-0.127611	-0.466703	8.12475e-06	0.0124551	0.0358706	1.00685	1.00825	1.16276	0.914942	0.835882	1.41755	0.909381	0.768419	0.817348	0.713157	0.760264	0.683102	-0.00431292	-0.210418	0.0200415	0.568455	0.5893
Eucgr.C02085	3	37626234	+	TNL	TNL	TNL-clade	TNL-type	C-14	SC-C-2	Pfam NB-ARC
Eucgr.C02088	3	37820662	+	L	L		TNL-type	C-14	SC-C-2	BLAST homologue	Eucgr.C02088	3.29119	3.96245	3.90803	2.9773	3.03394	2.4711	4.14124	4.13002	4.57953	3.69357	3.57338	2.85251	-0.344725	-0.396019	0.0272736	0.00233539	0.967423	1.66692	1.8795	2.0426	1.63047	1.50786	1.65944	0.410281	0.214171	0.206589	0.286195	0.340217	0.361238	-0.220231	0.24908	3.04176e-08	0.162732	0.0507649
Eucgr.C02108	3	38106851	-	TN	TN		TNL-type	C-15	SC-C-2	Pfam NB-ARC	Eucgr.C02108	1.70641	1.65851	1.46706	1.22761	1.54725	1.43459	7.38733	8.18041	6.58288	6.20273	6.23477	7.49711	-0.152072	-0.198983	1.30757e-07	0.177015	0.43002	5.19447	5.99443	5.50593	4.3085	5.70468	8.13117	0.0405752	0.0201763	0.0591996	0	0.0399556	0	0.120119	-1.58598	7.69665e-06	0.69954	0.666825
Eucgr.C02111	3	38149045	-	TN	TN		TNL-type	C-15	SC-C-2	Pfam NB-ARC	Eucgr.C02111	3.2294	2.66628	2.72109	2.74463	4.16199	2.85134	3.84871	3.20671	3.58803	2.53777	2.31958	2.8844	-0.459234	0.179432	0.995085	0.316447	0.0396966	3.4079	4.31777	3.72322	3.45562	5.20448	7.47785	0	0	0.0427805	0	0.0436527	0	0.49525	0.0291175	5.89161e-05	0.227044	0.227201
Eucgr.C02112	3	38171115	-	TNL	TNL	TNL-clade	TNL-type	C-15	SC-C-2	Pfam NB-ARC	Eucgr.C02112	2.16657	1.83707	1.81308	1.56569	1.96712	1.58258	3.59645	4.70059	4.30891	3.03463	3.02543	3.25666	-0.436211	-0.185362	1.00286e-05	0.00750315	0.0502691	3.12418	2.98012	2.7349	2.68913	3.43842	4.44406	0.860662	0.598123	0.7879	0.463976	1.04021	0.741686	0.258207	-0.000522157	1.85102e-05	0.326648	0.326222
Eucgr.C02142	3	38755085	-	T	T				SC-C-2	BLAST homologue	Eucgr.C02142	9.99352	11.2496	8.03636	10.8949	13.397	9.94884	0.624481	1.39212	0.948396	1.30618	1.20812	1.29351	0.360931	0.225824	9.03055e-07	0.206696	0.358126	1.79474	2.24747	3.30951	5.06414	5.83202	3.31028	9.01773	11.7166	11.597	8.37887	10.885	10.4036	0.950391	-0.124051	1.51247e-05	0.365764	0.0610947
Eucgr.C02548	3	48625768	-	none	none		TNL-type	C-16	SC-C-3	BLAST homologue	Eucgr.C02548	0	0	0	0	0	0	0	0	0	0	0	0	#DIV/0!	#DIV/0!				0	0	0	0	0	0	0	0	0	0	0	0	#DIV/0!	#DIV/0!
Eucgr.C02551	3	48675981	-	T	T		TNL-type	C-16	SC-C-3	BLAST homologue	Eucgr.C02551	0	0	0	0	0	0	0	0	0	0	0	0	#DIV/0!	#DIV/0!				0	0	0	0	0	0	0	0	0	0	0	0	#DIV/0!	#DIV/0!
Eucgr.C02558	3	48838349	-	TNL	TNL	TNL-clade	TNL-type	C-16	SC-C-3	Pfam NB-ARC	Eucgr.C02558	0	0	0	0	0	0	0.491236	0.277946	0.489538	0.405243	0.454506	0.355814	-0.0503327	#DIV/0!	4.74833e-06	0.855207	0.855207	0.0273165	0.0184498	0.0535482	0.0599548	0.0284177	0.0376893	0	0	0	0.00908862	0	0	0.344055	#NUM!	0.0010508	0.431309	0.69373
Eucgr.C02560	3	48982605	-	NL	NL		TNL-type	C-16	SC-C-3	Egr-specific HMM
Eucgr.C02567	3	49106545	-	TNL	TNL	TNL-clade	TNL-type	C-16	SC-C-3	Pfam NB-ARC	Eucgr.C02567	0	0	0	0	0	0	0.0274086	0	0.0142034	0.0325172	0.0357176	0.0453885	1.44919	#DIV/0!	0.00037248	0.0260504	0.0260504	0.0106885	0	0.0209162	0	0	0	0	0	0	0	0	0	#NUM!	#DIV/0!	0.119202	0.119202	0.119202
Eucgr.C02570	3	49186285	-	TN	TN		TNL-type	C-16	SC-C-3	Pfam NB-ARC	Eucgr.C02570	0	0	0	0	0	0	1.40659	1.35243	1.42086	1.24077	1.54648	1.05452	-0.12169	#DIV/0!	7.66654e-08	0.459105	0.459105	0.823985	1.01559	0.976339	1.03309	0.627898	0.857821	0.0790321	0.0754535	0.0732466	0.232655	0.269291	0.149333	-0.160862	1.51594	4.33317e-06	0.764219	0.11488
Eucgr.C02618	3	49813524	-	TNL	TNL	TNL-clade	TNL-type	C-17	SC-C-3	Pfam NB-ARC	Eucgr.C02618	11.3474	13.4459	10.0876	9.87388	11.7289	9.06815	10.5987	10.8397	10.5955	8.4215	9.66618	8.08635	-0.291463	-0.185565	0.106932	0.0375319	0.694011	3.19249	3.14369	3.00559	1.2115	1.58699	2.0017	3.86706	2.74011	3.24304	1.76904	2.08845	2.12091	-0.960604	-0.720395	0.214707	0.000149272	0.60711
Eucgr.C02623	3	49845712	-	NL	NL	TNL-clade	TNL-type	C-17	SC-C-3	Pfam NB-ARC	Eucgr.C02623	0.0890071	0.106541	0.139204	0.0636899	0.0493424	0.0202018	0.032479	0.177508	0.0489018	0.0892875	0.108481	0.0526579	-0.0479459	-1.32913	0.799435	0.218741	0.254694	0.0197058	0.0496747	0.0193788	0.0576667	0.0303023	0.0508627	0.0100288	0.0688121	0.0668326	0.0298034	0.0815099	0.039391	0.645367	0.0489821	0.438851	0.532321	0.608233
Eucgr.C02624	3	49850154	-	T	T		TNL-type	C-17	SC-C-3	BLAST homologue	Eucgr.C02624	0	0.0591849	0.180987	0.116437	0.0597253	0.0589592	0.106464	0	0	0	0.0866609	0.112788	0.905653	-0.0306609	0.473028	0.706061	0.674486	0	0.0574812	0	0	0	0	0.059753	0.0577054	0	0.0579622	0	0	#NUM!	-1.01897	0.274681	0.278324	0.984507
Eucgr.C02627	3	49868814	-	TNL	TNL	TNL-clade	TNL-type	C-17	SC-C-3	Pfam NB-ARC	Eucgr.C02627	4.82123	4.86878	4.02816	3.14186	3.26917	2.4222	4.36414	4.89185	5.22669	3.74125	3.52594	3.15316	-0.474925	-0.635075	0.145575	0.000278817	0.588233	4.11475	5.06782	4.33599	2.69129	2.92301	3.21849	6.34688	5.46845	6.76998	4.25939	3.29872	4.10303	-0.614	-0.672454	0.00199666	0.00016583	0.237614
Eucgr.C02628	3	49881627	-	L	L		TNL-type	C-17	SC-C-3	BLAST homologue	Eucgr.C02628	6.13442	9.1994	6.71376	5.97457	6.84076	5.34473	1.86456	1.89108	2.12643	1.32875	1.62385	1.18725	-0.506745	-0.279851	1.13778e-05	0.110718	0.513729	2.06629	1.87318	2.15013	2.02622	2.37067	1.78216	4.44465	3.94724	4.62584	3.70617	3.47509	3.01781	0.0210376	-0.35204	5.38061e-06	0.0292931	0.022396
Eucgr.C02630	3	49989111	-	TNL	TNNL		TNL-type	C-17	SC-C-3	Pfam NB-ARC	Eucgr.C02630	0.306912	0.426517	0.383729	0.267516	0.350221	0.217975	0.811978	0.569089	0.80663	0.663614	1.14186	0.718117	0.206065	-0.418755	0.000882783	0.921651	0.283036	0.663104	0.599311	0.690337	0.258491	0.275678	0.514613	0.0464449	0.114853	0.0521504	0.0460457	0.0541552	0.0074968	-0.896794	-0.986899	9.58591e-06	0.00598953	0.0190031
Eucgr.C02631	3	50052907	-	L	L		TNL-type	C-17	SC-C-3	BLAST homologue	Eucgr.C02631	1.148	1.30924	1.21218	0.815866	1.03135	0.89416	4.46525	4.20901	5.46878	3.49091	4.11811	3.17993	-0.390538	-0.420652	1.25426e-06	0.0177096	0.130277	10.7905	12.0554	11.7141	4.49394	3.95665	6.20836	4.49393	3.9857	4.75049	2.76603	2.78875	2.59756	-1.23732	-0.69854	3.08376e-06	6.97845e-06	0.000292103
Eucgr.C02632	3	50055966	-	N	N		TNL-type	C-17	SC-C-3	Egr-specific HMM	Eucgr.C02632	0.0601731	0.219101	0.0897897	0.335744	0.268558	0.117107	1.7231	1.96538	2.14458	1.60993	1.42255	1.19401	-0.464793	0.966947	2.61186e-07	0.0585064	0.00876691	2.67787	2.23635	2.85174	1.37313	0.807822	2.15603	0.168611	0.465853	0.129987	0.167299	0.13518	0.293679	-0.840473	-0.358729	4.33484e-05	0.0278532	0.0411529
Eucgr.C02633	3	50096415	-	NL	NL	TNL-clade	TNL-type	C-17	SC-C-3	Pfam NB-ARC	Eucgr.C02633	1.15185	2.17894	1.70843	1.08047	1.2402	0.965697	9.4988	9.8774	9.67088	7.76174	6.42911	6.56632	-0.484783	-0.616707	5.34074e-09	0.000241797	0.00354436	10.5789	11.1821	12.1425	5.662	6.1686	8.5518	2.20873	2.01169	2.10186	1.53588	1.48447	1.26059	-0.73411	-0.562517	5.06797e-07	0.000865611	0.00519982
Eucgr.C02634	3	50099790	-	TNL	TNL	TNL-clade	TNL-type	C-17	SC-C-3	Pfam NB-ARC	Eucgr.C02634	2.99843	3.22366	2.81416	2.65948	4.06344	3.13579	3.84958	3.66938	3.38135	3.03504	3.97	3.47997	-0.0560409	0.125675	0.152367	0.80247	0.454432	1.32881	1.39556	1.5662	1.08335	1.12005	1.53761	0.227249	0.242458	0.243135	0.204006	0.125781	0.243557	-0.197741	-0.314181	8.34703e-07	0.203028	0.433243
Eucgr.C02638	3	50248110	-	NL	NL	TNL-clade	TNL-type	C-17	SC-C-3	Pfam NB-ARC	Eucgr.C02638	11.2391	13.5224	11.4048	11.0097	12.7526	9.43695	13.9263	15.2878	14.4915	10.2597	12.5719	10.8959	-0.373893	-0.123495	0.099821	0.0174483	0.144531	6.87336	6.73531	6.13618	2.26679	2.91585	5.03616	3.23497	2.29854	2.87593	1.55069	1.39927	1.93302	-0.950251	-0.784248	0.00031372	0.00150413	0.061907
Eucgr.C02640	3	50366334	-	TNL	TNL	TNL-clade	TNL-type	C-17	SC-C-3	Pfam NB-ARC	Eucgr.C02640	0.00807526	0.0253726	0.0165239	0.00742002	0	0	0.336702	0.351289	0.471308	0.454826	0.423952	0.39066	0.130937	-2.75162	1.53843e-07	0.643336	0.308758	0.581645	0.562167	0.598557	0.208425	0.149077	0.233247	0	0	0.00806319	0	0	0	-1.56043	#NUM!	2.50744e-09	5.8949e-07	6.56802e-07
Eucgr.C02641	3	50392755	+	TNL	TNNNL		TNL-type	C-17	SC-C-3	Pfam NB-ARC	Eucgr.C02641	0.668776	0.770297	0.699906	0.518229	0.585629	0.491727	1.61805	1.63596	1.92614	1.20863	1.31801	0.997644	-0.555664	-0.422837	2.82482e-06	0.000905926	0.0320898	0.997546	0.939592	1.00255	0.510379	0.391046	0.689732	0.246145	0.218144	0.282434	0.179712	0.181177	0.17565	-0.885587	-0.47689	2.30234e-06	0.000451317	0.00313471
Eucgr.C02644	3	50463757	+	N	N		TNL-type	C-17	SC-C-3	Pfam NB-ARC	Eucgr.C02644	0	0.0237144	0	0	0	0	0.0403366	0.120885	0	0.0468354	0.10155	0	-0.119696	#NUM!	0.0758945	0.801007	0.94009	0.0826574	0.0278543	0.0542033	0.026014	0.0574502	0	0	0	0	0	0	0	-0.980743	#DIV/0!	0.00692039	0.271668	0.271668
Eucgr.C02646	3	50476899	+	N	N		TNL-type	C-17	SC-C-3	Pfam NB-ARC	Eucgr.C02646	0.175926	0.310067	0.328539	0.212906	0.273259	0.376627	1.60035	1.31347	1.40761	0.960468	1.09369	0.899507	-0.549003	0.0830414	3.42718e-07	0.00708818	0.00486222	1.63091	1.63095	1.59322	0.772543	0.79797	1.4761	0.0961873	0.0268661	0.066022	0.0272194	0.0422204	0.0541659	-0.672289	-0.613216	4.39649e-06	0.0272666	0.0365365
Eucgr.C02649	3	50542855	-	TNL	TNNL		TNL-type	C-17	SC-C-3	Egr-specific HMM	Eucgr.C02649	0.00921768	0.00957632	0.0184551	0	0.0183436	0.0179911	0	0	0.0254983	0	0	0	#NUM!	-0.0358576	0.178387	0.441191	0.472334	0.0161085	0	0.00792552	0	0	0	0.0164942	0.00801379	0	0	0.00852527	0.00818334	#NUM!	-0.55266	0.450242	0.179618	0.474755
Eucgr.C02650	3	50572397	-	TNL	TNL	TNL-clade	TNL-type	C-17	SC-C-3	Pfam NB-ARC	Eucgr.C02650	0.156987	0.211539	0.175433	0.126847	0.156453	0.0993441	0.575757	0.433863	0.345123	0.325879	0.422123	0.232066	-0.467065	-0.507495	0.000791187	0.0816082	0.450834	0.473322	0.729528	0.546909	0.284436	0.286005	0.404448	0.0374458	0.073441	0.0721777	0.0372441	0.0664435	0.055091	-0.843846	-0.205336	1.68633e-05	0.0156444	0.0207788
Eucgr.C02654	3	50653176	-	TNL	TNL	TNL-clade	TNL-type	C-17	SC-C-3	Pfam NB-ARC	Eucgr.C02654	0.0515462	0.0360202	0	0.00779749	0.016848	0.0329896	0.0944629	0.129517	0.108436	0.0803847	0.081867	0.0761712	-0.479467	-0.60343	9.7376e-05	0.0710207	0.313436	0	0	0	0	0	0	0	0	0.00796933	0.00837098	0	0	#DIV/0!	0.0709381	0.195136	0.973129	0.973129
Eucgr.C02655	3	50670953	-	NL	NL	TNL-clade	TNL-type	C-17	SC-C-3	Pfam NB-ARC	Eucgr.C02655	0	0.0404502	0.0291559	0	0	0.00948145	0.0307324	0.0617009	0.0618522	0.0349458	0.0388085	0.016691	-0.770485	-2.87603	0.013763	0.0465761	0.945542	0	0.0280908	0.0364591	0.0356622	0.0194432	0.0194926	0.00935596	0.0184437	0.00894238	0	0	0.00902574	0.208722	-2.02531	0.043742	0.662913	0.361757
Eucgr.C02684	3	51189379	+	L	L				SC-C-3	BLAST homologue	Eucgr.C02684	0.840018	1.62128	1.11944	0.899695	0.636351	0.75355	3.87255	3.55047	3.68934	2.91402	2.95153	2.55791	-0.39968	-0.645164	2.49713e-07	0.00171082	0.143373	2.5109	2.68956	2.76919	1.34925	1.09024	2.35104	2.01712	1.42859	2.18382	1.27441	1.06001	1.12005	-0.734331	-0.70455	0.028235	0.00459006	0.486191
Eucgr.C02697	3	51427877	+	none	none		TNL-type	C-18	SC-C-3	BLAST homologue	Eucgr.C02697	0	0.0278098	0	0	0	0	0	0	0	0	0	0	#DIV/0!	#NUM!	0.346592	0.346594	0.346594	0.123896	0.327621	0.195523	0.0238629	0.311999	0.235458	0.101116	0.148253	0.0949751	0.0246944	0.0749684	0.0966416	-0.179556	-0.810758	0.0704053	0.510377	0.829388
Eucgr.C02704	3	51549054	+	L	L		TNL-type	C-18	SC-C-3	BLAST homologue	Eucgr.C02704	0.430618	0.406458	0.502856	0.37587	0.361667	0.303199	1.24006	0.996499	0.885385	1.32644	1.08901	1.06943	0.158664	-0.364556	7.39483e-06	0.881706	0.149173	1.68869	1.39448	1.56284	1.52816	1.36307	1.73795	0.845774	0.633357	0.8385	0.697185	1.08107	0.876909	-0.0052356	0.19615	6.6694e-05	0.589477	0.551851
Eucgr.C02705	3	51628359	+	L	L		TNL-type	C-18	SC-C-3	BLAST homologue	Eucgr.C02705	0.0798849	0.219288	0.140257	0.150309	0.219615	0.100959	0.709561	0.924082	0.890352	0.634609	0.61814	0.430486	-0.584472	0.0997356	7.14911e-06	0.0362717	0.0267826	0.342169	0.271391	0.317215	0.285492	0.265854	0.338144	0.201784	0.283238	0.314917	0.370116	0.40823	0.346452	-0.0654541	0.491704	0.493384	0.0872613	0.036077
Eucgr.C02708	3	51810111	+	L	L		TNL-type	C-18	SC-C-3	BLAST homologue	Eucgr.C02708	0.39265	0.564075	0.583012	0.201046	0.227986	0.225441	0	0	0	0	0	0	#DIV/0!	-1.23428	2.19827e-06	0.00131204	0.00131204	0	0	0	0	0	0	0.0220576	0	0	0	0	0.0203457	#DIV/0!	-0.116552	0.195341	0.955906	0.955906
Eucgr.C02709	3	51841844	+	none	none		TNL-type	C-18	SC-C-3	BLAST homologue	Eucgr.C02709	0	0.751224	0.0949235	0	0	0	0	0.690074	0.364985	0	0	0	#NUM!	#NUM!	0.827373	0.0744373	0.827373	0.0909494	0	0	0	0.287934	0.191541	0.184067	0.0905565	0.176931	0	0.0935512	0.180052	2.39832	-0.722815	0.646029	0.534323	0.118813
Eucgr.C02718	3	52057801	-	TNL	TNL	TNL-clade	TNL-type	C-18	SC-C-3	Pfam NB-ARC	Eucgr.C02718	0.149125	0.303858	0.090722	0.105976	0.139306	0.146206	0.0519136	0.0381365	0	0.137628	0.090909	0.143109	2.04513	-0.473856	0.0505463	0.547387	0.0682589	0.0101407	0.0102719	0.0198374	0.0749249	0.0423454	0.0315663	0.161027	0.149032	0.105404	0.219934	0.067998	0.0569557	1.88667	-0.268593	0.0100777	0.829187	0.324099
Eucgr.C02749	3	52656285	-	none	none				SC-C-3	BLAST homologue	Eucgr.C02749	0.0728076	0	0.102664	0	0	0.0981117	1.60445	1.4825	1.48119	1.88443	1.43251	1.4876	0.0727914	-0.83874	4.76396e-08	0.740669	0.518071	6.34879	5.8209	6.53459	4.1943	4.31776	5.11249	6.2245	5.7344	6.60997	4.83124	3.99499	4.20799	-0.45716	-0.510582	0.645106	0.000112845	0.771874
Eucgr.C02865	3	54243361	-	TN	TN					Pfam NB-ARC	Eucgr.C02865	1.83688	1.86836	1.66955	1.7672	1.96057	1.6677	0.344823	0.26959	0.238965	0.182725	0.253345	0.208928	-0.40389	0.00554025	3.27843e-09	0.592696	0.515778	0.156632	0.130843	0.0942955	0.034316	0.0832543	0.0540459	0.0353467	0.0611376	0.0852504	0.105168	0.0640546	0.0966892	-1.15352	0.549114	0.272283	0.197755	0.0111595
Eucgr.C02866	3	54259578	-	L	L					BLAST homologue	Eucgr.C02866	0.255885	0.518516	0.294915	0.549082	0	0.280157	0.550295	0.604947	1.35829	1.34527	0.662177	0.566561	0.0343005	-0.366828	0.028883	0.884698	0.808488	0.838004	0.638996	0.631626	0.634231	0	0.444559	0	0.210635	0.211024	0.215562	0.236776	0	-0.966889	0.101324	0.00895923	0.176813	0.154542
Eucgr.C02994	3	56523260	-	T	T					BLAST homologue	Eucgr.C02994	0	0.0715473	0.0703474	0	0	0	0.193165	0.100464	0.104068	0	0	0	#NUM!	-53.5979	0.0574051	0.00158675	0.0574051	0.112337	0	0	0.0540044	0.0596525	0.0591603	0.116113	0	0	0.113924	0.0575581	0	0.621414	0.562528	0.990032	0.557701	0.97913
Eucgr.C03076	3	57779943	+	none	none					BLAST homologue	Eucgr.C03076	0.284592	0.165077	0.310904	0.125642	0.293096	0.215533	0	0	0.0437441	0.0243751	0.0363975	0	0.474333	-0.261987	0.000236308	0.608949	0.5048	0.0131232	0.0133936	0.0517308	0.218753	0.293632	0.0280276	0.864797	0.827119	1.21932	0.797849	0.725707	0.817184	2.78794	-0.314667	7.16754e-06	0.816997	0.0520912
Eucgr.C03216	3	60845613	-	NL	NL	TNL-clade				Pfam NB-ARC
Eucgr.C03237	3	61400160	+	N	N					Pfam NB-ARC
Eucgr.C03425	3	64696473	-	L	L		TNL-type	C-19	SC-C-4	BLAST homologue	Eucgr.C03425	8.13236	8.80954	9.06367	8.34069	10.5224	7.41715	3.58896	3.89148	4.76479	3.82129	4.02555	3.63247	-0.0931839	0.0151578	1.5281e-05	0.877682	0.745079	6.61983	7.35205	7.41133	8.23481	8.65178	9.889	8.74064	8.52368	9.99129	8.45073	7.84025	7.99568	0.32444	-0.166389	0.16825	0.309493	0.00567449
Eucgr.C03426	3	64698800	-	TN	TN		TNL-type	C-19	SC-C-4	Pfam NB-ARC
Eucgr.C03427	3	64707805	-	TN	TN		TNL-type	C-19	SC-C-4	Pfam NB-ARC
Eucgr.C03428	3	64713442	-	N	N		TNL-type	C-19	SC-C-4	Egr-specific HMM
Eucgr.C03430	3	64723741	-	N	NN		TNL-type	C-19	SC-C-4	Egr-specific HMM
Eucgr.C03438	3	64799127	-	N	N		TNL-type	C-19	SC-C-4	Egr-specific HMM
Eucgr.C03444	3	64864249	-	TN	TNN		TNL-type	C-19	SC-C-4	Egr-specific HMM	Eucgr.C03444	0.415234	0.547311	0.530328	0.764145	0.656044	0.617079	0.67412	0.62114	0.292956	0.504751	0.44664	0.756281	0.104624	0.448544	0.646719	0.214185	0.4129	0	0	0	0	0.0712093	0	0	0	0.0328253	0	0.0341945	0.0332151	#DIV/0!	1.03815	0.742562	0.250288	0.679169
Eucgr.C03445	3	64885321	-	N	N		TNL-type	C-19	SC-C-4	Egr-specific HMM
Eucgr.C03459	3	65152568	-	TN	TNN		TNL-type	C-20	SC-C-4	Pfam NB-ARC
Eucgr.C03460	3	65169070	-	TN	TN		TNL-type	C-20	SC-C-4	Pfam NB-ARC	Eucgr.C03460	1.14866	1.35486	1.30597	1.01723	1.38252	1.11536	0.617854	0.799326	0.607955	0.943834	0.6414	0.942499	0.319826	-0.116028	0.00068201	0.698031	0.162204	0.337572	0.266932	0.403166	0.243879	0.16987	0.300424	0.40885	0.142252	0.173843	0.264597	0.310361	0.210835	-0.496678	0.116278	0.518849	0.478374	0.290183
Eucgr.C03463	3	65186359	-	none	none		TNL-type	C-20	SC-C-4	BLAST homologue	Eucgr.C03463	9.46453	15.6632	10.909	13.6395	19.2437	11.919	3.57871	3.16897	4.27984	2.82429	4.22377	3.31256	-0.089998	0.314101	0.000148007	0.386036	0.316757	0.679521	0.840788	0.480475	0.869422	0.589022	0.36785	2.03668	1.83123	1.77066	2.06569	1.47692	1.7043	-0.131646	-0.103861	1.79842e-05	0.48921	0.788033
Eucgr.C03466	3	65245681	-	N	N		TNL-type	C-20	SC-C-4	Egr-specific HMM
Eucgr.C03467	3	65270939	-	TNL	TNNL		TNL-type	C-20	SC-C-4	Pfam NB-ARC	Eucgr.C03467	0.59347	1.62763	1.19363	0.705983	0.886171	0.789682	0.300257	0.235169	0.361858	0.391385	0.228314	0.306875	0.0463415	-0.519697	0.00272237	0.312112	0.286557	0.0520417	0.0784218	0.025696	0.0385129	0.0691155	0	0.144698	0.117224	0.12747	0.183346	0.218255	0.157084	-0.536962	0.520812	9.44141e-05	0.240844	0.0516603
Eucgr.C03469	3	65297187	-	NL	NL	TNL-clade	TNL-type	C-20	SC-C-4	Pfam NB-ARC	Eucgr.C03469	0.903989	1.05531	0.782676	0.835295	0.933557	0.729876	0.496265	0.712064	0.363969	0.242974	0.486709	0.447342	-0.41773	-0.134022	0.000839959	0.220724	0.759904	0.0777897	0.144938	0.0895208	0.0500132	0.0407785	0.0272803	0.0922211	0.0516377	0.113122	0.0777884	0.0394898	0.0510983	-1.40303	-0.60997	0.957991	0.0147442	0.281024
Eucgr.C03470	3	65300933	-	T	T		TNL-type	C-20	SC-C-4	BLAST homologue	Eucgr.C03470	4.53161	4.98377	3.28452	4.93163	7.22666	4.76157	2.33964	3.22045	2.68525	2.93842	1.79784	2.37016	-0.214456	0.402585	0.00165985	0.363604	0.127673	0.926425	0.663418	0.344606	0.375357	0.123303	0.111406	0.466606	0.703684	1.08766	0.241596	0.292385	0.536506	-1.66489	-1.07675	0.373123	0.0164934	0.873218
Eucgr.C03796	3	71361992	+	TNL	TNL	TNL-clade				Pfam NB-ARC
Eucgr.C03843	3	71923068	+	T	T					BLAST homologue	Eucgr.C03843	11.081	11.993	9.78771	9.25164	14.2837	12.6497	13.0499	13.4484	9.60002	12.369	15.9123	14.0949	0.231323	0.138986	0.203318	0.195948	0.67563	7.10126	9.79907	7.26306	7.58755	9.02543	9.43295	7.0472	7.41683	8.8829	6.61887	6.499	6.27633	0.108235	-0.267608	0.0685708	0.575907	0.138899
Eucgr.C03957	3	73866515	-	TN	TN		TNL-type	C-21		Egr-specific HMM	Eucgr.C03957	0.216372	0.306534	0.382977	0.142465	0.412909	0.405424	0.8593	0.497975	0.694351	0.532841	0.596175	0.600515	-0.246387	0.0849084	0.00247524	0.561429	0.417501	0.130102	0.0482223	0.198388	0.0457406	0.0368063	0.0120833	0	0	0	0	0	0	-1.99309	#DIV/0!	0.00777857	0.0678603	0.0678603
Eucgr.C03961	3	73935113	-	TNL	TNL	TNL-clade	TNL-type	C-21		Pfam NB-ARC	Eucgr.C03961	0.0968003	0.161801	0.106466	0.0891701	0.0866889	0.0757821	0.342985	0.330074	0.478529	0.284197	0.394766	0.242728	-0.32127	-0.536795	0.000106956	0.135046	0.58828	0.0441778	0.0893635	0.0956736	0.04268	0.0185506	0.0545638	0	0	0	0	0.00911827	0.00879683	-0.985135	#DIV/0!	0.000532786	0.142967	0.0559753
Eucgr.C03964	3	74053862	-	L	L		TNL-type	C-21		BLAST homologue	Eucgr.C03964	0.282977	0.29253	0.147799	0.349937	0.382301	0.432335	3.10641	2.96658	3.47173	1.88832	2.88342	2.05524	-0.483455	0.687123	6.82537e-07	0.0599565	0.0161004	0.922777	1.05884	1.23159	0.683941	0.49189	0.70667	0.0278187	0.0548263	0.134296	0.0274733	0.0586549	0.0279756	-0.771363	-0.926956	8.48604e-07	0.00356014	0.00819726
Eucgr.C03968	3	74120209	-	TN	TN		TNL-type	C-21		Egr-specific HMM
Eucgr.C03970	3	74156515	-	TNL	TNL	TNL-clade	TNL-type	C-21		Pfam NB-ARC	Eucgr.C03970	0.10544	0.0611064	0.0348377	0.10745	0.0580065	0.0228022	0.350902	0.110688	0.32495	0.19212	0.106617	0.168281	-0.752042	-0.0972332	0.0103545	0.235427	0.271254	0	0.0515	0.0199627	0.0194827	0.0531099	0.0104115	0.104064	0.0904727	0.0782283	0.103306	0.0944526	0.111643	0.215992	0.181822	0.000178442	0.481691	0.710748
Eucgr.C03974	3	74244875	-	T	T		TNL-type	C-21		BLAST homologue	Eucgr.C03974	2.1924	2.75606	2.22125	1.6446	2.56151	1.94228	3.00144	1.9009	2.20068	1.96763	1.53539	1.64467	-0.464507	-0.221706	0.480529	0.0729889	0.535499	2.14867	2.34526	1.88229	1.30297	1.56022	2.11394	2.33122	1.50623	1.11867	1.22836	1.34055	1.30523	-0.357387	-0.355335	0.0997383	0.104596	0.820916
Eucgr.C03975	3	74311496	-	TNL	TNL		TNL-type	C-21		Egr-specific HMM	Eucgr.C03975	0.259923	0.319763	0.310174	0.222677	0.393272	0.293587	0.367885	0.391917	0.55226	0.461218	0.403747	0.459989	0.0141064	0.0315524	0.0085312	0.89622	0.978312	0.493564	0.44373	0.520977	0.258303	0.34757	0.509611	0.0635851	0.0711251	0.16461	0.0629966	0.0821461	0.0793323	-0.386589	-0.415135	3.78604e-05	0.135008	0.317303
Eucgr.C04125	3	75938226	+	N	N					Egr-specific HMM
Eucgr.C04267	3	77885631	+	TNL	TNL	TNL-clade	TNL-type	C-22		Pfam NB-ARC	Eucgr.C04267	1.25519	1.94611	1.42993	1.32277	1.44686	1.22852	1.39075	1.24042	1.18719	1.18667	1.23347	1.32884	-0.026455	-0.212063	0.160852	0.336639	0.435853	1.13144	1.1307	1.27467	1.00974	1.08669	0.977307	2.32725	2.44961	2.36066	1.86085	1.74981	1.84684	-0.202455	-0.387183	5.17233e-09	1.45104e-05	0.000743464
Eucgr.C04268	3	77900131	+	TNL	TNL	TNL-clade	TNL-type	C-22		Pfam NB-ARC	Eucgr.C04268	0.309003	0.19697	0.213822	0.164475	0.23771	0.2166	2.80721	2.81805	3.1179	1.87078	2.39355	2.20918	-0.433607	-0.218148	8.07675e-09	0.00301788	0.00496594	5.27476	6.16785	6.06351	3.79689	3.64746	6.20659	0.0515716	0.10967	0.065631	0.08548	0.0172058	0.0499538	-0.358859	-0.571753	2.58636e-06	0.173338	0.188301
Eucgr.C04271	3	77936654	+	NL	NL	TNL-clade	TNL-type	C-22		Pfam NB-ARC	Eucgr.C04271	2.99689	3.37411	3.20889	2.37785	2.76132	2.27065	2.55399	2.4014	2.00464	1.86619	2.41492	2.2677	-0.0878608	-0.370571	0.00444397	0.0197734	0.0832202	3.37927	3.86487	3.99756	3.21698	3.52395	3.58995	4.1721	4.09251	4.22213	3.60846	3.34022	3.26508	-0.121897	-0.289883	0.165847	0.00260259	0.102838
Eucgr.C04272	3	77951135	+	TNL	TNL	TNL-clade	TNL-type	C-22		Pfam NB-ARC	Eucgr.C04272	4.64005	7.09247	5.75571	4.16261	5.25025	3.67717	2.05088	1.67725	1.66676	1.65021	1.60391	1.43995	-0.200754	-0.417916	4.5869e-05	0.0833912	0.189534	1.2526	1.46356	1.64496	0.969182	1.22311	1.08496	1.41365	1.00102	1.54091	0.867785	0.932018	0.711634	-0.412212	-0.655376	0.115997	0.00520766	0.602514
Eucgr.C04274	3	77981806	+	N	N		TNL-type	C-22		Egr-specific HMM
Eucgr.C04276	3	78014389	+	NL	NL	TNL-clade	TNL-type	C-22		Pfam NB-ARC	Eucgr.C04276	1.37473	1.67704	1.25915	1.53782	1.24395	1.42612	0.202724	0.164164	0.150068	0.208987	0.188795	0.119634	0.00128317	-0.0348988	2.1608e-07	0.830285	0.828791	1.0384	1.33389	0.984508	0.543125	0.468852	0.627345	0.59809	0.694648	0.827292	0.522398	0.538927	0.439647	-1.03399	-0.498188	0.0107945	0.000502007	0.0297522
Eucgr.D00132	4	2118908	-	TNL	TNL	TNL-clade				Pfam NB-ARC
Eucgr.D00180	4	2692624	+	TN	TN					Egr-specific HMM	Eucgr.D00180	0.22073	0.0987232	0.122303	0.262444	0.272473	0.0890227	0.0475455	0	0	0	0	0	#NUM!	0.498156	0.00152282	0.550776	0.318982	0.0363096	0.0367131	0.0355883	0.200953	0.0761101	0	0.462306	0.212004	0.242432	0.360494	0.496475	0.451188	1.35104	0.512948	0.000414128	0.116499	0.503304
Eucgr.D00727	4	13137300	+	TNL	TNL	TNL-clade	TNL-type	D-1	SC-D-1	Pfam NB-ARC
Eucgr.D00728	4	13157021	+	TNL	TNL	TNL-clade	TNL-type	D-1	SC-D-1	Pfam NB-ARC	Eucgr.D00728	0.683447	0.632416	0.531713	0.481461	0.883201	0.614289	0.414168	0.626706	0.380133	0.45911	0.379439	0.546142	-0.0373496	0.0991022	0.0602516	0.843747	0.728763	0.0510629	0.0256931	0.0126293	1.14605	1.74745	0	3.40485	3.04643	3.92927	4.11571	5.17967	3.95217	5.01663	0.351843	8.69396e-06	0.0255226	0.976522
Eucgr.D00729	4	13241550	+	TNL	TNL	TNL-clade	TNL-type	D-1	SC-D-1	Pfam NB-ARC	Eucgr.D00729	0.161726	0.0595709	0.0907742	0.0549843	0.0454798	0.0781333	0.458128	0.32726	0.487664	0.228226	0.439008	0.296887	-0.401005	-0.805164	0.000135208	0.122389	0.51268	0.114279	0.0688198	0.123798	0.322096	0.454494	0.0576028	1.00659	0.99827	0.994507	1.17864	0.956994	1.03788	1.44263	0.0814231	1.60372e-06	0.120472	0.407156
Eucgr.D00730	4	13256174	+	NL	NNL		TNL-type	D-1	SC-D-1	Egr-specific HMM	Eucgr.D00730	0.194277	0.101049	0.114275	0.106169	0.226658	0.190626	0.0840441	0.0283156	0.0851564	0.0955804	0.0466992	0.0301208	-0.196207	0.353841	0.00797026	0.595393	0.411711	0.193228	0.106365	0.0867198	0.119646	0.814615	0.0552098	1.19173	1.09074	1.88205	1.21223	1.29676	1.50803	1.35689	-0.0520246	0.000233224	0.684361	0.506925
Eucgr.D00731	4	13363048	+	TN	TN		TNL-type	D-1	SC-D-1	Pfam NB-ARC	Eucgr.D00731	0.456411	0.449995	0.533898	0.559593	0.64443	0.243301	6.35122	5.66104	6.92531	4.36656	4.06133	3.95867	-0.612476	0.00701457	1.18572e-08	0.000659176	0.000650142	0.220682	0.306778	0.167298	1.5692	2.65815	0.27366	7.45434	7.73179	11.9438	8.31694	7.82702	7.51746	2.69567	-0.197349	1.3951e-05	0.946465	0.173962
Eucgr.D00732	4	13365568	+	L	L		TNL-type	D-1	SC-D-1	BLAST homologue	Eucgr.D00732	0.478662	0.498818	1.33936	0.690915	0.652002	0.641603	8.83437	9.55697	10.4113	5.41268	6.10236	5.97898	-0.719339	-0.223368	8.94457e-09	0.000149634	0.000223931	0.570187	0.367234	0.283386	2.34942	3.5601	0.296665	12.9983	11.6805	19.6015	13.2736	12.4109	10.4894	2.34587	-0.291716	2.12766e-05	0.715643	0.151995
Eucgr.D00735	4	13591079	+	TNL	TNL	TNL-clade	TNL-type	D-1	SC-D-1	Pfam NB-ARC	Eucgr.D00735	0.0223115	0.0231049	0.0226007	0.0631629	0.100386	0.0439966	0.091991	0.055658	0.0374284	0.0210231	0.0608614	0.0199637	-0.861708	1.60946	0.890664	0.501949	0.0238557	0.0945599	0.0475019	0.0698856	0.114866	0.0996364	0.012243	0.119241	0.17671	0.184267	0.189992	0.122339	0.199973	0.097367	0.0933107	0.00444755	0.748821	0.90574
Eucgr.D00736	4	13599176	+	TNL	TNL	TNL-clade	TNL-type	D-1	SC-D-1	Pfam NB-ARC	Eucgr.D00736	0.0411467	0.0938367	0.0918019	0.0395397	0.0498472	0.0327157	0.442581	0.702258	0.697949	0.418061	0.350357	0.237816	-0.872924	-0.893233	3.81817e-05	0.0153853	0.0441393	1.63556	1.7357	1.57757	1.02766	1.11101	1.21946	0.54856	0.403767	0.477077	0.271513	0.380455	0.378096	-0.559429	-0.47268	2.34519e-08	8.3777e-05	0.00237715
Eucgr.D00746	4	13978400	-	none	none				SC-D-1	BLAST homologue	Eucgr.D00746	0.0772176	0.1908	0.129108	0.157348	0.152275	0.0999035	0.347316	0.320093	0.591191	0.130546	0.246437	0.189041	-1.15288	0.0443614	0.0093657	0.0527656	0.0463659	0.105617	0.161745	0.242686	0.307343	0.291395	0.188975	1.01265	1.10677	0.671493	0.784249	1.26644	0.80824	0.627037	0.0347376	0.000133071	0.602022	0.750435
Eucgr.D00768	4	14353210	-	N	NN		TNL-type	D-2	SC-D-1	Egr-specific HMM	Eucgr.D00768	2.71433	2.33486	2.59826	1.69783	2.01106	1.9497	7.61251	8.98895	10.9512	5.52961	5.38163	6.39454	-0.670938	-0.434536	7.23766e-06	0.00416846	0.0282031	3.10354	4.94011	3.87568	1.88982	2.03189	3.64714	4.14159	2.26468	3.12515	1.57387	1.43161	1.38091	-0.655157	-1.11966	0.0858327	0.0102485	0.787037
Eucgr.D00769	4	14394035	+	T	TT		TNL-type	D-2	SC-D-1	BLAST homologue	Eucgr.D00769	1.91517	3.72531	2.50692	0.707341	0.763528	0.811423	3.3211	3.74307	4.13654	1.50261	1.17712	1.37232	-1.46687	-1.83586	0.0262311	8.06832e-05	0.489703	10.1134	15.4905	10.8219	4.07134	5.96443	9.73492	1.72941	1.90727	1.86065	2.13902	1.92145	1.15858	-0.881597	-0.0749439	0.000221594	0.0457636	0.0516616
Eucgr.D00770	4	14403204	+	NL	NL	CNL-clade	TNL-type	D-2	SC-D-1	Egr-specific HMM	Eucgr.D00770	0.114041	0.141316	0.177374	0.0755854	0.113795	0.101319	0	0	0	0	0	0	#DIV/0!	-0.573942	3.60204e-06	0.0589585	0.0589585	0	0	0.0101043	1.01231	0.93816	0	4.00253	3.96921	3.95797	2.61381	3.67293	2.74528	7.59271	-0.401438	8.29261e-07	0.513069	0.00858457
Eucgr.D00988	4	17705544	-	T	T		TNL-type	D-3		BLAST homologue	Eucgr.D00988	103.286	93.0628	97.3469	153.284	156.172	143.104	84.8751	65.2311	67.5049	119.983	123.004	139.236	0.812662	0.623787	0.00117541	4.59463e-06	0.851901	24.9652	22.1527	24.5783	6.75684	6.58807	9.60644	8.15422	7.91883	8.60001	7.42757	3.97441	5.15324	-1.64332	-0.57565	5.32949e-06	3.32528e-06	4.0196e-05
Eucgr.D00989	4	17745826	-	T	TT		TNL-type	D-3		BLAST homologue	Eucgr.D00989	18.3576	16.1495	15.7687	17.9044	19.2893	15.3991	9.28836	8.49489	9.70948	8.05011	9.98514	8.84879	-0.0323002	0.0650012	6.07364e-06	0.722137	0.545691	12.2412	11.9974	11.8618	10.1556	10.3031	10.3948	8.72015	10.2549	9.40135	7.73812	9.21319	8.71956	-0.226581	-0.144559	0.000140148	0.00308076	0.21839
Eucgr.D00998	4	17918915	-	T	T		TNL-type	D-3		BLAST homologue	Eucgr.D00998	0	0	0	0	0	0.0747839	0	0	0	0	0	0	#DIV/0!	#DIV/0!	0.346594	0.346594	0.346592	0	0	0	0	0	0	0	0	0	0	0	0	#DIV/0!	#DIV/0!
Eucgr.D01447	4	25534712	+	T	T					BLAST homologue	Eucgr.D01447	0.272835	0.388785	0.298196	0.260075	0.311573	0.20793	0.720457	0.592873	0.511034	0.32951	0.498483	0.275169	-0.725749	-0.300064	0.00461169	0.0183956	0.114517	0.326362	0.454324	0.304166	0.110757	0.181362	0.150267	0	0	0	0	0	0	-1.29412	#DIV/0!	8.67869e-06	0.00302024	0.00302024
Eucgr.D01450	4	25557961	+	T	T					BLAST homologue	Eucgr.D01450	0.620685	0.41303	0.318206	0.260639	0.406771	0.444199	0.620865	0.700271	0.880498	0.360199	0.718692	0.339944	-0.633868	-0.282361	0.0636836	0.0936616	0.34271	1.3449	0.889218	0.733748	0.357983	0.387989	0.334593	0	0	0	0	0	0	-1.45764	#DIV/0!	8.12717e-05	0.00910913	0.00910913
Eucgr.D01468	4	26111553	+	CNL	CNL	CNL-clade				Pfam NB-ARC	Eucgr.D01468	0.0974336	0.58908	0.411597	0.27184	0.383961	0.298338	0.401446	0.584284	0.366757	0.145978	0.200306	0.249738	-1.18218	-0.202752	0.83933	0.10658	0.251296	0.549308	0.5093	0.458374	0.445867	0.53613	0.396038	0.290887	0.324075	0.437978	0.52961	1.05757	0.668122	-0.138591	1.0989	0.444511	0.0722724	0.0311085
Eucgr.D01582	4	28994017	+	N	N		TNL-type	D-4		Pfam NB-ARC	Eucgr.D01582	0.350578	0.393631	0.241874	0.173489	0.449944	0.470143	0.523433	0.173458	0.569687	0.313561	0.178133	0.412992	-0.485447	0.149272	0.867622	0.64545	0.403541	0.240098	0.315461	0.329553	0.225358	0.0505171	0.245583	0	0	0	0	0	0	-0.763309	#DIV/0!	0.000123484	0.111907	0.111907
Eucgr.D01584	4	29181734	+	NL	NL	TNL-clade	TNL-type	D-4		Pfam NB-ARC
Eucgr.D01585	4	29317503	+	NL	NL	TNL-clade	TNL-type	D-4		Pfam NB-ARC
Eucgr.D01587	4	29379488	+	NL	NL	TNL-clade	TNL-type	D-4		Pfam NB-ARC	Eucgr.D01587	0.347489	0.37492	0.357869	0.196551	0.253473	0.154464	0.208335	0.315495	0.200762	0.258327	0.188638	0.110176	-0.379126	-0.837617	0.0688827	0.0100441	0.146723	0.125736	0.223387	0.139554	0.19834	0.147954	0.164316	0.633769	0.542711	0.718358	0.388889	0.550133	0.514049	0.0633406	-0.382969	8.39197e-06	0.111187	0.0833878
Eucgr.D01591	4	29510326	+	N	N		TNL-type	D-4		Pfam NB-ARC
Eucgr.D01592	4	29534519	+	NL	NL	TNL-clade	TNL-type	D-4		Pfam NB-ARC
Eucgr.D01596	4	29597043	+	N	N		TNL-type	D-4		Pfam NB-ARC	Eucgr.D01596	0.295504	0.220329	0.209524	0.153061	0.247931	0.142732	0.516657	0.258879	0.323146	0.328847	0.463031	0.125251	-0.260577	-0.415817	0.0966309	0.386806	0.999844	0.0413357	0.0208756	0.0405085	0	0.0217329	0.0853529	0	0	0.039463	0.020703	0	0	0.0600529	-0.930661	0.138919	0.878309	0.805916
Eucgr.D01597	4	29598633	+	L	L		TNL-type	D-4		BLAST homologue	Eucgr.D01597	0.0704502	0.124161	0.0520017	0.0649928	0.0999281	0.149066	0.0783755	0.0806656	0.24236	0.0441701	0.0325183	0.126786	-0.980197	0.348456	0.838127	0.551065	0.24161	0.35715	0.141436	0.157722	0.0979659	0.0209151	0.235244	0.0413131	0.0201616	0	0	0.020364	0	-0.890114	-1.59397	0.0112525	0.260393	0.383944
Eucgr.D01599	4	29645567	+	TNL	TNL	TNL-clade	TNL-type	D-4		Pfam NB-ARC	Eucgr.D01599	1.35572	1.54409	1.42706	0.958388	1.35759	0.645416	0.0950455	0.0410017	0.0413932	0.0599987	0.0459925	0.0289187	-0.395338	-0.547047	4.58674e-06	0.0598372	0.0735264	0.084607	0.0685251	0.0583379	0.0897193	0.203149	0.0175919	0.624436	0.539341	0.74182	0.434293	0.875628	0.701469	0.553955	0.0779498	7.0627e-05	0.663854	0.988409
Eucgr.D01831	4	32327371	-	TN	TN					Egr-specific HMM	Eucgr.D01831	2.10894	2.47313	2.40238	1.53896	1.60985	1.89385	2.15801	2.47546	2.56263	1.62676	2.10182	2.02043	-0.323902	-0.469962	0.249832	0.0018008	0.52254	1.04618	0.49506	0.710335	0.530325	0.800794	0.361923	2.00467	2.55004	2.54569	1.51517	1.42521	1.49136	-0.411317	-0.680027	1.57538e-05	0.0044603	0.033713
Eucgr.D02106	4	35168375	+	N	N					Egr-specific HMM	Eucgr.D02106	0.193346	0.362607	0.413558	0.188533	0.235044	0.0847541	0.760405	0.727383	0.626492	0.446042	0.77087	0.562853	-0.24848	-0.931489	0.000268598	0.0767048	0.754717	4.32633	2.79671	3.15903	1.26081	1.21639	1.3515	3.38695	2.00364	2.46832	0.604906	1.2788	0.977054	-1.4252	-1.45793	0.118425	0.000359297	0.474436
Eucgr.D02396	4	37807025	-	TNL	TNNL					Pfam NB-ARC	Eucgr.D02396	1.21183	1.61341	1.37507	0.803803	1.0294	0.785423	0.88888	0.734744	0.814166	0.509695	0.881138	0.608693	-0.285916	-0.681686	0.00261065	0.00651101	0.0727777	0.127495	0.156489	0.171073	0.0808225	0.0980194	0.191888	0.199572	0.26479	0.242064	0.176689	0.349576	0.155181	-0.295679	-0.0519391	0.0355337	0.636598	0.796524
Eucgr.D02402	4	37845505	-	none	none					BLAST homologue	Eucgr.D02402	0.60395	0.643759	0.583734	0.385765	0.185193	0.512575	0.259073	0.255797	0.221541	0.0779355	0.167351	0.169435	-0.828368	-0.757238	0.000427886	0.00822025	0.201984	0.0681519	0.0344838	0.0829486	0.0155888	0.0529179	0.0345527	0.0337392	0.182849	0.112998	0.0505446	0.130491	0.0319813	-0.848599	-0.629688	0.166313	0.266751	0.843345
Eucgr.D02405	4	38097475	+	L	L		TNL-type	D-5		BLAST homologue	Eucgr.D02405	0.198892	0.210893	0.209935	0.0923638	0.254829	0.100847	0	0	0	0	0	0	#DIV/0!	-0.46799	0.000149085	0.311199	0.311199	0	0	0	0	0	0	0	0	0	0	0	0	#DIV/0!	#DIV/0!
Eucgr.D02412	4	38330745	-	TNL	TNL	TNL-clade	TNL-type	D-5		Pfam NB-ARC	Eucgr.D02412	1.35159	1.34148	1.29319	1.0413	1.11067	0.830471	0.746336	0.526978	0.785221	0.288242	0.466537	0.425556	-0.802422	-0.418542	1.15538e-05	0.00128625	0.75488	0.383695	0.307636	0.587882	0.300794	0.3387	0.303005	0.608137	0.659609	0.770565	0.417566	0.764924	0.465171	-0.440694	-0.306955	0.0101296	0.134993	0.904929
Eucgr.D02418	4	38458575	-	L	L		TNL-type	D-5		BLAST homologue	Eucgr.D02418	8.44955	8.54494	8.27784	7.18072	7.61338	6.75842	3.89373	3.9018	4.14096	1.83829	2.83423	1.53343	-0.943655	-0.229702	4.02863e-08	0.000169558	0.19791	0.387461	0.473613	0.401384	0.131043	0.285873	0.382034	0.179544	0.0579471	0.149864	0.0984353	0.0602513	0.116795	-0.660058	-0.491701	0.000709964	0.059996	0.217713
Eucgr.D02431	4	38600234	-	CNL	CNL	CNL-clade				Pfam NB-ARC	Eucgr.D02431	0.0108139	0.0340261	0	0.0101214	0	0	0	0.0170797	0	0	0	0	#NUM!	-2.14738	0.324278	0.188894	0.637937	0.0534706	0	0.0105624	0.0103927	0	0.011301	0.0218676	0	0	0	0	0	-1.56154	#NUM!	0.277408	0.274993	0.718399
Eucgr.D02629	4	40826281	+	NL	NL	CNL-clade	CNL-type	D-6	SC-D-2	Pfam NB-ARC	Eucgr.D02629	0.0327126	0.022617	0.0109096	0.0209578	0	0.0427262	0.0677901	0.0853152	0.0346156	0.0549556	0.0420545	0.0700621	-0.168118	-0.0567543	0.0089918	0.732742	0.789721	0.515403	0.610557	0.630896	0.162801	0.20797	0.254376	0.0953174	0.12405	0.0908436	0.115473	0.0660048	0.042095	-1.49073	-0.472505	1.86449e-06	4.15079e-05	0.000123189
Eucgr.D02631	4	40843946	+	NL	NL	CNL-clade	CNL-type	D-6	SC-D-2	Pfam NB-ARC	Eucgr.D02631	0.153569	0.231534	0.223413	0.120448	0.127779	0.142468	0	0.119844	0.0672742	0.0579938	0.0326726	0.027875	-0.658559	-0.639252	0.000780699	0.0623068	0.29194	0.407269	0.451036	0.506597	0.23146	0.338015	0.312154	0.308219	0.367471	0.33309	0.388789	0.317071	0.320309	-0.630554	0.0246568	0.211555	0.0173354	0.0123658
Eucgr.D02632	4	40852408	+	NL	NL	CNL-clade	CNL-type	D-6	SC-D-2	Pfam NB-ARC	Eucgr.D02632	2.34629	2.55525	2.44377	1.79649	2.16254	1.84879	1.64088	2.06417	1.92747	1.21842	1.48907	1.24944	-0.509399	-0.338827	0.000333998	0.000658756	0.822819	3.68349	3.29751	3.26473	2.81709	3.55826	4.98311	1.29886	2.01275	1.77867	2.53422	1.9057	1.85923	0.148744	0.307412	0.00144284	0.311676	0.965428
Eucgr.D02633	4	40858948	+	NL	NL	CNL-clade	CNL-type	D-6	SC-D-2	Pfam NB-ARC	Eucgr.D02633	0	0.0289338	0.0139704	0	0.0138976	0.0274248	0.507968	0.390125	0.0987973	0.545838	0.315348	0.234783	0.1367	-0.0541948	0.00242022	0.837773	0.832601	0.077486	0.0620901	0.0305479	0.0454951	0.0331029	0	0.0156496	0	0	0	0	0	-1.11402	-52.4173	0.00472333	0.11281	0.242924
Eucgr.D02634	4	40874400	+	CNL	CNL	CNL-clade	CNL-type	D-6	SC-D-2	Pfam NB-ARC	Eucgr.D02634	0	0	0.0114363	0	0	0	0	0	0	0	0	0	#DIV/0!	#NUM!	0.346594	0.346594	0.346594	0.0213775	0.108419	0.0211579	0.0208198	0.0113824	0.0339751	0.0109447	0.0215148	0.0103924	0.0430434	0.0109491	0.0316768	-1.1897	0.999419	0.374928	0.668168	0.213059
Eucgr.D02635	4	40881343	-	CNL	CNL	CNL-clade	CNL-type	D-6	SC-D-2	Pfam NB-ARC	Eucgr.D02635	0.0532038	0.0110364	0.0320566	0	0	0.0104554	0	0	0.0186751	0	0.0153197	0	-0.285728	-3.20324	0.144692	0.0828564	0.10425	0.0213517	0.0213598	0.0105563	0	0	0.0110809	0	0	0	0	0	0	-2.26519	#DIV/0!	0.00317058	0.0259869	0.0259869
Eucgr.D02659	4	41342647	-	L	L				SC-D-2	BLAST homologue	Eucgr.D02659	1.33896	2.53639	1.42254	1.07284	1.5554	1.20353	1.8236	0.869921	0.88879	1.1791	1.20789	0.790181	-0.173148	-0.467407	0.178494	0.277819	0.527683	0.0573841	0	0.0566514	0	0.180263	0	0.0600121	0.0573282	0.0557982	0	0	0	0.66062	#NUM!	0.539626	0.58733	0.241201
Eucgr.D02660	4	41404421	-	TN	TN				SC-D-2	Egr-specific HMM	Eucgr.D02660	3.07908	2.35672	2.23518	2.4872	3.29202	2.27705	5.2357	3.4254	3.57842	2.92002	4.06436	3.68301	-0.19834	0.0707011	0.0157304	0.627303	0.429242	0.544388	0.433156	0.689051	0.469231	0.570415	0.562641	0.701542	0.716359	0.826296	0.424713	0.606729	0.540591	-0.056771	-0.513568	0.119002	0.0467588	0.0885204
Eucgr.D02665	4	41749045	-	N	N				SC-D-2	Egr-specific HMM
Eucgr.E00088	5	786081	+	N	N					Egr-specific HMM	Eucgr.E00088	5.88349	7.05315	6.08695	4.81048	6.1731	4.12918	5.00994	4.46239	5.34326	2.68858	4.68342	2.0224	-0.657243	-0.332022	0.0164285	0.0216754	0.657549	8.06328	9.28058	8.07232	3.52171	2.97593	6.15203	0.390898	0.377554	0.666755	0.440137	0.579075	0.30923	-1.00665	-0.111524	4.08526e-06	0.00384403	0.00421947
Eucgr.E00383	5	3611744	-	NL	NL	CNL-clade	Other-type	E-1		Egr-specific HMM	Eucgr.E00383	0.374665	0.997711	0.775894	0.183064	0.195116	0.158997	1.64001	1.16461	1.4714	0.498529	0.950722	0.547188	-1.09884	-1.99971	0.0022337	0.00137026	0.434205	14.5647	12.7134	11.7302	3.97169	4.28194	6.32225	4.24664	3.95292	3.71886	2.18748	2.01185	1.97881	-1.4202	-0.947949	5.75747e-06	1.92341e-05	0.000542645
Eucgr.E00387	5	3653043	+	N	N		Other-type	E-1		Egr-specific HMM	Eucgr.E00387	0.575787	1.88565	1.04512	0.213698	0.397735	0.288239	2.5349	4.42332	4.0643	1.46703	1.51939	2.19162	-1.08998	-1.96258	0.000683048	0.004975	0.179883	1.01543	0.649724	0.969234	0.233802	0.47831	0.554252	0.778582	0.494408	0.549653	0.150086	0.335231	0.179743	-1.05678	-1.45448	0.0328145	0.00174541	0.711232
Eucgr.E00391	5	3695732	+	N	N		Other-type	E-1		Egr-specific HMM	Eucgr.E00391	1.73713	1.42812	2.29931	0.805221	0.796164	1.07454	2.92717	3.5206	3.47906	1.85739	1.32521	2.01877	-0.932441	-1.03007	0.000346506	0.00021237	0.138393	4.63937	2.39789	2.57537	1.28707	1.28371	1.7718	0.118667	0.304206	0.0756406	0.0395251	0.220105	0.0413881	-1.14638	-0.727782	0.00036154	0.0397957	0.0524703
Eucgr.E00680	5	6878736	+	CN	CN		CNL-type	E-2	SC-E-1	Pfam NB-ARC	Eucgr.E00680	3.28533	2.74989	2.10926	2.77922	3.16636	2.38089	14.1567	10.9195	12.3884	9.40609	11.3601	10.1679	-0.27633	0.0318824	4.2548e-07	0.107799	0.0919112	10.494	12.4906	13.7825	6.19435	4.5232	7.71927	10.6254	8.93662	10.4213	6.70207	4.6368	4.99606	-0.995826	-0.8762	0.0954221	0.00013754	0.348482
Eucgr.E00684	5	6923502	+	N	N		CNL-type	E-2	SC-E-1	Egr-specific HMM	Eucgr.E00684	0.0299297	0	0.0854584	0	0.0288388	0.0848194	0.0474371	0.143097	0	0	0.0377087	0.101905	-0.448609	-0.0217927	0.604257	0.785892	0.799591	0.105572	0.105946	0.0347222	0.0670671	0	0.108389	0	0.0694959	0.101669	0	0.0361308	0.104	-0.488956	-0.288613	0.544847	0.575873	0.825626
Eucgr.E00693	5	7030335	+	N	NN		CNL-type	E-2	SC-E-1	Pfam NB-ARC	Eucgr.E00693	0.104253	0.127054	0.154564	0.142207	0.170426	0.0416557	0.812418	0.539579	0.746519	0.42633	0.456318	0.278978	-0.853224	-0.123193	5.07839e-05	0.0167983	0.0226942	8.40662	11.8423	10.0949	7.67398	7.03693	7.41701	8.91617	5.81813	7.27293	4.96106	7.23346	5.88678	-0.455535	-0.283479	0.0250839	0.0272523	0.368745
Eucgr.E00699	5	7070562	+	CN	CNN		CNL-type	E-2	SC-E-1	Pfam NB-ARC	Eucgr.E00699	0.802991	2.00581	1.01733	0.780684	0.728369	0.423442	0.638888	0.442722	0.498368	0.116941	0.202098	0.0960102	-1.92855	-0.985422	0.0126878	0.0317499	0.553246	1.41621	0.805671	0.860783	0.679351	0.578373	0.47023	1.42762	1.01612	1.0291	0.737777	0.733009	0.507146	-0.835113	-0.812123	0.429255	0.00599052	0.859858
Eucgr.E00701	5	7094685	+	CN	CN		CNL-type	E-2	SC-E-1	Pfam NB-ARC	Eucgr.E00701	0.143392	0.289744	0.133272	0.139596	0.121453	0.0892231	0.132899	0.0992477	0.0333683	0.0953766	0.111486	0.109043	0.2507	-0.693366	0.101606	0.387339	0.179744	0.167349	0.30079	0.22292	0.146955	0.188113	0.0624122	0.394141	0.449169	0.400749	0.308466	0.236901	0.183345	-0.797926	-0.771634	0.00227765	0.0037986	0.301573
Eucgr.E00711	5	7143530	+	N	N		CNL-type	E-3	SC-E-1	Pfam NB-ARC	Eucgr.E00711	0.0766088	0.172248	0.114864	0.0355579	0.10107	0.049632	1.24286	1.2219	1.44437	1.40773	0.915034	1.54157	-0.0166278	-0.965514	2.63129e-06	0.728585	0.835496	2.83702	2.91486	3.39945	1.88708	1.59802	1.75918	1.62601	1.57786	1.65399	1.03194	0.806409	0.804694	-0.803237	-0.878121	4.3264e-06	1.05456e-05	0.0277152
Eucgr.E00713	5	7179562	+	N	NN		CNL-type	E-3	SC-E-1	Pfam NB-ARC	Eucgr.E00713	0	0.0242542	0.0115825	0	0.011439	0.0112123	0.214135	0.124127	0.181914	0.103101	0.195019	0.0585688	-0.544334	-0.661844	0.00050854	0.260976	0.333575	1.09677	0.90304	0.926487	0.613297	0.548476	0.702327	2.44673	2.12506	2.86865	1.46946	1.33639	1.10058	-0.650597	-0.929537	2.45956e-05	0.000299191	0.0114508
Eucgr.E00715	5	7221761	+	CN	CN		CNL-type	E-3	SC-E-1	Pfam NB-ARC	Eucgr.E00715	0.225621	0.235518	0.21445	0.227126	0.268372	0.218488	2.22058	1.79287	2.39434	1.60244	2.08928	1.59987	-0.276126	0.0797499	5.93451e-07	0.176356	0.150794	3.11196	3.14236	3.70051	1.66715	1.11273	2.24256	2.01819	2.21189	2.04226	1.59675	1.13848	1.0145	-0.987008	-0.742217	0.00445396	0.000366264	0.0934511
Eucgr.E00730	5	7412355	+	CN	CN				SC-E-1	Pfam NB-ARC	Eucgr.E00730	1.44957	1.16303	1.15091	0.908067	1.52425	1.20521	2.94385	2.31227	2.97588	2.19058	2.2443	2.97863	-0.151086	-0.0491208	0.000108482	0.443413	0.570743	5.92482	5.51654	6.51803	2.83387	1.91602	3.52597	2.81917	2.77192	2.97168	1.85164	1.50741	1.09743	-1.11776	-0.942173	7.52087e-05	5.55788e-05	0.0140449
Eucgr.E00733	5	7452724	+	CN	CN				SC-E-1	Pfam NB-ARC	Eucgr.E00733	0.966474	1.34012	1.07165	0.567131	0.923175	0.573203	0.189041	0.158695	0.16346	0.167551	0.0998837	0.142403	-0.318824	-0.711174	1.54911e-05	0.0202417	0.038403	1.19269	1.11214	0.991933	0.654051	0.408154	0.833903	0.366607	0.259421	0.196793	0.102621	0.237223	0.109668	-0.798009	-0.872219	2.54816e-05	0.00455073	0.0538873
Eucgr.E00743	5	7556309	+	CN	CNN		CNL-type	E-4	SC-E-1	Pfam NB-ARC	Eucgr.E00743	0.115048	0.142075	0.0422559	0.144283	0.0727179	0.0917347	0.473063	0.438081	0.256468	0.135882	0.258421	0.239886	-0.880576	0.0443993	0.00163479	0.07526	0.0671898	1.49632	1.44299	1.65283	1.01188	0.643445	0.90631	1.82751	1.23095	1.67742	0.70377	0.897529	0.745589	-0.842102	-1.01288	0.919521	0.000190128	0.612872
Eucgr.E00745	5	7593902	+	N	NN		CNL-type	E-4	SC-E-1	Pfam NB-ARC	Eucgr.E00745	0.207297	0.331836	0.18482	0.228223	0.0643597	0.15809	0.356476	0.308958	0.15879	0.17433	0.408857	0.365369	0.202696	-0.683816	0.119447	0.675685	0.279949	0.977613	1.07339	1.19565	0.545591	0.369153	0.613487	1.21238	0.887417	0.92964	0.364955	0.58636	0.386514	-1.08709	-1.17916	0.412086	8.90343e-05	0.956006
Eucgr.E00748	5	7619711	+	CNL	CNNL		CNL-type	E-4	SC-E-1	Pfam NB-ARC
Eucgr.E00750	5	7670369	+	CN	CNN		CNL-type	E-4	SC-E-1	Pfam NB-ARC	Eucgr.E00750	0.754393	1.09152	0.876539	0.517981	0.798427	0.505127	0.237361	0.125923	0.354975	0.273141	0.201384	0.2755	0.0624345	-0.579752	0.000162316	0.0974054	0.0788091	0.689503	0.779398	0.986367	1.03672	1.03702	0.474471	4.3395	2.99827	3.62706	2.21136	2.36714	2.51165	0.0536042	-0.628995	1.05197e-05	0.0226573	0.0183222
Eucgr.E00759	5	7765355	+	N	NN		CNL-type	E-4	SC-E-1	Pfam NB-ARC	Eucgr.E00759	0.118954	0.18681	0.120934	0.217275	0.228949	0.191596	0.442483	0.556432	0.514845	0.440191	0.706905	0.43539	0.0640562	0.579934	0.000131048	0.373066	0.644036	1.05115	0.881908	1.36092	0.848297	0.920845	0.721614	2.90682	2.15309	2.64238	1.26457	1.36601	1.09256	-0.403247	-1.04877	0.000148861	0.000453604	0.00533992
Eucgr.E00891	5	9320801	+	N	N		CNL-type	E-5	SC-E-2	Pfam NB-ARC	Eucgr.E00891	0.445546	0.39284	0.375545	0.368997	0.406211	0.242621	4.68383	4.09929	4.72451	3.67283	3.25617	3.26955	-0.405411	-0.254191	2.37528e-09	0.00158548	0.00318796	3.18288	3.30814	4.23219	2.00753	1.01709	2.06786	2.8126	2.6493	2.662	1.7566	1.03619	1.32265	-1.0743	-0.981126	0.0516453	0.000271196	0.330227
Eucgr.E00896	5	9353262	+	N	NN		CNL-type	E-5	SC-E-2	Egr-specific HMM	Eucgr.E00896	0.477198	1.05748	0.977682	0.511671	0.543895	0.106546	0.469924	0.118205	0.367684	0.139212	0.0487527	0	-2.34627	-1.11229	0.0108624	0.0246066	0.4694	0.816205	0.259911	0.806132	0.204733	0.315334	0.178182	0.859731	0.552719	0.292597	0.562319	0.439303	0.465933	-1.43064	-0.216397	0.457066	0.0975119	0.246935
Eucgr.E00899	5	9393690	+	N	NN		CNL-type	E-5	SC-E-2	Pfam NB-ARC	Eucgr.E00899	3.49239	3.08462	3.02752	2.36527	3.32569	2.97184	1.20588	1.2219	1.30292	0.948371	1.36577	0.837189	-0.243486	-0.148882	5.27419e-06	0.192377	0.743243	1.4392	1.68804	1.57506	0.841196	0.968548	0.924202	2.55712	1.88964	2.25961	1.0501	0.94494	0.977508	-0.782382	-1.17383	0.00771397	1.88464e-05	0.0239198
Eucgr.E00903	5	9431372	+	N	N		CNL-type	E-5	SC-E-2	Pfam NB-ARC	Eucgr.E00903	0.222899	0.275414	0.384743	0.15734	0.280771	0.245387	0.226933	0.0483923	0.146974	0.0750725	0.109636	0.124665	-0.448916	-0.369568	0.00867396	0.232462	0.729489	0.778094	0.843327	0.896491	0.515765	0.472646	0.394209	0.569879	0.54043	0.547757	0.373239	0.324362	0.40668	-0.864823	-0.586394	0.00013401	7.69502e-06	0.00821954
Eucgr.E00907	5	9462762	+	N	N		CNL-type	E-5	SC-E-2	Pfam NB-ARC	Eucgr.E00907	0.0548248	0.148385	0.0964985	0.0101018	0.0321371	0.0209895	0.113972	0.260059	0.0999608	0.0554487	0.0548595	0.035052	-1.70523	-2.24491	0.183043	0.0123777	0.614577	0.53958	0.386261	0.411992	0.466376	0.379443	0.348218	1.46218	1.04121	1.22912	0.239315	0.396585	0.313922	-0.16405	-1.97442	0.001026	0.000133343	0.00027071
Eucgr.E00908	5	9508200	+	N	N		CNL-type	E-5	SC-E-2	Pfam NB-ARC	Eucgr.E00908	0.0544304	0.0453664	0.085868	0.0198643	0.0532191	0.0313049	0.218345	0.417251	0.441808	0.357536	0.225513	0.198044	-0.463993	-0.83074	0.000335334	0.188755	0.43696	2.78923	3.39554	3.71901	1.54597	1.24373	2.05609	3.2908	2.70499	3.08174	1.85422	1.22143	1.56537	-1.03125	-0.967858	0.456898	9.25789e-05	0.650082
Eucgr.E00913	5	9543695	+	N	N		CNL-type	E-5	SC-E-2	Pfam NB-ARC	Eucgr.E00913	0.321129	0.502877	0.29656	0.136905	0.486228	0.309798	0.434908	0.289986	0.202591	0.250825	0.689579	0.256626	0.368063	-0.264385	0.908814	0.89492	0.468497	0.324745	0.421329	0.54509	0.320819	0.284654	0.197817	1.33808	1.03163	0.804151	0.618395	0.634509	0.40397	-0.684679	-0.937775	0.00121536	0.0071901	0.103432
Eucgr.E00916	5	9568036	+	C	C		CNL-type	E-5	SC-E-2	BLAST homologue	Eucgr.E00916	0.0462172	0.0473075	0.350631	0.131298	0.0880158	0	1.47477	0.738711	0.919524	1.85201	0.805128	1.91874	0.546502	-1.01807	0.000664732	0.379854	0.238906	0.10734	0.161735	0.264481	0.20739	0.113653	0.169542	0.0538346	0.212931	0.207947	0.0539735	0.224912	0	-0.121137	-0.767381	0.397663	0.453039	0.627285
Eucgr.E00917	5	9574493	+	N	N		CNL-type	E-5	SC-E-2	Pfam NB-ARC	Eucgr.E00917	0.194008	0.163921	0.296301	0.354896	0.259896	0.238093	0.288946	0.214788	0.442488	0.292679	0.328535	0.273274	-0.0811166	0.382553	0.239277	0.590824	0.367855	2.98821	2.63568	2.60996	1.61925	1.24124	1.44176	4.43305	3.64009	4.60826	1.86201	2.28964	1.9695	-0.936476	-1.05084	0.000429568	1.1281e-05	0.0424074
Eucgr.E00918	5	9577119	+	N	N		CNL-type	E-5	SC-E-2	Egr-specific HMM	Eucgr.E00918	0.042506	0.0223557	0.0223757	0.0568789	0	0.0429539	1.25397	1.11949	1.08956	1.22248	1.12153	0.992217	-0.0538133	0.194567	5.57527e-09	0.668487	0.602251	2.89321	3.1058	3.36103	2.01975	2.25384	1.67732	7.2331	5.49696	6.7354	3.03018	3.0029	2.80447	-0.653404	-1.1392	5.83963e-05	3.34692e-05	0.00272995
Eucgr.E00928	5	9625931	+	CN	CN		CNL-type	E-6	SC-E-2	Pfam NB-ARC	Eucgr.E00928	0.803147	0.580146	0.508704	0.431985	0.690589	0.77597	7.62293	6.16425	6.97194	5.85063	5.78296	7.20699	-0.139902	0.00498363	7.18953e-08	0.349644	0.346535	6.77808	7.5431	8.53588	4.3147	2.65798	4.45349	6.20582	5.39365	6.94887	4.11092	3.24978	3.15495	-1.0003	-0.818752	0.101703	0.000125335	0.263156
Eucgr.E00933	5	9665524	+	N	N		CNL-type	E-6	SC-E-2	Egr-specific HMM	Eucgr.E00933	0.47826	0.663644	0.604009	0.257032	0.395565	0.323236	0	0	0.269346	0.0441794	0	0.0832651	-1.07959	-0.839275	0.000146699	0.0295557	0.10612	0.51692	0.447198	0.557221	0.352864	0.284768	0.259461	1.7024	1.0526	1.35295	0.513347	0.71055	0.4984	-0.762012	-1.25408	0.000530471	0.00117736	0.020704
Eucgr.E00942	5	9753964	+	CN	CN		CNL-type	E-6	SC-E-2	Pfam NB-ARC	Eucgr.E00942	0.555345	0.765064	0.373426	0.291678	0.467327	0.361548	0.122832	0.0408044	0.0414003	0.0241405	0.0520508	0.0680861	-0.507037	-0.596082	0.000202003	0.136616	0.217857	0.0638741	0.0482745	0.125561	0.0896604	0.235545	0.151689	0.755683	0.535834	0.487591	0.376475	0.449204	0.300182	1.00447	-0.660125	0.000117141	0.224675	0.0219439
Eucgr.E00952	5	9847196	+	CN	CN		CNL-type	E-7	SC-E-2	Pfam NB-ARC	Eucgr.E00952	0.709008	0.639873	0.613216	0.411897	0.491128	0.339367	0.309744	0.219775	0.258126	0.252115	0.137181	0.0992408	-0.689078	-0.659276	2.48673e-05	0.00183049	0.0960408	0.307838	0.269066	0.485991	0.138855	0.169817	0.212674	0.198971	0.198437	0.281085	0.131365	0.0788158	0.0759294	-1.02769	-1.24576	0.0284946	0.00384245	0.538812
Eucgr.E00958	5	9900177	+	CN	CN		CNL-type	E-7	SC-E-2	Pfam NB-ARC	Eucgr.E00958	0	0	0.0109311	0	0	0	0.0962952	0.0639097	0.0811864	0.168266	0.410341	0.0531101	1.3879	#NUM!	0.0263425	0.265975	0.241536	0.0809044	0.128554	0.124847	0.141581	0.0120952	0.0849209	0.0115955	0.0228399	0.0110388	0	0	0.0110799	-0.48659	-2.0371	0.00293394	0.319173	0.630155
Eucgr.E00960	5	9930963	+	CN	CN		CNL-type	E-7	SC-E-2	Pfam NB-ARC	Eucgr.E00960	0.253932	0.408953	0.30881	0.230798	0.226134	0.311758	0.178031	0.338996	0.280077	0.276728	0.109859	0.157559	-0.550774	-0.338102	0.163155	0.117447	0.852374	0.368309	0.545548	0.471219	0.266628	0.154553	0.345201	0.406005	0.279204	0.294723	0.220253	0.134542	0.165562	-0.85383	-0.91318	0.0406573	0.00374632	0.567728
Eucgr.E00963	5	9948009	+	N	N		CNL-type	E-7	SC-E-2	Pfam NB-ARC	Eucgr.E00963	0.0216516	0.0442008	0.0209299	0.0210035	0.0209849	0	0.0983294	0	0	0	0.0533928	0	-0.880978	-1.04741	0.848255	0.46192	0.99905	0.0254682	0.0252828	0	0	0	0.0254042	0.151685	0.0249454	0.0740546	0.0258501	0.0266483	0.051054	-0.998369	-1.27551	0.0476184	0.18519	0.335974
Eucgr.E00965	5	9981492	+	N	N		CNL-type	E-7	SC-E-2	Egr-specific HMM	Eucgr.E00965	0	0	0	0	0	0	0	0	0	0	0	0	#DIV/0!	#DIV/0!				0.602324	0.52613	0.270708	0.47138	0.468742	0.186425	1.75716	1.22696	1.83486	0.896241	1.22428	1.11504	-0.312656	-0.574712	8.88356e-05	0.0411522	0.124364
Eucgr.E00968	5	9999131	+	CN	CN		CNL-type	E-7	SC-E-2	Pfam NB-ARC	Eucgr.E00968	0.0779019	0.139083	0.0665007	0.0102743	0.110278	0.0108236	0.0980938	0.0488351	0.13361	0.0371896	0.0974066	0.0352815	-0.723704	-1.10957	0.823142	0.126222	0.794556	0.108074	0.0363008	0.0588142	0.0225959	0.0378582	0.0124303	0.0361961	0.0118484	0.0687864	0	0	0	-1.47914	#NUM!	0.093142	0.0182133	0.875897
Eucgr.E00972	5	10029429	+	CN	CN		CNL-type	E-7	SC-E-2	Pfam NB-ARC
Eucgr.E00975	5	10048947	+	N	N		CNL-type	E-7	SC-E-2	Pfam NB-ARC	Eucgr.E00975	0.0436353	0	0.0842376	0	0.0210116	0	0.0346156	0	0.0717826	0	0.0529595	0.0377846	-0.229598	-2.60545	0.669457	0.293272	0.426681	0.103383	0.102689	0.126686	0.122923	0.135098	0.103804	0.153839	0.0253118	0.100079	0	0	0.0516461	0.120819	-2.43472	0.0220228	0.160521	0.0805608
Eucgr.E01015	5	10748435	+	N	N		CNL-type	E-8	SC-E-2	Pfam NB-ARC	Eucgr.E01015	0.392404	0.52952	0.356134	0.537371	0.598855	0.510408	2.54712	1.76234	2.06365	1.95705	1.7216	1.61688	-0.267222	0.365567	3.25293e-06	0.383943	0.097095	1.85757	2.25623	2.3281	1.05692	0.63081	1.12419	1.61488	1.04494	1.23964	0.893139	0.857909	0.57225	-1.19593	-0.7471	0.00813991	0.000322386	0.045381
Eucgr.E01016	5	10750601	+	N	N		CNL-type	E-8	SC-E-2	Egr-specific HMM	Eucgr.E01016	1.37622	1.68629	0.792215	1.03746	0.86166	0.695004	1.49486	1.13142	0.839345	1.09753	1.01577	1.15599	-0.0841382	-0.57138	0.78667	0.19186	0.3282	1.80279	2.43016	2.51994	0.738764	0.718973	1.56652	2.0028	1.65336	2.15005	1.17474	0.982613	0.651745	-1.15892	-1.04749	0.380218	0.000664758	0.574849
Eucgr.E01019	5	10774902	+	CN	CN		CNL-type	E-8	SC-E-2	Pfam NB-ARC
Eucgr.E01272	5	13903348	-	N	NN					Pfam NB-ARC
Eucgr.E01281	5	14357796	+	CN	CN		CNL-type	E-9		Egr-specific HMM	Eucgr.E01281	0	0	0	0	0	0	0	0	0	0	0	0	#DIV/0!	#DIV/0!				0	0	0	0	0	0	0	0	0	0	0	0	#DIV/0!	#DIV/0!
Eucgr.E01289	5	14507762	+	NL	NL	CNL-clade	CNL-type	E-9		Pfam NB-ARC	Eucgr.E01289	0.156352	0.1394	0.121363	0.249775	0.15315	0.161524	0.0844555	0.0504835	0.0851688	0.190978	0.0707823	0.128968	0.827955	0.436398	0.0354553	0.0621335	0.877847	1.21028	1.43203	1.40251	0.467867	0.497652	0.31264	0.81536	0.902885	0.962188	0.653767	0.951317	0.762121	-1.66201	-0.179281	0.507463	5.43176e-05	0.000264598
Eucgr.E01290	5	14512006	+	N	N		CNL-type	E-9		Pfam NB-ARC
Eucgr.E01291	5	14520983	+	NL	NL	CNL-clade	CNL-type	E-9		Pfam NB-ARC	Eucgr.E01291	0	0.0114449	0.0442156	0.0106569	0.0658706	0.0107765	0	0	0	0	0	0	#DIV/0!	0.649394	0.0686284	0.654017	0.654017	0.0544951	0.0545473	0.0861377	0.0326469	0.0116574	0.0113716	0	0.0329489	0.0321383	0.0110211	0.0233756	0.0223319	-1.80968	-0.198298	0.0364684	0.0206964	0.0342168
Eucgr.E01292	5	14536283	+	NL	NL	CNL-clade	CNL-type	E-9		Pfam NB-ARC	Eucgr.E01292	0.255855	0.895747	0.336537	0.20374	0.185661	0.182532	0.0318387	0.207753	0.0324578	0	0.0533056	0.0167931	-1.95641	-1.37959	0.0260962	0.114191	0.290242	3.69927	4.70625	4.73164	1.18871	1.56286	2.06892	1.45758	2.11557	1.94312	1.96895	1.41474	1.03924	-1.4464	-0.318691	0.00113031	0.000404599	0.00213037
Eucgr.E01293	5	14549605	+	NL	NL	CNL-clade	CNL-type	E-9		Pfam NB-ARC	Eucgr.E01293	0.0104861	0.043031	0.0105619	0	0.0105682	0.0519587	0	0	0	0	0	0	#DIV/0!	-0.0353746	0.0592142	0.979167	0.979167	0.0517383	0.133876	0.102464	0.0211607	0	0.0214352	0.0107413	0.0105307	0.0205795	0.010627	0.0115744	0.0219202	-2.75767	0.0762058	0.012488	0.0128597	0.0117612
Eucgr.E01294	5	14561655	+	NL	NL	CNL-clade	CNL-type	E-9		Pfam NB-ARC	Eucgr.E01294	0.0116302	0.0120104	0	0	0	0.0110161	0	0	0	0	0	0	#DIV/0!	-1.10165	0.0643294	0.457198	0.457198	0.0248174	0.0372441	0.0977405	0.0364832	0.0396075	0	0.125196	0.0989375	0.0728966	0.0754706	0.105206	0.0757719	-1.07049	-0.21194	0.00996943	0.225271	0.660543
Eucgr.E01295	5	14615189	+	NL	NL	CNL-clade	CNL-type	E-9		Pfam NB-ARC	Eucgr.E01295	0	0.0106396	0	0	0	0.0102498	0	0.0178565	0.0180402	0.0189404	0	0.055721	1.05651	-0.0538482	0.137278	0.499813	0.491403	0.0588398	0.0195564	0.0583491	0	0	0.0100394	0.0715127	0.0399411	0	0	0.0220706	0.0104633	-3.76775	-1.77643	0.971709	0.0275012	0.549308
Eucgr.E01296	5	14647667	+	NL	NL	CNL-clade	CNL-type	E-9		Pfam NB-ARC	Eucgr.E01296	0.204959	0.210111	0.284004	0.203278	0.293831	0.199234	0.0936538	0.0938234	0.160615	0.0499448	0.0917382	0.0971391	-0.543533	-0.00564706	0.000516633	0.46103	0.482447	0.384419	0.262691	0.575431	0.549415	0.860813	0.520662	0.0487343	0.104391	0.0741933	0.522205	0.258786	0.473241	0.659383	2.46402	0.00943102	0.00780439	0.535826
Eucgr.E01297	5	14668152	+	NL	NL	CNL-clade	CNL-type	E-9		Pfam NB-ARC	Eucgr.E01297	0.0117655	0.0122584	0.0116494	0.0988168	0.0463438	0.0228111	0.0183275	0	0	0	0	0	#NUM!	2.2353	0.0291069	0.14137	0.0631239	0.630785	0.683298	0.903192	0.254822	0.278417	0.408864	0.554616	0.63002	0.509186	0.52595	0.29523	0.344156	-1.23483	-0.539536	0.443665	0.00128667	0.0800125
Eucgr.E01298	5	14677914	+	NL	NL	CNL-clade	CNL-type	E-9		Pfam NB-ARC	Eucgr.E01298	0	0.011412	0.0325365	0.0105362	0.0108039	0.0105939	0.0185469	0	0	0.0203209	0.0306038	0	1.45719	-0.460721	0.886391	0.651931	0.336987	0.215094	0.192673	0.279192	0.0783365	0.084125	0.0701155	0.138239	0.0794397	0.133332	0.068548	0.0721074	0.126462	-1.56252	-0.394041	0.0274779	0.00134729	0.010745
Eucgr.E01301	5	14700636	+	NL	NL	CNL-clade	CNL-type	E-9		Pfam NB-ARC	Eucgr.E01301	0.201651	0.268345	0.169172	0.163016	0.112501	0.138572	0.100643	0.187073	0.11624	0.11155	0.119344	0.0616689	-0.465451	-0.626254	0.0318246	0.0400403	0.432084	0.157672	0.149029	0.154913	0.161857	0.166978	0.247113	0.112476	0.0459863	0.0720701	0.122302	0.0969678	0.0934695	0.319252	0.439991	0.00152709	0.0981489	0.76745
Eucgr.E01302	5	14719157	+	NL	NL	CNL-clade	CNL-type	E-9		Pfam NB-ARC	Eucgr.E01302	0.121228	0.114324	0.0762173	0.113506	0.130187	0.0534508	0.355158	0.356002	0.187441	0.093138	0.168945	0.1613	-1.08572	-0.0693176	0.00741315	0.0402653	0.0505688	0.740947	0.313718	0.528096	0.363881	0.535187	0.300051	0.881221	0.929705	1.10223	0.650421	0.733394	0.653007	-0.400469	-0.516263	0.00190784	0.0298805	0.332737
Eucgr.E01306	5	14744324	+	N	N		CNL-type	E-9		Pfam NB-ARC	Eucgr.E01306	0.488479	0.508229	0.507572	0.363802	0.26781	0.199991	0.352462	0.276707	0.504781	0.308764	0.282887	0.32482	-0.307196	-0.855106	0.286622	0.00740111	0.106178	0.305097	0.255151	0.238474	0.233778	0.224203	0.19708	0.310362	0.16795	0.142418	0.14879	0.0971276	0.0833015	-0.286064	-0.914918	0.0239091	0.0430754	0.438166
Eucgr.E01524	5	18194394	-	N	N					Egr-specific HMM
Eucgr.E01668	5	21208151	+	N	N					Egr-specific HMM	Eucgr.E01668	0.235365	0.367876	0.0585733	0.107987	0.116851	0.0861517	0.403729	0.403249	0.632085	0.715781	0.494571	0.489018	0.23987	-1.08956	0.000852767	0.834313	0.182668	0.0926779	0.125401	0.548847	0.0884235	0.195003	0.0322486	0.062248	0	0.029778	0	0	0	-1.28065	#NUM!	0.0664814	0.27776	0.463426
Eucgr.E01683	5	21709240	+	TN	TN		TNL-type	E-10		Egr-specific HMM	Eucgr.E01683	0.032756	0.101576	0.0164136	0.0307706	0.0162234	0.0317129	0.0248632	0.0244844	0	0.057521	0	0.0551711	1.19133	-0.937554	0.522093	0.933325	0.215718	0	0	0.0177004	0.137114	0.581278	0.0184148	0.304419	0.373205	0.139417	0.613817	0.881896	0.68824	5.37943	1.41846	0.00589201	0.00866909	0.314985
Eucgr.E01685	5	21724188	+	TN	TN		TNL-type	E-10		Egr-specific HMM	Eucgr.E01685	0.0572835	0.0977458	0.0931062	0.0548389	0.0186068	0.0364282	0	0.0318469	0	0	0	0	#NUM!	-1.17528	0.000549273	0.0202671	0.108465	0	0	0	0.0655494	0.618808	0	0.180646	0.359716	0.154557	0.497711	0.795257	0.649069	#DIV/0!	1.48265	0.0196131	0.0205832	0.426111
Eucgr.E01690	5	21841038	+	TN	TN		TNL-type	E-10		Egr-specific HMM
Eucgr.E01692	5	21920446	+	N	N		TNL-type	E-10		Egr-specific HMM
Eucgr.E01793	5	23491718	+	TNL	TNNL		TNL-type	E-11	SC-E-3	Pfam NB-ARC
Eucgr.E01797	5	23576012	+	L	L		TNL-type	E-11	SC-E-3	BLAST homologue	Eucgr.E01797	0.198265	0.134999	0.132505	0.138048	0.072187	0.11331	0.763156	0.424219	0.989344	0.549004	0.904957	0.819603	0.0628004	-0.525648	0.000272534	0.94106	0.698262	0.614579	0.775262	0.823661	0.293916	0.140774	0.346605	0	0	0	0	0	0.0281751	-1.50239	#DIV/0!	3.79322e-06	0.000757002	0.000587757
Eucgr.E01803	5	23669595	+	TN	TN		TNL-type	E-11	SC-E-3	Pfam NB-ARC	Eucgr.E01803	0.494712	0.428492	0.386332	0.301038	0.387044	0.27971	0.0266585	0.0526633	0.0276442	0.0312241	0.0454952	0.0581551	0.334464	-0.436287	5.14015e-07	0.0564501	0.030434	0.0211275	0.0214459	0.0208086	0	0	0	0.0421582	0.0624077	0.0201365	0.020914	0	0.020026	#NUM!	-1.60691	0.0407578	0.00800159	0.640215
Eucgr.E01804	5	23682515	+	TN	TN		TNL-type	E-11	SC-E-3	Pfam NB-ARC	Eucgr.E01804	0.462758	0.484454	0.356384	0.276919	0.317355	0.202558	0.0189483	0	0.0193721	0	0.0322934	0	-0.246873	-0.710149	1.41761e-06	0.0126082	0.0141217	0.0574077	0.0291223	0.0563819	0.0133729	0.015059	0.0300703	0.0143302	0.0141284	0	0	0	0.0135645	-1.28856	-1.06903	0.00283121	0.0295929	0.10149
Eucgr.E01805	5	23715188	+	NL	NNL		TNL-type	E-11	SC-E-3	Pfam NB-ARC
Eucgr.E01807	5	23754832	+	N	N		TNL-type	E-11	SC-E-3	Egr-specific HMM	Eucgr.E01807	0.0844009	0.0636431	0.0499263	0.0534661	0.0245763	0.0120811	0.440907	0.219389	0.51498	0.322456	0.34337	0.224711	-0.400252	-1.13531	0.000293217	0.215652	0.561424	0.0979096	0.0992438	0.203746	0.0688414	0.0380352	0.0634181	0	0	0	0	0.0119956	0	-1.23521	#DIV/0!	0.000928574	0.0812436	0.057806
Eucgr.E01808	5	23763934	+	N	N		TNL-type	E-11	SC-E-3	Egr-specific HMM
Eucgr.E01810	5	23773589	-	TN	TN		TNL-type	E-11	SC-E-3	Pfam NB-ARC	Eucgr.E01810	2.185	3.3941	2.72229	1.4506	2.16189	1.44355	0.241683	0.324355	0.377843	0.295062	0.502414	0.313159	0.234708	-0.715345	2.26352e-05	0.0441721	0.0295382	0.7094	0.577471	0.666248	0.938564	0.551073	0.856022	0.144155	0.380727	0.218165	0.368307	0.556363	0.705034	0.264213	1.13308	0.00586263	0.0386273	0.36772
Eucgr.E01811	5	23783203	+	L	L		TNL-type	E-11	SC-E-3	BLAST homologue	Eucgr.E01811	0	0	0	0	0	0	0.163346	0.110803	0.169214	0	0.221378	0.180716	-0.140956	#DIV/0!	0.00397168	0.850211	0.850211	0.366869	0.374526	0.394631	0.0945593	0.42227	0.2823	0.708491	0.531497	0.637662	0.266148	0.131795	0.352219	-0.507495	-1.32365	0.10392	0.00468543	0.0695988
Eucgr.E01812	5	23812935	+	TNL	TNL	TNL-clade	TNL-type	E-11	SC-E-3	Pfam NB-ARC
Eucgr.E01813	5	23843257	+	N	NN		TNL-type	E-11	SC-E-3	Egr-specific HMM
Eucgr.E01815	5	23870425	+	TN	TN		TNL-type	E-11	SC-E-3	Pfam NB-ARC
Eucgr.E01818	5	23914603	+	TN	TN		TNL-type	E-11	SC-E-3	Pfam NB-ARC
Eucgr.E01835	5	24547107	+	N	N		TNL-type	E-12	SC-E-3	Egr-specific HMM
Eucgr.E01836	5	24558033	-	TN	TN		TNL-type	E-12	SC-E-3	Pfam NB-ARC	Eucgr.E01836	0.0783084	0.269473	0.158598	0.121621	0.156935	0.182441	0.0136607	0.0273217	0.0276653	0.0154169	0.02362	0	-0.814373	-0.135461	0.00122783	0.681687	0.930896	0.00953092	0	0.0364823	0.0357471	0.030017	0.0602467	0	0.0188832	0	0	0.0186287	0.0441098	1.45343	1.73225	0.174239	0.0753209	0.567534
Eucgr.E01839	5	24619544	+	TN	TN		TNL-type	E-12	SC-E-3	Egr-specific HMM
Eucgr.E01846	5	24785241	+	TN	TN		TNL-type	E-12	SC-E-3	Pfam NB-ARC
Eucgr.E01849	5	24811136	+	TN	TN		TNL-type	E-12	SC-E-3	Egr-specific HMM
Eucgr.E01851	5	24823511	+	N	N		TNL-type	E-12	SC-E-3	Egr-specific HMM	Eucgr.E01851	0.170565	0.352647	0.181259	0.165901	0.178678	0	0	0.327182	0.11986	0	0	0	#NUM!	-1.03171	0.150462	0.0656442	0.823714	0	0	0	0	0	0	0	0	0	0	0	0	#DIV/0!	#DIV/0!
Eucgr.E01852	5	24831879	-	TN	TN		TNL-type	E-12	SC-E-3	Pfam NB-ARC	Eucgr.E01852	0.418854	0.641651	0.524597	0.339222	0.593043	0.387327	0.134237	0.0943423	0.109	0.138049	0.104461	0.13047	0.143872	-0.264484	9.62699e-05	0.474297	0.354972	0.209677	0.250808	0.305093	0.128584	0.182433	0.106045	0.128917	0.153735	0.147099	0.144634	0.115614	0.190097	-0.876288	0.0675296	0.0448387	0.0328665	0.0199367
Eucgr.E01857	5	24931279	+	TNL	TNL	TNL-clade	TNL-type	E-12	SC-E-3	Pfam NB-ARC
Eucgr.E01858	5	24945326	+	TN	TN		TNL-type	E-12	SC-E-3	Egr-specific HMM
Eucgr.E01860	5	24970646	-	L	L		TNL-type	E-12	SC-E-3	BLAST homologue	Eucgr.E01860	0.44326	0.888367	0.86113	0.411938	0.634668	0.356187	0.246187	0.109244	0.0551885	0.189169	0.0461919	0.119402	-0.210947	-0.644444	0.000822961	0.158814	0.214376	0.366	0.321805	0.295181	0.332436	0.280372	0.316569	0.135167	0.0993622	0.0954244	0.0994633	0.148261	0.17595	-0.0809069	0.360692	5.42114e-06	0.722771	0.21401
Eucgr.E01861	5	24973341	-	TN	TN		TNL-type	E-12	SC-E-3	Pfam NB-ARC	Eucgr.E01861	0.426788	0.734987	0.62144	0.308034	0.666611	0.292103	0.492515	0.305677	0.312075	0.0853775	0.409787	0.283519	-0.511798	-0.493351	0.0747506	0.173051	0.752704	0.336133	0.183205	0.153871	0.224391	0.110094	0.137307	0	0.0257588	0.0503577	0.0259966	0.0812217	0.0259372	-0.512904	0.806831	0.00216324	0.512507	0.254769
Eucgr.E01863	5	24998216	+	TN	TN		TNL-type	E-12	SC-E-3	Pfam NB-ARC	Eucgr.E01863	0.84236	0.885025	0.573233	0.609551	0.624875	0.527704	7.11025	5.09246	5.71859	5.14341	5.85064	5.41509	-0.127176	-0.384701	2.59071e-07	0.316017	0.625264	32.3148	34.7493	33.9396	18.7422	17.1313	25.1224	0.280277	0.170497	0.23622	0.0793805	0.0907537	0.100117	-0.727624	-1.346	2.66428e-08	0.000729399	0.000832918
Eucgr.E01865	5	25057350	-	N	N		TNL-type	E-12	SC-E-3	Pfam NB-ARC	Eucgr.E01865	0.0831526	0.162059	0.0865981	0.0978191	0.17031	0.0416966	0	0	0.0196097	0.0221496	0.0329225	0	1.48975	-0.0988992	0.00372252	0.925801	0.69284	0.114952	0.143168	0.163215	0.107559	0.0668193	0.0936765	0.0775811	0.0252826	0.0605136	0.0507992	0.0744953	0.10879	-0.65244	0.518822	0.01055	0.375262	0.0343428
Eucgr.E01866	5	25066137	-	TN	TN		TNL-type	E-12	SC-E-3	Egr-specific HMM	Eucgr.E01866	0.0752565	0.273414	0.148125	0	0.0368658	0.0725813	0.194509	0.133648	0.137097	0.149811	0.262883	0	-0.172946	-2.18242	0.390966	0.180209	0.296238	0.0851557	0.128604	0.126467	0.207014	0.136193	0	0	0.0425084	0.0416394	0.0857886	0.0893645	0.0426862	0.0125826	1.37227	0.0888398	0.507445	0.525636
Eucgr.E01871	5	25124422	+	L	L		TNL-type	E-12	SC-E-3	BLAST homologue	Eucgr.E01871	0.35261	0.815869	0.512077	0.371465	0.417249	0.433198	0.347489	0.34669	0.378562	0.227324	0.275416	0.16613	-0.681504	-0.459798	0.0253711	0.0759925	0.900254	0.030617	0.0308208	0.060229	0	0	0.0315265	0.138544	0.0606987	0.0740634	0.0463432	0.046903	0.030215	-1.9483	-1.14646	0.021661	0.0231049	0.505404
Eucgr.E01873	5	25139618	+	TN	TN		TNL-type	E-12	SC-E-3	Pfam NB-ARC
Eucgr.E01908	5	25799389	+	CN	CN				SC-E-3	Pfam NB-ARC	Eucgr.E01908	0.302667	0.667057	0.420806	0.566577	0.566512	0.418216	0.700252	0.543208	0.447754	0.440121	0.590085	0.530277	-0.116067	0.157847	0.499058	0.946956	0.524118	0.396114	0.337948	0.413382	0.448984	0.357607	0.240881	0.406841	0.301107	0.313514	0.289145	0.451985	0.214325	-0.131512	-0.0963757	0.491961	0.598469	0.913433
Eucgr.E01910	5	25822296	+	N	N				SC-E-3	Pfam NB-ARC	Eucgr.E01910	0.557631	1.01131	0.788905	0.708372	1.00854	0.650366	0.820694	0.8373	0.562604	0.731643	0.70974	0.786572	0.00477185	0.00575964	0.648492	0.977772	0.997252	0.534722	0.60125	0.646507	0.471718	0.568873	0.562312	0.191348	0.16552	0.148308	0.220832	0.228697	0.2433	-0.153198	0.455713	3.11337e-07	0.955996	0.0321902
Eucgr.E01951	5	26399476	-	TNL	TNL	TNL-clade			SC-E-3	Pfam NB-ARC
Eucgr.E01966	5	27085346	-	NL	NL	TNL-clade	TNL-type	E-13	SC-E-3	Pfam NB-ARC
Eucgr.E01971	5	27308908	-	NL	NL	TNL-clade	TNL-type	E-13	SC-E-3	Pfam NB-ARC	Eucgr.E01971	0.062211	0.0658971	0.0254317	0.111982	0.037605	0.0495447	0.109238	0.0469883	0.016022	0.0173022	0.05373	0.0164992	-0.976617	0.37511	0.461236	0.752814	0.30926	0.039893	0.0101919	0.039265	0.00947312	0	0.0104632	0	0	0.00950912	0	0	0	-2.16407	#NUM!	0.0152846	0.0411704	0.102287
Eucgr.E01973	5	27354429	-	NL	NL	TNL-clade	TNL-type	E-13	SC-E-3	Pfam NB-ARC	Eucgr.E01973	0.397303	0.579686	0.426436	0.2296	0.389984	0.318121	0.825882	0.689897	0.9385	0.54673	0.543826	0.552758	-0.578691	-0.581746	0.000450533	0.003216	0.294476	0.891161	0.747008	0.77583	0.606192	0.480932	0.545658	0.822223	0.543971	0.864571	0.363096	0.601002	0.429161	-0.564093	-0.679075	0.32907	0.00406573	0.893364
Eucgr.E01976	5	27407840	-	NL	NL	TNL-clade	TNL-type	E-13	SC-E-3	Egr-specific HMM
Eucgr.E01979	5	27495841	-	N	N		TNL-type	E-13	SC-E-3	Pfam NB-ARC	Eucgr.E01979	0.0494538	0.0783919	0.0636982	0.011187	0	0.0247645	0.0478214	0.0319942	0.0163382	0.0354217	0.0137679	0.0168961	-0.541006	-2.41355	0.205632	0.00442188	0.0292596	0	0.0212596	0.0205264	0	0.0219532	0	0	0.010352	0.00995048	0.0313009	0	0	-0.928588	0.624548	0.793071	0.848396	0.510248
Eucgr.E01981	5	27640571	-	NL	NL	TNL-clade	TNL-type	E-13	SC-E-3	Pfam NB-ARC	Eucgr.E01981	0.183971	0.344209	0.280901	0.133233	0.1838	0.116903	0.430905	0.489559	0.417991	0.287826	0.25411	0.338474	-0.604321	-0.898802	0.000665727	0.00178064	0.660098	0.38056	0.374846	0.364049	0.173036	0.187403	0.185543	0.149362	0.0890794	0.1513	0.0907566	0.196254	0.144841	-1.03587	0.148018	6.61903e-05	0.00143952	0.000569398
Eucgr.E01983	5	27679498	-	TNL	TNL	TNL-clade	TNL-type	E-13	SC-E-3	Pfam NB-ARC	Eucgr.E01983	0.33956	0.240356	0.254268	0.235231	0.2593	0.167135	0.359355	0.304951	0.45294	0.278018	0.118391	0.231563	-0.831175	-0.334262	0.30833	0.0202888	0.204369	0.12693	0.0735906	0.0802449	0.0601602	0.0376787	0.0566456	0	0.00899852	0.0260197	0	0.0181531	0	-0.861904	-0.94789	0.000266147	0.0493756	0.114899
Eucgr.E01990	5	27928857	-	TNL	TNL	TNL-clade	TNL-type	E-13	SC-E-3	Egr-specific HMM	Eucgr.E01990	0.374299	0.370311	0.394839	0.273979	0.368448	0.22594	0.474446	0.51918	0.642606	0.43905	0.382415	0.315495	-0.525196	-0.39196	0.0092898	0.00899093	0.339722	0.232326	0.34281	0.324977	0.0941165	0.0842999	0.19449	0.0545986	0.0267058	0.00859217	0.0179848	0.0363507	0.0263239	-1.27129	-0.156423	9.42704e-05	0.00815374	0.0097363
Eucgr.E01991	5	27952306	-	NL	NL	TNL-clade	TNL-type	E-13	SC-E-3	Pfam NB-ARC
Eucgr.E01994	5	28016857	-	T	T		TNL-type	E-13	SC-E-3	BLAST homologue	Eucgr.E01994	0.53384	0.215686	0.439556	0.869362	0.88538	0.542435	2.67743	2.33102	3.0073	2.47553	0.945116	0.913373	-0.887132	0.950014	0.000842259	0.170936	0.0232149	0.677788	0.388371	0.385357	0.29215	0	0.198197	0	0	0	0.10028	0	0	-1.56569	#DIV/0!	0.00179372	0.0645079	0.0296285
Eucgr.E01996	5	28048013	-	NL	NL	TNL-clade	TNL-type	E-13	SC-E-3	Egr-specific HMM
Eucgr.E01998	5	28160836	-	TNL	TNL	TNL-clade	TNL-type	E-13	SC-E-3	Pfam NB-ARC	Eucgr.E01998	0.228755	0.373907	0.279021	0.189546	0.247629	0.185049	0.133541	0.0935502	0.271545	0.182664	0.160385	0.0289843	-0.422556	-0.502826	0.0399415	0.173624	0.621141	0.0978209	0.090129	0.0960083	0.100831	0.10199	0.120006	0.252756	0.123331	0.246374	0.106872	0.19553	0.137844	0.185083	-0.499674	0.015968	0.366573	0.178173
Eucgr.E02001	5	28221886	-	NL	NL	TNL-clade	TNL-type	E-13	SC-E-3	Pfam NB-ARC	Eucgr.E02001	0.564622	0.745157	0.801066	0.622651	0.573522	0.609308	0.0149452	0	0.090813	0.0345761	0.025532	0.0328065	-0.186792	-0.225437	2.49672e-07	0.211612	0.247284	0.0925395	0.0416969	0.0303036	0.0290378	0.0108001	0.0533887	0	0	0	0	0	0	-0.819625	#DIV/0!	0.00543058	0.326893	0.326893
Eucgr.E02003	5	28275066	-	NL	NL	TNL-clade	TNL-type	E-13	SC-E-3	Pfam NB-ARC
Eucgr.E02004	5	28372357	-	TN	TN		TNL-type	E-13	SC-E-3	Pfam NB-ARC	Eucgr.E02004	0.171839	0.105972	0.201108	0.147124	0.119951	0.128132	0.0282389	0.0566546	0.0142689	0.0619957	0.0119929	0.014976	-0.156562	-0.277173	0.000207675	0.406038	0.51177	0.0169675	0.0259324	0.0334529	0.00814766	0.00890975	0.0351858	0	0	0.0245053	0	0	0	-0.547438	#NUM!	0.0282095	0.247099	0.99214
Eucgr.E02006	5	28423212	-	NL	NL	TNL-clade	TNL-type	E-13	SC-E-3	Pfam NB-ARC
Eucgr.E02103	5	29915448	-	TN	TN				SC-E-3	Pfam NB-ARC	Eucgr.E02103	9.1347	8.35982	7.02068	9.0376	14.2801	8.1959	8.39234	5.05966	6.30304	5.67634	9.12615	6.01342	0.0754659	0.362298	0.0714643	0.310446	0.44805	18.2443	19.7132	20.0201	16.144	13.8363	11.9329	49.6658	48.9246	59.5706	33.5652	27.4426	31.9131	-0.468091	-0.767319	1.82322e-06	0.000170871	0.00402303
Eucgr.E02138	5	30682169	-	TN	TN		TNL-type	E-14	SC-E-3	Pfam NB-ARC	Eucgr.E02138	0.15917	0.111513	0.104719	0.141542	0.117607	0.102168	1.79291	1.45364	2.00856	1.1787	1.57618	1.15151	-0.427885	-0.0551712	1.04138e-06	0.0654651	0.0701147	2.01163	1.89413	1.9573	0.784494	0.552086	1.02974	0.167668	0.288081	0.278376	0.191909	0.163112	0.0923853	-1.30901	-0.71444	2.77313e-07	3.06584e-05	9.92459e-05
Eucgr.E02141	5	30738418	-	TN	TN		TNL-type	E-14	SC-E-3	Pfam NB-ARC	Eucgr.E02141	0.0353004	0.0367875	0	0	0	0	0.129867	0.155096	0.132855	0.0922789	0.0649361	0.116276	-0.611381	#NUM!	8.62248e-06	0.0082272	0.277899	0.100399	0.20302	0.137557	0.073892	0.0627003	0.0832899	0.0792592	0.0390667	0.0378726	0.0597802	0.0587388	0.0570215	-1.00397	0.168423	0.0112414	0.0794387	0.0435935
Eucgr.E02143	5	30775806	-	NL	NL	TNL-clade	TNL-type	E-14	SC-E-3	Pfam NB-ARC	Eucgr.E02143	4.62601	5.56456	4.87701	4.64286	6.29277	3.75878	4.37802	3.04174	4.06209	4.44473	3.85458	3.64808	0.0573404	-0.0361803	0.0512581	0.974171	0.769399	13.6723	13.1123	12.1013	6.95182	4.8066	11.0976	3.93494	4.24217	4.82134	3.02077	3.03998	3.51942	-0.766673	-0.440216	0.000141641	0.0098798	0.0607524
Eucgr.E02144	5	30836451	-	TN	TN		TNL-type	E-14	SC-E-3	Pfam NB-ARC	Eucgr.E02144	0.241885	0.2543	0.2795	0.148052	0.233578	0.159545	0.227707	0.157233	0.245621	0.205196	0.133607	0.31221	0.0460504	-0.519376	0.861494	0.306203	0.22919	0.520928	0.61793	0.546913	0.447842	0.442061	0.385622	0.46024	0.513747	0.447144	0.645103	0.683575	0.723994	-0.402317	0.530464	0.00631943	0.151808	7.21019e-05
Eucgr.E02148	5	30886332	-	TN	TN		TNL-type	E-14	SC-E-3	Pfam NB-ARC	Eucgr.E02148	0.397888	0.557743	0.56276	0.678138	0.633118	0.536571	4.01387	3.30691	2.94754	2.89307	3.91611	3.08267	-0.0538879	0.283286	1.59867e-06	0.972995	0.614372	5.67087	3.51313	4.4873	1.73598	1.54751	2.77491	1.86151	1.80508	2.56471	1.22676	1.20418	1.20878	-1.17414	-0.775706	0.00275484	0.00225269	0.0617574
Eucgr.E02152	5	31000178	-	TN	TN		TNL-type	E-14	SC-E-3	Pfam NB-ARC	Eucgr.E02152	0.250834	0.380447	0.249969	0.240387	0.346711	0.271388	2.28273	1.73211	2.20544	2.08557	2.2754	2.06873	0.0477719	-0.0377567	6.25992e-08	0.754285	0.697529	7.57585	6.65392	7.46573	4.33907	2.93776	4.16771	8.6579	7.64852	7.80466	3.90718	3.98813	3.89587	-0.922736	-1.03199	0.172878	1.85629e-06	0.294831
Eucgr.E02157	5	31099213	-	TN	TN		TNL-type	E-14	SC-E-3	Pfam NB-ARC	Eucgr.E02157	0.323385	0.196456	0.257349	0.205457	0.244986	0.259568	1.52969	1.17905	1.7546	1.43308	1.81041	1.45747	0.0748317	-0.130426	1.97556e-06	0.794524	0.643012	5.11179	5.53506	7.20169	4.67567	4.86522	5.2311	6.29716	7.83332	8.4295	5.66731	6.21281	5.6044	-0.272942	-0.367688	0.0294084	0.0197037	0.496341
Eucgr.E02160	5	31193757	-	TN	TN		TNL-type	E-14	SC-E-3	Pfam NB-ARC	Eucgr.E02160	0.0165014	0.0171709	0	0	0.0315814	0.0154126	0	0.0233837	0.0237939	0	0	0	#NUM!	0.480914	0.425175	0.420324	0.167509	0.0933262	0.113236	0.219276	0.0515094	0.0387081	0.134542	0.0550516	0.091178	0.0532084	0.018506	0.0360202	0.0351261	-0.921923	-1.15353	0.0462322	0.0773216	0.568275
Eucgr.E02163	5	31242567	-	L	L		TNL-type	E-14	SC-E-3	BLAST homologue	Eucgr.E02163	1.0478	1.72194	0.960742	0.949773	1.35431	0.785505	7.54759	6.52438	8.06783	6.89335	8.63602	7.72445	0.0708255	-0.271948	1.2063e-07	0.836215	0.451082	8.64937	7.81661	7.88465	3.45928	3.21272	4.80967	0.828213	0.860871	0.675968	0.852858	0.804862	0.685276	-1.08463	-0.0135174	8.37621e-08	6.56828e-05	6.73034e-05
Eucgr.E02164	5	31287970	-	TN	TNN		TNL-type	E-14	SC-E-3	Pfam NB-ARC	Eucgr.E02164	0	0	0	0	0	0.0177158	0.0274836	0	0	0	0.0673852	0.125701	2.8126	#DIV/0!	0.112392	0.145733	0.22979	0.27439	0.320319	0.600504	0.0975873	0.153659	0.328399	0.0622403	0	0	0	0	0	-1.04403	#NUM!	0.00184111	0.108526	0.178589
Eucgr.E02169	5	31343427	-	TN	TN		TNL-type	E-14	SC-E-3	Pfam NB-ARC	Eucgr.E02169	0.503372	0.257451	0.417996	0.554015	0.68953	0.544905	2.89628	3.03506	3.02534	1.99742	2.76473	2.72369	-0.2588	0.601368	1.59653e-07	0.314293	0.0319302	6.66886	6.72839	7.8886	4.77135	4.10863	5.24501	7.10106	8.17962	8.3198	5.56235	6.37609	5.36433	-0.591645	-0.447813	0.033498	0.000237864	0.697673
Eucgr.E02174	5	31467433	-	TN	TN		TNL-type	E-14	SC-E-3	Pfam NB-ARC	Eucgr.E02174	0.797313	1.38218	0.850529	0.812216	1.24546	0.761924	1.23489	1.50048	1.07858	1.03702	0.811247	0.79405	-0.529482	-0.103838	0.494231	0.141392	0.289304	1.94971	2.55198	2.20033	1.56731	1.4769	1.9458	2.57006	2.34581	2.51495	2.03794	1.7996	1.96145	-0.425553	-0.35772	0.0709154	0.00193247	0.916236
Eucgr.E02176	5	31508942	-	TNL	TNL	TNL-clade	TNL-type	E-14	SC-E-3	Pfam NB-ARC	Eucgr.E02176	2.23566	2.98731	2.47625	2.28824	3.48055	1.83016	4.81828	3.82415	4.26751	4.05034	5.10984	4.05513	0.033728	-0.0189122	0.000913233	0.925199	0.852814	3.73559	3.30119	3.27008	2.73725	1.88197	2.89008	4.2651	5.52548	5.82499	2.92011	3.06248	3.14814	-0.456855	-0.774183	0.00465112	0.000820618	0.0726433
Eucgr.E02177	5	31545126	-	TNL	TNL	TNL-clade	TNL-type	E-14	SC-E-3	Pfam NB-ARC	Eucgr.E02177	2.48083	1.88171	1.68879	1.81003	2.60484	1.72446	0.429921	0.343686	0.681251	0.436397	0.521197	0.492825	-0.00440862	0.020829	4.02104e-05	0.943735	0.937771	0.920185	0.870583	0.686526	0.852599	0.826649	0.604527	2.57233	2.9863	3.17559	1.65307	1.85622	1.77932	-0.117345	-0.72379	5.52121e-07	0.000494884	0.00101685
Eucgr.E02181	5	31622389	-	TN	TN		TNL-type	E-14	SC-E-3	Pfam NB-ARC	Eucgr.E02181	0.753233	0.766423	0.812072	0.723759	0.759063	0.608132	6.33204	4.47157	4.86093	4.56586	5.65707	5.05427	-0.0361223	-0.157238	8.25149e-07	0.755747	0.941961	3.48541	4.4541	4.59062	1.29692	1.96579	3.22049	1.36848	1.63793	1.27969	1.28889	1.51799	1.40363	-0.950623	-0.0256705	0.000824715	0.0164104	0.0183912
Eucgr.E02183	5	31685700	-	TN	TN		TNL-type	E-14	SC-E-3	Pfam NB-ARC	Eucgr.E02183	0	0.0562625	0	0.015718	0.0171417	0.0167024	0.0790378	0.261439	0.106284	0.0320996	0.0881087	0.0903481	-1.0853	-0.182936	0.0190578	0.233214	0.257755	0.149116	0.366617	0.250113	0.175248	0.221628	0.221701	0.041762	0.0207588	0.0808145	0	0.0203142	0.019857	-0.308101	-1.83516	0.000346121	0.250622	0.832792
Eucgr.E02186	5	31746769	-	N	N		TNL-type	E-14	SC-E-3	Pfam NB-ARC
Eucgr.E02189	5	31812332	-	TN	TN		TNL-type	E-14	SC-E-3	Pfam NB-ARC	Eucgr.E02189	0.125418	0.119631	0.10041	0.0903359	0.155851	0.043549	1.32176	0.701626	0.947494	1.05972	1.36672	1.21282	0.292755	-0.253776	1.00245e-05	0.345343	0.269964	2.18611	2.13914	2.18088	1.91172	1.43502	2.11368	1.60094	1.29175	1.35941	0.975224	1.52433	1.03107	-0.252788	-0.268252	0.00114607	0.0707468	0.712237
Eucgr.E02190	5	31862385	-	TN	TN		TNL-type	E-14	SC-E-3	Pfam NB-ARC	Eucgr.E02190	0.0724458	0.0502982	0.047027	0.0658975	0.094526	0.0231002	5.00896	2.87179	4.94295	4.70308	4.8215	5.5864	0.236785	0.112376	1.90953e-06	0.339172	0.344645	2.84659	2.91371	3.18899	1.04052	0.582368	1.75749	0.0273983	0.0818774	0.131942	0.109025	0.0269039	0.0261342	-1.40459	-0.57378	4.02588e-06	0.000792741	0.000948961
Eucgr.E02191	5	31925601	-	TNL	TNL	TNL-clade	TNL-type	E-14	SC-E-3	Pfam NB-ARC	Eucgr.E02191	0.155449	0.19003	0.248173	0.284303	0.225292	0.281662	0.434713	0.414218	0.356428	0.448547	0.451907	0.333994	0.0344032	0.414529	0.000242665	0.215328	0.346477	0.531054	0.833543	0.660685	0.525931	0.359967	0.548513	0.424831	0.534034	0.297595	0.168346	0.242463	0.33076	-0.497664	-0.760712	0.00675016	0.0254074	0.855295
Eucgr.E02196	5	32089158	-	TN	TN		TNL-type	E-14	SC-E-3	Pfam NB-ARC	Eucgr.E02196	1.46065	1.69861	1.33482	1.20077	1.72481	1.09064	1.50724	0.995035	1.34857	1.32145	1.3319	1.49041	0.105765	-0.162188	0.549149	0.828164	0.377296	6.67339	7.36705	7.95684	2.86744	2.27561	4.26457	3.04639	4.30576	4.41786	3.74134	3.56533	3.79177	-1.22542	-0.0847586	0.00879263	0.000687735	0.00134505
Eucgr.E02199	5	32140906	-	TNL	TNL	TNL-clade	TNL-type	E-14	SC-E-3	Pfam NB-ARC	Eucgr.E02199	2.80468	2.20926	2.69785	2.97027	3.90843	2.69934	9.67356	7.9435	7.92996	6.91802	8.25654	7.97616	-0.142098	0.312665	1.30982e-06	0.834392	0.120586	3.16051	3.38137	3.98893	1.71258	2.0031	2.97956	0.48088	0.707883	0.556685	0.437375	0.552546	0.489539	-0.653409	-0.238527	7.91083e-06	0.0182241	0.0329403
Eucgr.E02203	5	32191472	-	T	T		TNL-type	E-14	SC-E-3	BLAST homologue	Eucgr.E02203	0	0	0.215464	0.433692	0	0.210104	0.765678	2.0396	0.460197	0.90995	0.247038	1.56168	-0.264393	1.57916	0.0268596	0.95167	0.620663	0.668509	1.35284	2.3227	0.50225	0.708465	0.688771	0	0	0	0	0	0	-1.19343	#DIV/0!	0.00262743	0.13101	0.13101
Eucgr.E02206	5	32244967	-	TN	TN		TNL-type	E-14	SC-E-3	Pfam NB-ARC	Eucgr.E02206	0.395903	0.363728	0.25355	0.326142	0.399833	0.319614	0.154523	0.0771057	0.0579503	0.253239	0.130579	0.0217174	0.485871	0.0454239	0.000900331	0.592294	0.761502	0.126922	0.0717773	0.193544	0.0519532	0.0295726	0.119309	0.0553795	0.027516	0.0532247	0.0826644	0	0.0261419	-0.96574	-0.323119	0.0538981	0.193802	0.318291
Eucgr.E02212	5	32339409	-	TN	TN		TNL-type	E-14	SC-E-3	Pfam NB-ARC	Eucgr.E02212	0.115445	0.223277	0.0937007	0.0738832	0.0947694	0.0924494	0	0.0237449	0.0241098	0.0280103	0	0.0534354	0.767178	-0.727829	0.00276687	0.328953	0.160547	0.0185372	0.0562692	0.018166	0	0	0.0766044	0	0.0362779	0	0	0.0178988	0	-0.279375	-1.01923	0.257088	0.72282	0.983554
Eucgr.E02216	5	32370842	-	TN	TN		TNL-type	E-14	SC-E-3	Egr-specific HMM
Eucgr.E02219	5	32439607	-	TNL	TNL	TNL-clade	TNL-type	E-14	SC-E-3	Pfam NB-ARC	Eucgr.E02219	0.0137475	0.0576542	0.0537162	0.0614861	0.0403785	0.0263121	0.617339	0.679927	0.875707	0.764681	0.709084	0.969337	0.169044	0.0348458	1.19993e-06	0.441007	0.450924	5.81842	5.57798	6.17549	4.43742	3.57668	5.80469	0.303129	0.189361	0.287079	0.176605	0.134186	0.169829	-0.346638	-0.69778	3.98988e-07	0.079498	0.125275
Eucgr.E02224	5	32500103	-	N	N		TNL-type	E-14	SC-E-3	Pfam NB-ARC	Eucgr.E02224	0.307646	0.458573	0.204825	0.218222	0.366259	0.324452	3.00514	1.99651	2.61632	2.7762	1.92729	2.87341	-0.0077989	-0.0953627	6.56647e-06	0.93805	0.987352	7.24904	7.19922	6.87987	4.32863	4.15533	6.00037	0.566097	0.598854	0.370883	0.603582	0.576029	0.623415	-0.558265	0.231398	9.61896e-08	0.00668352	0.00438665
Eucgr.E02228	5	32602639	-	TN	TN		TNL-type	E-14	SC-E-3	Pfam NB-ARC	Eucgr.E02228	0.535626	0.524302	0.434053	0.615466	0.78113	0.629786	3.39318	2.47232	3.96019	2.89296	3.22964	2.56846	-0.177027	0.439744	6.04623e-06	0.685402	0.278288	12.8378	12.0245	12.6768	7.41184	5.53078	10.8631	0.521052	0.642097	0.660868	0.505709	0.509393	0.5305	-0.657086	-0.23895	1.86887e-06	0.0183441	0.0219616
Eucgr.E02229	5	32664863	-	TN	TN		TNL-type	E-14	SC-E-3	Pfam NB-ARC	Eucgr.E02229	0.069293	0.0180834	0.133017	0.137403	0.0840661	0.0491923	0.130475	0.130219	0.210276	0.031272	0.17385	0.0587711	-0.835682	0.296408	0.254357	0.452422	0.231061	0.0996705	0.0606291	0.0977457	0	0	0.0627876	0.019619	0	0.0567023	0.0196179	0.0190792	0	-2.03907	-0.97986	0.0533094	0.0334999	0.12101
Eucgr.E02230	5	32721137	+	N	N		TNL-type	E-14	SC-E-3	Egr-specific HMM
Eucgr.E02234	5	32780831	+	TNL	TNL	TNL-clade	TNL-type	E-14	SC-E-3	Pfam NB-ARC	Eucgr.E02234	0.412807	0.393658	0.395601	0.327658	0.432542	0.255742	2.82506	1.66841	1.92704	1.58505	1.87117	1.47848	-0.379726	-0.242698	3.78012e-05	0.173677	0.27914	3.45943	3.25074	3.17099	2.76637	1.62365	2.20117	1.97	2.15777	2.69361	1.19289	1.27623	1.52627	-0.584141	-0.771727	0.00192646	0.001197	0.719861
Eucgr.E02239	5	32866348	+	TNL	TNL	TNL-clade	TNL-type	E-14	SC-E-3	Pfam NB-ARC	Eucgr.E02239	4.09161	4.19136	3.81963	3.35224	4.89843	2.9409	4.8235	3.54683	3.64203	3.47929	4.93504	4.5967	0.115216	-0.112905	0.518787	0.973553	0.477414	13.8656	12.9048	13.3092	8.39821	6.22704	11.61	2.78491	3.58633	3.41718	2.06679	2.4688	2.13187	-0.611362	-0.553939	6.74352e-06	0.00797393	0.0573678
Eucgr.E02243	5	32911071	+	TN	TN		TNL-type	E-14	SC-E-3	Egr-specific HMM	Eucgr.E02243	0	0	0	0.0369761	0	0	0.061392	0.0623404	0.0650663	0	0	0	#NUM!	#DIV/0!	0.00348717	0.00348717	0.000295361	0	0	0.0428098	0.0809464	0	0.0444102	0	0	0.0418962	0	0.0434899	0	1.55002	0.053861	0.440621	0.433439	0.450398
Eucgr.E02244	5	32920884	+	L	L		TNL-type	E-14	SC-E-3	BLAST homologue	Eucgr.E02244	0	0.0625676	0	0	0	0	0	0.0602481	0.126143	0	0	0	#NUM!	#NUM!	0.354248	0.0834268	0.354248	0	0	0.0419111	0	0	0.0446222	0	0	0	0	0.0402082	0	0.0904293	#DIV/0!	0.544713	0.574036	0.622507
Eucgr.E02245	5	32980018	+	TN	TN		TNL-type	E-14	SC-E-3	Pfam NB-ARC	Eucgr.E02245	0.0490378	0.115727	0.0236306	0.05397	0.0711228	0.0348175	0.128153	0.0182842	0.055027	0.0428891	0.0462355	0.0611406	-0.423013	-0.236501	0.979955	0.56301	0.867729	0.275594	0.204169	0.245955	0.208734	0.156787	0.316965	0.374223	0.443262	0.404127	0.444263	0.325338	0.387933	-0.0886096	-0.0777316	0.00108822	0.597541	0.917591
Eucgr.E02246	5	32993307	-	N	N		TNL-type	E-14	SC-E-3	Egr-specific HMM
Eucgr.E02247	5	33041864	-	none	none		TNL-type	E-14	SC-E-3	BLAST homologue	Eucgr.E02247	0	0.067748	0	0	0	0	0.0983574	0	0.100762	0	0	0.107687	-0.88679	#NUM!	0.17723	0.353358	0.887079	1.14661	1.07558	0.740216	0.190197	0.469037	0.6574	0.102492	0	0	0	0	0	-1.16992	#NUM!	7.53936e-05	0.014617	0.0255096
Eucgr.E02249	5	33103826	-	none	none		TNL-type	E-14	SC-E-3	BLAST homologue	Eucgr.E02249	0.106604	0.0739705	0.106338	0	0.0351402	0	4.86791	3.43629	3.94054	3.11485	3.8069	3.13839	-0.283512	-3.02942	3.20059e-07	0.127029	0.213719	5.83991	5.67745	6.44773	3.37277	3.29583	5.55135	0.334175	0.254447	0.212946	0.146259	0.110024	0.071164	-0.555958	-1.29156	1.59969e-06	0.0284084	0.0535533
Eucgr.E02267	5	33664115	+	TNL	TNL	TNL-clade	TNL-type	E-15	SC-E-3	Egr-specific HMM
Eucgr.E02268	5	33670419	+	none	none		TNL-type	E-15	SC-E-3	BLAST homologue	Eucgr.E02268	0.162249	0.855198	0.790884	0.166483	0.371413	0.184298	7.09127	5.26635	5.92306	3.95147	6.04461	5.07014	-0.279002	-1.3242	1.83665e-06	0.125832	0.422265	12.0518	8.62305	11.7211	4.49432	3.38893	5.06999	2.73991	4.76454	5.17142	2.74629	3.02855	2.18555	-1.3225	-0.671174	0.000435945	0.000505959	0.00911125
Eucgr.E02272	5	33756559	+	TN	TN		TNL-type	E-15	SC-E-3	Pfam NB-ARC	Eucgr.E02272	0.275271	0.235928	0.253193	0.265789	0.352053	0.260632	0.0887332	0.0893302	0.144664	0.0209818	0.0302295	0.0197292	-2.18563	0.200687	3.44026e-06	0.249067	0.0108187	0.421375	0.935083	0.539853	0.214585	0.146959	0.404255	0.101959	0.062959	0.0729121	0.0252409	0.0247215	0.0241129	-1.30816	-1.68287	0.00197846	0.037927	0.100736
Eucgr.E02275	5	33976981	+	N	N		TNL-type	E-15	SC-E-3	Pfam NB-ARC
Eucgr.E02282	5	34062875	+	TN	TN		TNL-type	E-15	SC-E-3	Pfam NB-ARC	Eucgr.E02282	2.63346	2.91661	1.96179	2.46369	3.14719	1.54559	3.58434	2.0279	1.79725	2.60399	3.50679	2.69557	0.24917	-0.069922	0.552648	0.68757	0.502725	2.60049	2.98522	2.94097	1.45518	1.08341	2.2135	1.3346	1.82386	1.31555	0.835815	0.795076	0.593474	-0.843422	-1.00817	0.000568883	0.000999435	0.23767
Eucgr.E02286	5	34147068	+	TNL	TNL	TNL-clade	TNL-type	E-15	SC-E-3	Pfam NB-ARC	Eucgr.E02286	0.189054	0.136714	0.0592636	0.114592	0.153171	0.0806563	0.0179452	0.0180318	0	0.0209169	0.0450657	0.0397267	1.55496	-0.144152	0.00209074	0.808868	0.445281	0.0755688	0.0128034	0.0744068	0.023518	0.0131894	0	0.0882295	0.0869707	0.0839826	0.024819	0.0733933	0.0952473	-2.14877	-0.421938	0.02334	0.0670001	0.523824
Eucgr.E02290	5	34337514	+	TN	TN		TNL-type	E-15	SC-E-3	Egr-specific HMM	Eucgr.E02290	0	0.0784946	0.19558	0.114075	0.320163	0.143695	0.107825	0.0366306	0.276675	0	0.0850581	0.039801	-1.75397	1.07633	0.397744	0.982872	0.117882	0.572271	0.385345	0.213605	0.428388	0.396641	0.140133	0.675731	0.557854	0.804071	1.08861	0.880351	0.597919	-0.27917	0.333105	0.00449574	0.622718	0.277911
Eucgr.E02293	5	34389433	+	TN	TN		TNL-type	E-15	SC-E-3	Pfam NB-ARC	Eucgr.E02293	0.806708	0.684288	0.518439	0.493225	0.612221	0.492298	0.378631	0.298521	0.325142	0.234808	0.291837	0.375228	-0.15231	-0.330754	0.000596281	0.138777	0.346907	0.763775	0.851156	0.91929	0.456705	0.48143	0.535499	1.61691	1.47695	1.49381	1.08417	0.972908	1.18765	-0.782164	-0.499664	6.7732e-07	2.25237e-05	0.333349
Eucgr.E02298	5	34469028	+	TN	TNN		TNL-type	E-15	SC-E-3	Pfam NB-ARC
Eucgr.E02301	5	34533555	+	TN	TN		TNL-type	E-15	SC-E-3	Pfam NB-ARC	Eucgr.E02301	0.523125	0.69643	0.280025	0.395087	0.658489	0.355416	1.36126	1.41619	1.01959	1.28371	1.04209	1.43908	-0.0122713	-0.0898951	0.000140869	0.862533	0.934263	0.328459	0.391852	0.396553	0.0552489	0.213349	0.196725	0.17471	0.171285	0.166155	0.0285824	0.246948	0.0981938	-1.26315	-0.454592	0.0252703	0.0143646	0.0777591
Eucgr.E02305	5	34567580	+	TN	TN		TNL-type	E-15	SC-E-3	Egr-specific HMM
Eucgr.E02306	5	34670657	+	TN	TN		TNL-type	E-15	SC-E-3	Pfam NB-ARC	Eucgr.E02306	0.075779	0.0931212	0.0874758	0.144184	0.161312	0.109144	0.0179043	0.0534203	0.018169	0.0204937	0.046244	0	-0.423283	0.693598	9.94265e-05	0.0975401	0.0366129	0.0524668	0.0933908	0.115753	0.0731234	0	0.0820499	0.143432	0.0772683	0.0869839	0.025964	0.0759082	0.0123331	-0.753541	-1.42982	0.969137	0.047059	0.515385
Eucgr.E02314	5	34799604	+	TN	TN		TNL-type	E-15	SC-E-3	Pfam NB-ARC	Eucgr.E02314	0.0657558	0.027759	0.0256685	0	0.0127567	0.0124651	0.0576453	0.0386999	0.0985434	0.0225875	0	0.0425966	-1.58006	-2.24044	0.169093	0.0192056	0.652889	0.304883	0.324186	0.23075	0.230121	0.0872114	0.175508	0.260622	0.312222	0.379162	0.299753	0.436103	0.284229	-0.802912	0.0996468	0.0290457	0.236088	0.0992435
Eucgr.E02315	5	34819743	+	TN	TNN		TNL-type	E-15	SC-E-3	Pfam NB-ARC	Eucgr.E02315	0.118354	0.146334	0.0436132	0.106159	0.111823	0.130226	0.136862	0.239469	0.315443	0.207044	0.143979	0.193144	-0.346251	0.175609	0.0160587	0.587507	0.354002	0.377097	0.463924	0.236997	1.48412	1.11964	0.248808	7.82624	8.18942	9.26735	5.56819	3.94925	5.15114	1.40388	-0.785439	2.30662e-07	0.00434114	0.00056608
Eucgr.E02318	5	34892852	+	TN	TNN		TNL-type	E-15	SC-E-3	Pfam NB-ARC
Eucgr.E02372	5	35925257	+	NL	NL	CNL-clade			SC-E-3	Pfam NB-ARC	Eucgr.E02372	0	0	0	0	0	0	0.218998	0.20185	0.223741	0.0802715	0.139117	0.0959171	-1.03163	#DIV/0!	1.44909e-07	0.000389414	0.000389414	0.227205	0.30277	0.259395	0.1499	0.252151	0.209501	0.232375	0.130676	0.231151	0.169644	0.0985406	0.178721	-0.368227	-0.410983	0.0646241	0.0890323	0.860371
Eucgr.E02513	5	38604705	+	L	L				SC-E-4	BLAST homologue	Eucgr.E02513	0.0941004	0.0497688	0.0669179	0	0.0490644	0.0643223	0.0691418	0.0463513	0.0236213	0.0267562	0.0383761	0	-1.09483	-0.894535	0.206312	0.0849453	0.795064	0.533593	0.513114	0.444097	0.290628	0.15297	0.278915	0	0	0	0	0	0	-1.045	#DIV/0!	5.68226e-07	0.00111805	0.00111805
Eucgr.E02523	5	38768485	+	CL	CL		Mixed-type	E-16	SC-E-4	BLAST homologue	Eucgr.E02523	1.51693	2.20264	1.81114	1.30586	1.60737	1.6829	0.0368708	0	0.0369811	0	0	0.0803301	0.121306	-0.267045	5.3974e-07	0.218142	0.212382	0	0.0455789	0.110926	0	0.0472473	0.0233982	0.0912197	0.0671854	0.130636	0.0226032	0	0	-1.14754	-3.67668	0.504057	0.0193909	0.173276
Eucgr.E02532	5	38892523	+	TN	TNN		Mixed-type	E-16	SC-E-4	Egr-specific HMM	Eucgr.E02532	0.209096	0.339128	0.311255	0.308357	0.335029	0.282005	0.434572	0.438616	0.667803	0.312975	0.420655	0.770664	-0.0347719	0.106601	0.0333768	0.954046	0.839801	0.451944	0.862961	0.571736	0.215093	0.602667	0.441888	0.468867	0.614398	0.796577	0.288283	0.298661	0.465692	-0.582799	-0.836605	0.730227	0.0412666	0.746659
Eucgr.E02533	5	38906772	+	TN	TN		Mixed-type	E-16	SC-E-4	Pfam NB-ARC
Eucgr.E02536	5	38936103	+	TN	TN		Mixed-type	E-16	SC-E-4	Pfam NB-ARC	Eucgr.E02536	0.228752	0.250366	0.197469	0.335791	0.448571	0.200754	0.969289	0.77401	0.894995	0.692815	0.819655	0.933536	-0.109177	0.542018	9.56462e-06	0.746796	0.18782	0.539987	0.666418	0.63316	0.480825	0.471418	0.312319	0.997566	1.12317	1.38522	1.06747	1.06426	1.02194	-0.540727	-0.152776	1.98796e-05	0.0485466	0.591854
Eucgr.E02538	5	38985094	+	TN	TN		Mixed-type	E-16	SC-E-4	Egr-specific HMM
Eucgr.E02540	5	39039636	+	N	N		Mixed-type	E-16	SC-E-4	Pfam NB-ARC
Eucgr.E02543	5	39111889	+	TN	TN		Mixed-type	E-16	SC-E-4	Pfam NB-ARC	Eucgr.E02543	0.611319	0.519773	0.433289	0.682243	1.09756	0.669083	0.632556	0.627439	0.813181	0.916914	0.811639	0.812534	0.293603	0.646534	0.260608	0.0260814	0.425757	0.780618	0.809138	0.861809	0.440908	0.504393	0.653149	1.11186	0.892338	1.19246	0.535004	0.77118	0.909023	-0.617029	-0.529123	0.0198676	0.00449562	0.791501
Eucgr.E02545	5	39156517	+	N	N		Mixed-type	E-16	SC-E-4	Pfam NB-ARC
Eucgr.E02550	5	39280347	+	TNL	TNL	TNL-clade	Mixed-type	E-16	SC-E-4	Pfam NB-ARC	Eucgr.E02550	0.391605	0.534077	0.343222	0.448085	0.424615	0.3586	2.54555	1.81572	1.72664	1.37088	2.2685	2.08752	-0.0881926	-0.0434006	3.94109e-05	0.737353	0.785291	6.72078	6.91484	7.36632	5.81583	6.3556	6.88074	6.05457	7.08281	7.21363	4.98518	6.18055	5.16367	-0.140567	-0.317629	0.114813	0.013982	0.308891
Eucgr.E02556	5	39408328	+	TN	TN		Mixed-type	E-16	SC-E-4	Pfam NB-ARC
Eucgr.E02561	5	39531637	+	N	N		Mixed-type	E-16	SC-E-4	Pfam NB-ARC
Eucgr.E02564	5	39610205	+	T	T		Mixed-type	E-16	SC-E-4	BLAST homologue	Eucgr.E02564	10.1815	8.82812	7.24148	9.41802	11.3007	8.45649	3.87805	3.39366	4.65403	2.78719	2.82607	3.75566	-0.348124	0.152365	2.10482e-05	0.92651	0.193274	0.188443	0.255915	0.186144	0.955373	1.50626	0.195409	7.0549	5.88789	7.13695	3.8796	4.81815	5.46527	2.07525	-0.503612	5.53189e-07	0.109712	0.00627835
Eucgr.E02565	5	39626103	+	N	N		Mixed-type	E-16	SC-E-4	Egr-specific HMM
Eucgr.E02571	5	39764680	+	TN	TN		Mixed-type	E-16	SC-E-4	Pfam NB-ARC	Eucgr.E02571	0.407938	0.751421	0.374773	0.4301	0.37393	0.225472	1.00204	0.889505	1.16958	0.603565	1.24566	0.931383	-0.138662	-0.575476	0.00202676	0.313474	0.76667	0.59806	0.458181	0.622262	0.300132	0.205036	0.318939	0.106584	0.163942	0.201505	0.133992	0.104703	0.0434596	-1.02627	-0.742396	4.43798e-05	0.00141332	0.0162174
Eucgr.E02573	5	39801857	+	TN	TNN		Mixed-type	E-16	SC-E-4	Pfam NB-ARC
Eucgr.E02576	5	39934700	+	T	T		Mixed-type	E-16	SC-E-4	BLAST homologue	Eucgr.E02576	0	0	0	0	0	0	0.0718433	0	0	0.0853286	0.17238	0.0788803	2.22806	#DIV/0!	0.00766523	0.0511058	0.0511058	0.108409	0.0542598	0.0531408	0.0513304	0.0565989	0.108577	0.0539064	0.159556	0.0522998	0.0549079	0	0.053595	0.00464996	-1.2924	0.694202	0.30353	0.299533
Eucgr.E02577	5	39936730	+	N	N		Mixed-type	E-16	SC-E-4	Pfam NB-ARC
Eucgr.E02582	5	40147874	+	N	N		Mixed-type	E-16	SC-E-4	Pfam NB-ARC
Eucgr.E02587	5	40226131	+	TN	TN		Mixed-type	E-16	SC-E-4	Pfam NB-ARC	Eucgr.E02587	0.789712	0.695201	0.632363	0.864671	1.01015	0.926352	0.95297	0.856236	1.23395	1.25077	1.23875	0.987816	0.192414	0.403822	0.00877698	0.0429537	0.606028	1.09827	1.74273	1.34019	1.08762	0.562012	1.14615	0.483327	0.445243	0.598269	0.332467	0.555146	0.446053	-0.580662	-0.195151	0.00108624	0.0928422	0.187582
Eucgr.E02588	5	40344968	+	TNL	TNL	TNL-clade	Mixed-type	E-16	SC-E-4	Pfam NB-ARC	Eucgr.E02588	0.185133	0.271759	0.166025	0.162258	0.298116	0.104529	0.669278	0.387822	0.814629	0.545987	0.540466	0.623762	-0.130194	-0.141037	0.000548933	0.625319	0.81682	0.995682	1.21954	1.30311	0.56667	0.526067	0.961289	0.844284	0.635236	0.791858	0.621342	0.561078	0.558233	-0.776437	-0.383939	0.0197407	0.00591972	0.120389
Eucgr.E02591	5	40409792	+	TN	TN		Mixed-type	E-16	SC-E-4	Pfam NB-ARC	Eucgr.E02591	0.801587	1.05274	0.777731	1.0111	1.21952	0.789376	1.26793	1.23383	1.22347	0.579665	0.768372	0.67065	-0.883912	0.198355	0.854966	0.0266682	0.00260097	9.62449	8.07983	10.8162	3.81396	4.0455	8.91178	0.897501	0.871035	1.035	0.826203	0.645026	1.16401	-0.766011	-0.0893138	9.35334e-05	0.0638235	0.0701484
Eucgr.E02596	5	40481687	+	L	L		Mixed-type	E-16	SC-E-4	BLAST homologue	Eucgr.E02596	3.77764	4.07177	3.51667	3.85503	5.08333	3.53652	5.28934	3.98423	4.34166	3.58804	5.11323	3.92197	-0.109139	0.134291	0.337616	0.961586	0.397576	4.00798	3.65114	3.34776	4.823	4.10849	3.48669	19.2941	15.8375	15.7194	11.5081	11.5624	12.9208	0.174048	-0.498628	2.48285e-07	0.00984124	0.00357014
Eucgr.E02599	5	40521146	+	TN	TN		Mixed-type	E-16	SC-E-4	Pfam NB-ARC	Eucgr.E02599	0.497313	0.622786	0.387926	0.437107	0.660646	0.380424	0.125615	0.107157	0.161506	0.124833	0.227196	0.158922	0.373972	-0.0288413	0.000300911	0.806613	0.680619	1.36823	0.80852	1.05586	0.828917	0.853309	1.2928	0.733765	0.820553	0.708931	0.652031	0.80144	0.655106	-0.119797	-0.102126	0.0283507	0.565336	0.884714
Eucgr.E02602	5	40554985	+	TN	TN		Mixed-type	E-16	SC-E-4	Pfam NB-ARC
Eucgr.E02604	5	40608671	+	TN	TNN		Mixed-type	E-16	SC-E-4	Pfam NB-ARC	Eucgr.E02604	2.68148	2.9604	1.82458	2.42353	3.36099	1.94949	6.1313	4.13429	4.48191	5.09366	7.24016	5.06315	0.238366	0.0507922	0.00083973	0.398288	0.487026	6.85428	7.35822	6.63051	3.12187	2.45368	5.68624	2.05777	2.12241	2.03533	0.705721	1.35131	1.35536	-0.888127	-0.86509	8.69828e-05	0.00394122	0.0599119
Eucgr.E02612	5	40733039	+	TN	TN		Mixed-type	E-16	SC-E-4	Pfam NB-ARC	Eucgr.E02612	0.299228	0.807227	0.573427	0.190142	0.360597	0.263056	2.46221	2.06495	1.83156	1.26624	1.81517	1.31122	-0.533651	-1.04562	1.53273e-05	0.0132475	0.253573	4.34737	3.04024	3.18769	2.00627	1.53078	2.34736	1.95561	1.67032	2.02034	1.14546	0.889424	0.841014	-0.845729	-0.973286	0.000711477	0.00105243	0.234057
Eucgr.E02639	5	41516260	-	N	N		Mixed-type	E-17	SC-E-4	Egr-specific HMM	Eucgr.E02639	0.0826883	0.0865417	0.0612062	0.0558631	0.0204197	0.0399606	0.0355527	0	0.0353159	0	0.0298345	0.0792558	0.622304	-0.987219	0.0916011	0.407931	0.117856	0.118801	0.144488	0.303902	0.112552	0.124597	0.0742589	0.235315	0.187834	0.183485	0.164572	0.141279	0.0686302	-0.865029	-0.695933	0.631312	0.0449427	0.91129
Eucgr.E02641	5	41587032	-	TNL	TNL	TNL-clade	Mixed-type	E-17	SC-E-4	Pfam NB-ARC	Eucgr.E02641	0	0	0	0	0	0	0	0	0	0	0	0	#DIV/0!	#DIV/0!				0	0	0	0	0	0	0	0	0	0	0	0	#DIV/0!	#DIV/0!
Eucgr.E02642	5	41607127	-	CNL	CNNL		Mixed-type	E-17	SC-E-4	Pfam NB-ARC
Eucgr.E02643	5	41672584	-	N	N		Mixed-type	E-17	SC-E-4	Egr-specific HMM
Eucgr.E02644	5	41709435	+	N	N		Mixed-type	E-17	SC-E-4	Egr-specific HMM	Eucgr.E02644	0	0	0	0	0	0	0.181055	0.137919	0.230469	0.05558	0	0.0512433	-2.36274	#DIV/0!	0.000137145	0.00177965	0.00177965	0.0300212	0.151514	0	0	0	0.159687	0	0	0	0	0	0	-0.185002	#DIV/0!	0.145635	0.920335	0.920335
Eucgr.E02647	5	42236598	+	N	N		TNL-type	E-18	SC-E-4	Egr-specific HMM	Eucgr.E02647	0.925326	1.00543	1.27205	0.731489	0.96634	0.627331	1.29881	1.0397	1.21843	0.732992	1.0286	0.614447	-0.582078	-0.462006	0.52886	0.0101453	0.635348	2.38015	1.72801	1.88392	1.09911	1.74003	0.982822	2.39999	2.28169	2.39298	1.3149	1.6895	1.48901	-0.648743	-0.65485	0.112058	0.00129503	0.686634
Eucgr.E02649	5	42326315	+	TNL	TNL	TNL-clade	TNL-type	E-18	SC-E-4	Pfam NB-ARC	Eucgr.E02649	0.196057	0.231842	0.227421	0.145894	0.224799	0.171517	0.272338	0.213497	0.350932	0.176262	0.363256	0.126118	-0.330092	-0.273348	0.273123	0.304518	0.828412	2.48791	2.01618	2.26112	1.41099	0.572177	2.11059	0.119735	0.184509	0.140296	0.0922666	0.0659186	0.127571	-0.724709	-0.637528	8.82521e-05	0.0774308	0.109893
Eucgr.E02650	5	42365994	+	N	N		TNL-type	E-18	SC-E-4	Egr-specific HMM
Eucgr.E02823	5	46132486	-	N	N					Pfam NB-ARC	Eucgr.E02823	30.8405	26.3193	21.4276	37.2597	37.6897	37.7933	48.8535	32.7972	39.4547	44.017	65.5608	43.031	0.333575	0.520664	0.0167716	0.0431616	0.925156	1.32977	1.25664	1.35621	0.781912	0.841901	0.798879	1.73119	1.44102	1.64571	0.813257	0.923472	0.64773	-0.702544	-1.01475	0.052452	4.94766e-06	0.0379229
Eucgr.E02914	5	48043931	+	TN	TN		TNL-type	E-19		Pfam NB-ARC	Eucgr.E02914	0.886884	1.2044	0.936511	1.13755	1.27887	1.20472	0.321244	0.370478	0.459743	0.333316	0.523168	0.384478	0.107988	0.258176	3.79542e-06	0.111995	0.224146	0.440688	0.535236	0.322338	0.378965	0.455164	0.40367	0.649154	0.699094	0.557732	0.658894	0.776952	0.494348	-0.0688045	0.0182129	0.00493499	0.917337	0.808727
Eucgr.E02920	5	48157492	+	TN	TNN		TNL-type	E-19		Pfam NB-ARC
Eucgr.E02922	5	48198418	+	TN	TN		TNL-type	E-19		Pfam NB-ARC	Eucgr.E02922	15.1635	13.5803	11.1657	11.444	16.2081	11.3889	9.4208	8.32148	8.08118	5.45653	9.64735	6.17042	-0.279571	-0.0317422	0.00220122	0.472893	0.622662	11.5213	12.8509	14.8845	8.17792	7.3687	10.192	11.0133	12.4433	12.8064	10.4475	9.54968	10.3896	-0.609004	-0.255054	0.709788	0.0019471	0.112704
Eucgr.E02926	5	48257325	+	TN	TN		TNL-type	E-19		Pfam NB-ARC	Eucgr.E02926	0	0	0.0339505	0.030537	0.0339716	0	0.0222963	0.0221496	0.0690178	0.0271928	0.0191374	0	-1.29221	0.926059	0.409945	0.618172	0.203514	0.134158	0.0777946	0.112614	0.104873	0.0797345	0.0403186	0.151543	0.0749845	0.252656	0.0563398	0.0900703	0.14111	-0.529063	-0.736915	0.278416	0.157507	0.635507
Eucgr.E02929	5	48289757	+	TNL	TNL	TNL-clade	TNL-type	E-19		Pfam NB-ARC
Eucgr.E02933	5	48360894	+	N	N		TNL-type	E-19		Pfam NB-ARC
Eucgr.E02936	5	48395776	+	TN	TN		TNL-type	E-19		Pfam NB-ARC	Eucgr.E02936	0.517315	0.752927	0.489342	0.541566	0.734732	0.483672	4.12726	3.43754	3.81317	4.10236	5.6695	5.04315	0.380816	0.000316449	4.22068e-07	0.0547778	0.054821	5.40388	4.91441	5.71379	3.7046	4.26326	5.58201	0.188848	0.409095	0.646903	0.448576	0.569699	0.27869	-0.242683	0.0591723	5.11811e-07	0.229955	0.212351
Eucgr.E02940	5	48520341	+	N	N		TNL-type	E-19		Pfam NB-ARC
Eucgr.E02945	5	48586297	+	TNL	TNL	TNL-clade	TNL-type	E-19		Pfam NB-ARC
Eucgr.E02948	5	48644473	+	N	N		TNL-type	E-19		Egr-specific HMM
Eucgr.E02964	5	49029244	+	CNL	CNL	CNL-clade				Pfam NB-ARC
Eucgr.E03065	5	51442846	+	L	L		Mixed-type	E-20	SC-E-5	BLAST homologue	Eucgr.E03065	3.08932	3.81058	3.06306	2.72454	2.93239	2.68007	0.566527	0.735636	0.53939	0.40528	0.572042	0.513244	-0.305063	-0.257046	7.29136e-08	0.0397655	0.152344	3.63173	3.22466	3.57654	1.80846	1.74807	2.968	1.00297	1.19145	1.37911	1.21657	1.18104	1.20984	-0.677198	0.0136295	6.53714e-05	0.0171587	0.0158419
Eucgr.E03067	5	51471039	+	TNL	TNL	TNL-clade	Mixed-type	E-20	SC-E-5	Pfam NB-ARC	Eucgr.E03067	1.85288	3.75537	2.49417	1.26441	1.4697	1.31369	2.51098	2.51528	1.86736	2.16113	3.3274	2.38693	0.192102	-1.00121	0.247639	0.181554	0.0432903	1.48477	1.24044	1.4872	0.696538	0.578382	1.03697	0.762749	0.820284	0.871639	0.566943	0.549251	0.495966	-0.865573	-0.606535	0.0010776	0.00053451	0.0643109
Eucgr.E03071	5	51632265	+	TN	TN		Mixed-type	E-20	SC-E-5	Pfam NB-ARC	Eucgr.E03071	2.93311	3.19687	2.7922	2.38201	2.99623	2.22202	0.140306	0.208334	0.0877165	0.0604922	0.118382	0.230607	-0.0917101	-0.231347	5.43339e-08	0.135735	0.149888	0.0776249	0.18233	0.164736	1.05691	1.02383	0.1328	2.70106	2.79902	3.36729	3.17332	3.38817	3.04531	2.38187	0.11555	7.24277e-07	0.0583415	0.386386
Eucgr.E03072	5	51637905	+	N	N		Mixed-type	E-20	SC-E-5	Egr-specific HMM
Eucgr.E03074	5	51653421	+	NL	NL	TNL-clade	Mixed-type	E-20	SC-E-5	Pfam NB-ARC	Eucgr.E03074	3.99475	3.55916	3.62274	2.65095	3.5155	3.01086	2.72434	2.58852	2.55156	2.31701	2.97792	1.93029	-0.122299	-0.284345	0.00314994	0.0703666	0.313416	5.34488	5.81705	6.66896	5.04215	3.96554	6.92467	4.1628	4.79081	5.1221	4.63656	4.43964	4.05594	-0.162419	-0.100106	0.0609997	0.372554	0.759094
Eucgr.E03075	5	51657440	+	TNL	TNL	TNL-clade	Mixed-type	E-20	SC-E-5	Pfam NB-ARC	Eucgr.E03075	0.723299	1.16431	0.424669	0.547405	0.458084	0.295391	0.983436	0.908712	0.827077	1.06789	1.1684	0.841436	0.178669	-0.829827	0.0198749	0.411093	0.106329	1.88189	1.60914	1.84119	1.22047	0.963451	1.46582	0.600855	0.8829	0.891695	1.15355	1.33782	1.1232	-0.546942	0.605623	0.00123389	0.490721	0.0014281
Eucgr.E03077	5	51674133	+	TN	TN		Mixed-type	E-20	SC-E-5	Pfam NB-ARC	Eucgr.E03077	0.385406	0.555479	0.35035	0.318878	0.408638	0.447716	0.51171	0.617383	0.378903	0.448276	0.470293	0.517705	-0.0703016	-0.135806	0.161278	0.561032	0.889789	0.464555	0.535404	0.432235	0.354824	0.313119	0.557871	0.116571	0.21688	0.160569	0.216957	0.229511	0.172674	-0.224487	0.325701	0.000388484	0.766668	0.24575
Eucgr.E03080	5	51741293	+	TN	TN		Mixed-type	E-20	SC-E-5	Pfam NB-ARC	Eucgr.E03080	3.95646	3.80465	3.08535	3.63986	3.99104	2.99865	1.9345	2.33045	2.501	2.65213	2.16302	2.4147	0.0956732	-0.0291437	0.000566184	0.860128	0.629455	3.80636	5.27393	4.88636	3.32212	2.64346	3.86699	3.5981	3.92369	4.27408	3.50721	3.25057	3.72744	-0.506346	-0.169925	0.432627	0.0180573	0.162941
Eucgr.E03081	5	51756901	+	L	L		Mixed-type	E-20	SC-E-5	BLAST homologue	Eucgr.E03081	0.260849	0.486697	0.451423	0.209557	0.178437	0.263539	0.0733463	0.149196	0.115035	0.0849081	0	0.0393971	-1.44133	-0.879884	0.00046053	0.0143114	0.208238	0.0992058	0.0252945	0.0243152	0.208609	0.129262	0.077495	0.324795	0.0734106	0.377057	0.197115	0.120373	0.188483	1.48086	-0.61563	0.05591	0.993394	0.133518
Eucgr.E03082	5	51810309	+	NL	NL		Mixed-type	E-20	SC-E-5	Egr-specific HMM
Eucgr.E03084	5	51854961	+	TN	TN		Mixed-type	E-20	SC-E-5	Pfam NB-ARC	Eucgr.E03084	0.146402	0.20781	0.197107	0.0918977	0.128011	0.0751583	0.246894	0.141586	0.208799	0.243811	0.212906	0.217259	0.174292	-0.901845	0.00814977	0.178019	0.0255233	0.436311	0.53233	0.486962	0.472274	0.530799	0.51963	0.265229	0.380765	0.284094	0.214825	0.374682	0.33649	0.0650176	-0.0063597	0.0006018	0.76702	0.738016
Eucgr.E03085	5	51863446	+	TN	TN		Mixed-type	E-20	SC-E-5	Pfam NB-ARC	Eucgr.E03085	2.07897	2.52757	1.88198	1.8618	2.05129	1.45275	1.6206	2.41635	1.91663	1.46822	1.62242	1.41669	-0.401484	-0.274085	0.226064	0.041987	0.768482	0.800528	0.825316	0.786216	0.46748	0.594987	0.787817	0.757352	0.892386	0.972522	0.84834	1.00171	0.681573	-0.382519	-0.0507482	0.0760479	0.174423	0.313146
Eucgr.E03086	5	51867347	+	TNL	TNL	TNL-clade	Mixed-type	E-20	SC-E-5	Pfam NB-ARC
Eucgr.E03087	5	51878175	+	TN	TN		Mixed-type	E-20	SC-E-5	Pfam NB-ARC	Eucgr.E03087	0.446515	0.690713	0.531901	0.404725	0.425789	0.404289	0.451609	0.354357	0.245684	0.30121	0.287051	0.389609	-0.10494	-0.434815	0.0183166	0.124413	0.257933	0.40481	0.533891	0.398185	0.538382	0.601178	0.548639	0.804476	1.25398	0.968004	1.12855	1.23079	1.19258	0.336609	0.230968	3.41267e-05	0.075376	0.695601
Eucgr.E03088	5	51901802	+	TNL	TNNL		Mixed-type	E-20	SC-E-5	Pfam NB-ARC
Eucgr.E03091	5	51919390	+	L	L		Mixed-type	E-20	SC-E-5	BLAST homologue	Eucgr.E03091	1.41569	2.40225	0.92136	1.10428	1.33696	1.23017	0.345872	0.377379	0.273329	0.197069	0.273117	0.0307257	-0.992429	-0.36834	0.000872369	0.277508	0.681039	0.0537401	0.0728132	0	0.0504899	0	0	0.0727287	0.070736	0.034089	0.0532157	0.0352728	0	-1.32568	-1.00469	0.40922	0.144816	0.901907
Eucgr.E03092	5	51955806	+	TN	TN		Mixed-type	E-20	SC-E-5	Pfam NB-ARC	Eucgr.E03092	2.04673	1.87826	2.35006	1.5969	2.10396	1.66765	1.2717	1.36003	1.51367	0.515048	1.30706	0.806987	-0.656945	-0.225105	0.000970601	0.0357804	0.543565	1.84328	1.81529	1.94435	0.725926	0.457775	1.39592	1.15526	0.629102	0.71057	0.793338	0.959242	0.925719	-1.11902	0.102317	0.0159904	0.020774	0.0118322
Eucgr.E03094	5	51969691	+	T	T		Mixed-type	E-20	SC-E-5	BLAST homologue	Eucgr.E03094	9.54895	17.0692	10.3139	6.62223	8.65667	6.67232	6.14208	6.09733	5.29013	5.05479	4.16248	4.26513	-0.378711	-0.750572	0.00606761	0.0355832	0.185008	1.46002	0.741964	0.834419	0.458631	0.51955	0.825498	0.642028	0.450961	0.576837	0.631379	0.198912	0.186483	-0.751421	-0.715699	0.0421207	0.0672902	0.533723
Eucgr.E03096	5	52004748	+	NL	NL	TNL-clade	Mixed-type	E-20	SC-E-5	Egr-specific HMM
Eucgr.E03097	5	52038194	+	TN	TN		Mixed-type	E-20	SC-E-5	Pfam NB-ARC	Eucgr.E03097	1.00617	1.11532	0.811801	1.01725	1.30481	0.866066	1.40038	1.49095	1.35663	1.50042	1.28802	1.47408	0.00493642	0.120188	0.00184453	0.620848	0.658561	2.88961	2.71347	2.9326	2.18804	1.59695	3.22762	0.859625	0.952142	1.0918	1.21265	1.30465	1.14328	-0.283555	0.334246	0.000279064	0.615165	0.158186
Eucgr.E03099	5	52048055	+	NL	NL	TNL-clade	Mixed-type	E-20	SC-E-5	Egr-specific HMM
Eucgr.E03100	5	52061725	+	N	N		Mixed-type	E-20	SC-E-5	Egr-specific HMM
Eucgr.E03109	5	52277928	+	CNL	CNL	CNL-clade	Mixed-type	E-20	SC-E-5	Pfam NB-ARC	Eucgr.E03109	0.188309	0.174818	0.160649	0.246761	0.31849	0.155897	0.191715	0.277814	0.194682	0.212099	0.248761	0.279066	0.155739	0.461345	0.392507	0.159686	0.509354	0.185309	0.31857	0.209087	0.452102	0.488812	0.29466	0.971838	1.1466	0.897146	0.675527	0.646434	0.83252	0.793276	-0.485097	1.75807e-05	0.368756	0.00458682
Eucgr.E03125	5	52731119	-	NL	NL	TNL-clade	TNL-type	E-21	SC-E-5	Egr-specific HMM	Eucgr.E03125	7.09738	8.32274	8.20359	8.50532	9.51793	7.66273	2.12526	1.65964	2.13012	1.26901	1.4672	1.71374	-0.410594	0.120746	6.83595e-08	0.781317	0.128354	0.767666	0.636206	0.639683	0.870479	0.852546	0.617334	0.567319	0.447097	0.414892	0.548965	1.16872	0.804844	0.195649	0.819554	0.507029	0.0559221	0.236366
Eucgr.E03126	5	52764794	-	TNL	TNL	TNL-clade	TNL-type	E-21	SC-E-5	Pfam NB-ARC	Eucgr.E03126	0.329309	0.338123	0.279386	0.278596	0.360981	0.345323	1.36617	1.38171	1.44698	1.01595	1.09011	1.00165	-0.432771	0.0568901	3.10023e-10	8.9474e-05	5.44012e-05	2.56948	2.55532	2.31396	1.25117	1.26029	1.89831	0	0	0	0	0	0	-0.754359	#DIV/0!	1.33154e-07	0.00230012	0.00230012
Eucgr.E03127	5	52772027	+	NL	NL	TNL-clade	TNL-type	E-21	SC-E-5	Pfam NB-ARC
Eucgr.E03128	5	52779259	+	NL	NL	TNL-clade	TNL-type	E-21	SC-E-5	Pfam NB-ARC
Eucgr.E03130	5	52810114	+	N	N		TNL-type	E-21	SC-E-5	Egr-specific HMM
Eucgr.E03133	5	52832191	-	TNL	TNL	TNL-clade	TNL-type	E-21	SC-E-5	Pfam NB-ARC	Eucgr.E03133	0.216714	0.372225	0.359315	0.261246	0.290362	0.334686	0.239869	0.205253	0.348408	0.254182	0.173463	0.127716	-0.514859	-0.0974882	0.0731531	0.238366	0.475825	0.101742	0.0664281	0.086251	0.0351836	0.0307487	0.108117	0	0.00727474	0.00705475	0	0	0	-0.547722	-52.2902	0.000956577	0.27912	0.441565
Eucgr.E03135	5	52906431	-	NL	NL	TNL-clade	TNL-type	E-21	SC-E-5	Pfam NB-ARC	Eucgr.E03135	9.31282	10.495	8.87494	8.61961	9.73565	7.77241	11.5555	10.7263	10.8935	9.59165	11.7163	9.58882	-0.102653	-0.134605	0.0195169	0.167004	0.932835	1.79069	1.71816	1.79636	1.26336	1.42887	1.3988	1.38877	1.41256	1.92164	1.16968	1.02103	1.12036	-0.374946	-0.512397	0.0421531	0.00163102	0.734951
Eucgr.E03136	5	52933929	-	TNL	TNL	TNL-clade	TNL-type	E-21	SC-E-5	Pfam NB-ARC
Eucgr.E03156	5	53297544	+	TN	TN				SC-E-5	Egr-specific HMM
Eucgr.E03170	5	53905730	+	NL	NL	CNL-clade	Mixed-type	E-22	SC-E-5	Pfam NB-ARC	Eucgr.E03170	0.289184	0.271759	0.166838	0.206815	0.23136	0.20159	1.68429	1.24201	1.48125	1.24339	1.49596	1.70385	0.0116221	-0.185962	1.02224e-06	0.928571	0.832542	1.94447	2.54145	2.09983	1.34218	1.58791	1.84114	1.61379	1.80776	1.78984	1.11219	1.17706	1.25225	-0.464987	-0.557308	0.00699874	0.00133012	0.846583
Eucgr.E03171	5	53908536	+	NL	NL	TNL-clade	Mixed-type	E-22	SC-E-5	Egr-specific HMM	Eucgr.E03171	0.738147	0.788202	0.864825	0.876361	0.488523	0.7213	2.51565	2.70317	2.05798	1.73881	2.31314	1.90611	-0.288462	-0.196853	6.6584e-06	0.091784	0.266027	3.59138	3.92853	4.03658	2.91647	2.76532	2.9301	5.24383	5.42967	4.80769	3.93625	3.71435	3.30708	-0.424301	-0.498574	0.000110556	3.17875e-05	0.115156
Eucgr.E03173	5	53937253	+	CNL	CNLNL		Mixed-type	E-22	SC-E-5	Pfam NB-ARC	Eucgr.E03173	0.345255	0.342826	0.292905	0.336582	0.26751	0.251207	0.792111	0.710591	0.692562	0.487029	0.523669	0.563976	-0.479341	-0.197804	1.07265e-06	0.000965018	0.009899	0.981815	0.923764	1.12521	0.888788	0.813844	1.00337	0.772832	0.676483	0.753948	0.562731	0.647549	0.629192	-0.163531	-0.26035	0.000244759	0.0346097	0.889075
Eucgr.E03174	5	53948474	+	TN	TN		Mixed-type	E-22	SC-E-5	Pfam NB-ARC	Eucgr.E03174	2.41012	2.19727	2.26216	1.53002	1.92529	1.48284	0.3396	0.438491	0.673245	0.22381	0.289721	0.382602	-0.695597	-0.476245	1.65415e-07	0.00230013	0.0410265	4.13957	3.8382	3.88644	2.1796	2.32691	3.44468	0.0419322	0.0683615	0.0266499	0.0279411	0.0283913	0	-0.577373	-1.28155	2.41055e-07	0.0118246	0.0144004
Eucgr.E03175	5	53950984	+	L	L		Mixed-type	E-22	SC-E-5	BLAST homologue	Eucgr.E03175	2.73488	3.27108	4.00361	2.10133	3.14313	1.34992	0.486928	1.88214	1.37988	0.449695	0.529725	0.628437	-1.22135	-0.602071	0.00112709	0.0403618	0.59065	7.23034	7.20458	8.21074	4.58477	4.18693	7.00039	0.0529051	0	0	0	0	0	-0.521861	#NUM!	8.16364e-07	0.0394768	0.0418575
Eucgr.E03177	5	53984399	+	NL	NNNL		Mixed-type	E-22	SC-E-5	Pfam NB-ARC	Eucgr.E03177	0.429643	0.494471	0.483146	0.396538	0.471758	0.436879	0.679691	0.801873	0.80368	0.596313	0.631848	0.584039	-0.334606	-0.108646	2.21099e-05	0.00650927	0.0464464	0.593409	0.592358	0.639331	0.537671	0.38223	0.450786	0.695686	0.660961	0.597799	0.490937	0.539626	0.566214	-0.413075	-0.291597	0.0826494	0.00192215	0.604059
Eucgr.E03179	5	54000725	+	TN	TCN		Mixed-type	E-22	SC-E-5	Pfam NB-ARC
Eucgr.E03180	5	54029329	+	N	N		Mixed-type	E-22	SC-E-5	Egr-specific HMM
Eucgr.E03181	5	54031865	+	N	N		Mixed-type	E-22	SC-E-5	Egr-specific HMM
Eucgr.E03184	5	54166555	+	NL	NLNL		Mixed-type	E-22	SC-E-5	Pfam NB-ARC	Eucgr.E03184	0.821897	1.00573	0.864534	0.701661	0.719382	0.682637	1.52689	1.60854	1.41059	1.50641	1.73063	1.52395	0.0666576	-0.355849	6.89287e-07	0.282584	0.0382291	2.81593	2.75748	2.91065	2.25773	2.44479	2.47423	4.19501	3.85469	4.25101	2.81902	3.05664	2.61297	-0.241424	-0.535138	2.31872e-05	2.34917e-05	0.00274915
Eucgr.E03185	5	54173217	+	NL	NL	TNL-clade	Mixed-type	E-22	SC-E-5	Pfam NB-ARC	Eucgr.E03185	0.972055	0.875379	0.907465	0.624784	0.784907	0.709024	1.05601	1.35834	0.99963	0.877441	0.880517	0.602092	-0.532637	-0.37881	0.0879795	0.00652726	0.393749	0.513763	0.391688	0.380023	0.392042	0.366267	0.371909	0.57052	0.566102	0.590288	0.459926	0.494338	0.392956	-0.185699	-0.358207	0.00332329	0.0100656	0.197387
Eucgr.E03187	5	54188771	+	N	N		Mixed-type	E-22	SC-E-5	Pfam NB-ARC
Eucgr.E03191	5	54278180	-	NL	NL	CNL-clade	Mixed-type	E-22	SC-E-5	Pfam NB-ARC	Eucgr.E03191	0.204474	0.320126	0.297325	0.280221	0.19447	0.33527	1.05108	0.946854	1.05968	1.10833	1.1782	1.12392	0.157556	-0.0211543	1.13062e-08	0.135756	0.113787	1.28256	1.44153	1.39887	1.1626	1.22596	1.01319	1.92225	1.54074	1.70938	1.51805	1.35979	1.53432	-0.277403	-0.22934	0.00158026	0.00983771	0.931559
Eucgr.E03192	5	54284812	+	N	N		Mixed-type	E-22	SC-E-5	Egr-specific HMM
Eucgr.E03194	5	54290842	+	NL	NNL		Mixed-type	E-22	SC-E-5	Pfam NB-ARC	Eucgr.E03194	0.698897	0.981741	0.85287	0.758401	0.668794	0.68388	3.4605	3.36095	3.39764	2.75959	3.16886	3.11662	-0.176063	-0.263159	1.30005e-09	0.00968805	0.150559	5.35625	5.42642	5.81973	4.06889	3.7836	4.94784	3.57746	3.21852	3.16369	2.72602	2.28186	2.42177	-0.375211	-0.422804	1.24038e-05	0.00104125	0.343767
Eucgr.E03195	5	54315226	+	NL	NNL		Mixed-type	E-22	SC-E-5	Pfam NB-ARC
Eucgr.E03196	5	54351437	+	NL	NNLN		Mixed-type	E-22	SC-E-5	Pfam NB-ARC	Eucgr.E03196	0.666211	0.971472	0.76033	0.742633	0.651526	0.629866	1.19353	1.22955	1.10975	1.0871	0.983716	1.07582	-0.167014	-0.244612	0.000116616	0.0470072	0.97088	3.14528	2.68496	3.25172	1.91192	1.80253	1.69746	3.83363	3.27862	3.67294	2.35589	2.65946	2.55618	-0.746866	-0.510395	0.00120203	2.33209e-05	0.578984
Eucgr.E03197	5	54355327	+	L	L		Mixed-type	E-22	SC-E-5	BLAST homologue	Eucgr.E03197	1.56172	1.63882	1.15129	1.30865	1.08744	1.06792	0.778075	1.1571	0.49001	0.428771	0.92604	0.893873	-0.109014	-0.329179	0.00865254	0.275755	0.456842	4.64929	3.94308	3.6865	1.99225	2.01268	2.79137	0.466594	0.231167	0.507571	0.315688	0.301232	0.492046	-0.853356	-0.120215	7.22616e-07	0.00174882	0.00215677
Eucgr.E03199	5	54365113	+	N	N		Mixed-type	E-22	SC-E-5	Pfam NB-ARC	Eucgr.E03199	0.681377	0.77513	0.73843	0.510678	0.508027	0.574693	0.398865	0.566216	0.485218	0.196109	0.196641	0.268339	-1.13343	-0.462073	2.37783e-05	9.11562e-05	0.358801	1.88522	1.94677	1.74782	1.18262	1.45719	1.55081	0.0397807	0.0654148	0	0	0	0	-0.413052	#NUM!	6.09103e-09	0.00432773	0.00963049
Eucgr.E03200	5	54371955	+	NL	NL	CNL-clade	Mixed-type	E-22	SC-E-5	Pfam NB-ARC	Eucgr.E03200	0.0186268	0.019437	0.0278455	0.0688702	0.0460146	0.0270346	0.0609342	0.060121	0.107397	0.0523864	0.0648524	0.0166671	-0.770673	1.10652	0.0700519	0.808392	0.0499674	0.145324	0.175888	0.257182	0.112205	0.15247	0.119733	0.166493	0.0768934	0.112606	0.127185	0.059922	0.106272	-0.589414	-0.279081	0.0628148	0.115012	0.391783
Eucgr.E03201	5	54385718	-	N	N		Mixed-type	E-22	SC-E-5	Egr-specific HMM
Eucgr.E03203	5	54444778	+	NL	NL	CNL-clade	Mixed-type	E-22	SC-E-5	Pfam NB-ARC	Eucgr.E03203	0.162911	0.113203	0.236945	0.137358	0.130209	0.127565	1.08264	1.17515	1.16689	0.776267	0.98358	0.685215	-0.486098	-0.37679	1.78167e-07	0.00636199	0.0206114	1.83603	1.69314	1.72868	1.18747	1.04922	1.33166	2.58518	1.75467	1.99558	1.22968	1.31317	1.21958	-0.559216	-0.751778	0.148371	0.000676475	0.298723
Eucgr.E03204	5	54455246	+	TN	TN		Mixed-type	E-22	SC-E-5	Pfam NB-ARC	Eucgr.E03204	0.0125158	0	0	0.0119833	0.0124511	0.012162	5.33442	5.15522	5.43979	4.06322	4.21432	4.02862	-0.372314	1.54795	1.96492e-13	2.28815e-06	2.06775e-06	5.19757	5.06038	4.86923	3.12374	3.09748	4.15928	5.09729	5.00276	5.48341	3.75149	3.96325	3.59045	-0.543267	-0.46303	0.289358	7.50797e-05	0.710362
Eucgr.E03205	5	54458868	+	L	L		Mixed-type	E-22	SC-E-5	BLAST homologue	Eucgr.E03205	0	0.0294261	0	0	0.0567945	0	2.24565	2.31461	2.60198	1.39091	1.93967	1.40314	-0.597436	0.948655	7.39011e-08	0.00547169	0.00484207	2.51062	2.05016	2.49238	1.31192	1.48264	1.58943	2.29167	2.04206	2.22151	1.75184	1.5437	1.62706	-0.686025	-0.413228	0.9465	8.22886e-05	0.115783
Eucgr.E03274	5	55548244	+	L	L		TNL-type	E-23	SC-E-5	BLAST homologue	Eucgr.E03274	1.63999	2.04205	1.60106	1.6356	1.94009	1.39231	1.89085	1.53661	1.79323	1.60029	1.26396	1.39833	-0.292514	-0.0887195	0.347232	0.136341	0.427277	1.54616	1.23191	1.50082	0.816668	0.951147	1.23802	0.623451	0.809771	0.651916	0.674911	0.86636	0.625681	-0.509471	0.0555243	0.000575056	0.0628208	0.0395444
Eucgr.E03275	5	55583863	+	TN	TNN		TNL-type	E-23	SC-E-5	Pfam NB-ARC
Eucgr.E03277	5	55619421	+	T	T		TNL-type	E-23	SC-E-5	BLAST homologue	Eucgr.E03277	6.07745	4.18482	6.31153	4.24304	3.83993	5.09889	10.9306	10.2151	11.5174	10.581	9.77193	10.4341	-0.085339	-0.33035	1.47862e-06	0.0843866	0.586414	8.49815	7.78394	9.76308	6.60373	5.05464	8.42121	3.39226	6.14096	5.4629	7.43537	7.91974	8.37029	-0.375287	0.661843	0.122113	0.536761	0.00893581
Eucgr.E03278	5	55621000	+	none	none		TNL-type	E-23	SC-E-5	BLAST homologue	Eucgr.E03278	0.203579	0.479975	0.340573	0.0474012	0.272508	0.100834	0.169822	0.256143	0.230112	0.184568	0.231816	0.0595422	-0.463127	-1.28338	0.408125	0.060277	0.271559	0.131158	0.176598	0.244439	0.15854	0.154392	0.121595	0.271324	0.350554	0.227813	0.221684	0.184831	0.295852	-0.345732	-0.274713	0.0135774	0.177925	0.872813
Eucgr.E03280	5	55663491	+	TN	TN		TNL-type	E-23	SC-E-5	Pfam NB-ARC	Eucgr.E03280	0.812271	1.10034	0.885844	0.774729	0.892824	0.688986	1.09884	0.923713	0.78939	0.985653	0.96369	0.902895	0.020527	-0.247961	0.259933	0.36692	0.284058	0.886158	1.04261	0.960886	0.711162	0.761625	0.792533	1.262	1.25109	1.24131	1.1665	1.05095	1.21356	-0.351182	-0.129949	1.15254e-05	0.00205658	0.192678
Eucgr.E03282	5	55738940	+	N	N		TNL-type	E-23	SC-E-5	Pfam NB-ARC	Eucgr.E03282	2.44653	1.81074	1.71075	1.89296	1.9123	1.66503	1.74916	1.4511	1.6487	1.75159	1.88065	2.0094	0.218439	-0.125635	0.274743	0.724648	0.149061	1.68137	1.60354	1.65026	1.95231	1.7323	2.29516	1.50645	1.61166	1.73111	1.511	1.47883	1.36809	0.27699	-0.154113	0.014356	0.342549	0.0231744
Eucgr.E03284	5	55775162	+	TNL	TNL	TNL-clade	TNL-type	E-23	SC-E-5	Pfam NB-ARC	Eucgr.E03284	3.77111	4.40472	3.48394	3.1316	3.08188	2.68186	2.42938	2.10387	1.88214	1.93885	2.31073	1.73576	-0.100104	-0.390418	0.000105159	0.0243223	0.0776131	2.72967	2.61548	2.60155	2.39568	2.70304	2.41552	3.67517	4.52097	4.49097	4.57218	4.19954	4.62017	-0.0807287	0.0779961	4.52685e-06	0.787414	0.277725
Eucgr.E03285	5	55790304	+	TN	TN		TNL-type	E-23	SC-E-5	Pfam NB-ARC	Eucgr.E03285	10.371	18.2754	11.1073	6.96783	8.85409	6.76296	6.19942	6.42249	5.2853	3.96607	5.07177	3.86035	-0.473372	-0.815732	0.00421732	0.0239127	0.165912	0.539745	0.686424	0.600661	0.176195	0.172838	0.535187	0.162459	0.207604	0.17969	0.279756	0.278101	0.224528	-1.04687	0.509095	0.00751278	0.10501	0.0164242
Eucgr.E03286	5	55800628	+	NL	NL	TNL-clade	TNL-type	E-23	SC-E-5	Pfam NB-ARC	Eucgr.E03286	0.0590697	0.0617783	0	0.0175056	0.0387588	0.0379861	0.0799874	0.0269632	0.138178	0.0962655	0.179705	0.148254	0.791289	-0.358621	0.010515	0.297182	0.170974	0	0	0.0190315	0	0	0	0	0	0.0183793	0	0	0	#NUM!	#NUM!	0.980937	0.195076	0.980937
Eucgr.E03288	5	55813073	+	TNL	TNL	TNL-clade	TNL-type	E-23	SC-E-5	Pfam NB-ARC	Eucgr.E03288	0.886964	1.15297	0.937524	0.771335	0.854295	0.659401	1.6986	1.23696	1.28228	0.950018	1.1883	0.975328	-0.437899	-0.381867	0.00719893	0.0144932	0.496536	0.542873	0.522697	0.718028	0.501069	0.43276	0.492084	0.821045	0.931848	1.06612	0.770584	0.856228	0.709084	-0.322905	-0.271214	0.000276404	0.0290485	0.702447
Eucgr.E03289	5	55827942	+	TN	TN		TNL-type	E-23	SC-E-5	Pfam NB-ARC	Eucgr.E03289	0.564282	0.510062	0.331792	0.249745	0.481432	0.374963	0.448777	0.283795	0.436958	0.314651	0.719324	0.29759	0.187194	-0.346202	0.983691	0.801272	0.408898	1.98653	1.91237	2.15577	1.56634	1.29565	2.35805	1.08817	1.21568	1.05014	1.50855	1.28048	1.50005	-0.213987	0.35479	0.00727448	0.923724	0.119941
Eucgr.E03291	5	55856807	+	TN	TNN		TNL-type	E-23	SC-E-5	Pfam NB-ARC	Eucgr.E03291	1.41826	2.72994	1.82933	1.08012	1.18146	1.00371	2.2578	2.17649	1.70262	1.6879	2.64585	1.80053	-0.000618406	-0.872338	0.0899489	0.122117	0.12274	3.55805	3.39579	2.83524	1.49376	1.27858	2.17706	0.623261	0.574722	0.860642	0.692741	0.634161	0.464217	-0.98392	-0.20082	8.99528e-06	0.00163613	0.00313725
Eucgr.E03292	5	55867016	+	TNL	TNL	TNL-clade	TNL-type	E-23	SC-E-5	Pfam NB-ARC	Eucgr.E03292	0.0716739	0.0429481	0.0713303	0.00919113	0.0611616	0.0199559	0.057404	0.0571545	0.0291847	0.0834128	0.0122703	0.0314673	-0.176958	-1.042	0.953406	0.24295	0.40049	0.0306665	0.0312656	0	0.00956165	0.0106902	0.0213982	0.0103077	0	0.0098195	0	0.0201666	0.00979656	-0.572369	0.574043	0.203729	0.793786	0.45825
Eucgr.E03327	5	56402039	+	NL	NL	TNL-clade	TNL-type	E-24	SC-E-5	Pfam NB-ARC
Eucgr.E03330	5	56495272	+	NL	NL	TNL-clade	TNL-type	E-24	SC-E-5	Pfam NB-ARC	Eucgr.E03330	5.25176	6.97308	6.74603	4.6694	4.08605	4.30569	2.55954	2.58805	2.1904	1.49171	2.01896	1.63753	-0.511317	-0.538505	4.64907e-06	0.00202873	0.0731138	0.0849799	0.068469	0.116828	0.049041	0.0715045	0.0351464	0	0.0167668	0	0	0.0172488	0	-0.795744	0.0408886	0.000149475	0.0861214	0.0839481
Eucgr.E03332	5	56542441	+	N	N		TNL-type	E-24	SC-E-5	Egr-specific HMM
Eucgr.E03335	5	56652224	-	TNL	TNL	TNL-clade	TNL-type	E-24	SC-E-5	Pfam NB-ARC	Eucgr.E03335	0.543825	0.663783	0.682484	0.415369	0.57444	0.4623	1.21822	1.54119	1.66753	1.57541	1.33676	1.66494	0.0481271	-0.380307	5.42256e-06	0.604124	0.302177	1.34307	1.20666	1.48768	0.854735	0.790887	1.30729	0.0130485	0	0.0124068	0.0127861	0.0130108	0.0126004	-0.451292	0.593039	1.38543e-06	0.084916	0.0788975
Eucgr.E03376	5	57349062	+	TN	TN				SC-E-5	Egr-specific HMM
Eucgr.E03438	5	58119564	-	TN	TN				SC-E-5	Egr-specific HMM	Eucgr.E03438	6.3672	6.06041	4.97465	7.04484	8.67466	6.39368	1.82007	1.08548	1.35326	1.36051	1.93251	1.53278	0.180318	0.345632	2.13098e-06	0.0707931	0.140604	0.138407	0.278929	0.163167	0.132347	0.0579971	0.113107	0.391017	0.409575	0.509814	0.279748	0.488551	0.221819	-0.935839	-0.404341	0.00163643	0.0853345	0.890557
Eucgr.E03500	5	59545587	+	TN	TTN				SC-E-5	Egr-specific HMM	Eucgr.E03500	3.24175	2.64369	2.25092	2.90404	2.72361	2.39699	0	0	0	0	0	0	#DIV/0!	-0.0199468	1.7322e-07	0.911337	0.911337	0.143241	0.0357463	0.0349958	0.532664	0.337368	0.146213	1.38749	1.60083	1.37609	0.711719	1.32908	1.34307	2.24768	-0.367113	2.38202e-05	0.817956	0.0446307
Eucgr.E03501	5	59552943	+	L	L				SC-E-5	BLAST homologue	Eucgr.E03501	3.92937	3.65429	3.61725	2.9042	3.56697	2.57004	0	0	0	0	0	0	#DIV/0!	-0.309028	2.04355e-08	0.0482093	0.0482093	0	0	0	1.61323	1.97174	0	9.09249	6.15813	8.7525	4.66417	6.15948	4.968	#DIV/0!	-0.60406	8.01519e-06	0.233902	0.0111394
Eucgr.E03511	5	59888496	+	T	T				SC-E-5	BLAST homologue	Eucgr.E03511	1.15988	1.30942	1.2753	0.677083	1.59318	1.31115	0	0	0	0	0	0	#DIV/0!	-0.0642827	2.02538e-05	0.847936	0.847936	0	0	0	0.315465	0.254149	0	1.03226	0.775978	1.17625	0.458607	0.927359	0.752663	#DIV/0!	-0.480797	7.40558e-05	0.664142	0.0497214
Eucgr.E03529	5	60188570	-	L	L				SC-E-5	BLAST homologue	Eucgr.E03529	0	0.0910893	0	0.0312199	0.0504723	0.033083	0.0522002	0.0795074	0.0534444	0.0294704	0.0864797	0	-0.675206	0.333457	0.461291	0.721112	0.472044	0	0.0316621	0.0766075	0.0148639	0.0493429	0	0.0641821	0.0620631	0.0594733	0.0931266	0.0312155	0.12079	-0.75383	0.400442	0.0510168	0.894997	0.385278
Eucgr.E03540	5	60530265	+	TNL	TNL	TNL-clade			SC-E-5	Pfam NB-ARC
Eucgr.E03543	5	60607308	+	L	L				SC-E-5	BLAST homologue	Eucgr.E03543	5.16204	4.80315	4.45679	3.6217	4.09211	3.82248	9.5843	10.8789	9.84867	6.99871	8.46935	7.78965	-0.382174	-0.32209	4.71217e-07	0.000763167	0.0584001	4.57067	4.35716	5.21932	3.33433	3.55664	4.16432	5.30558	5.18848	5.58788	4.33299	3.90522	3.68927	-0.355775	-0.431152	0.0577001	0.000446036	0.426247
Eucgr.E03553	5	61205965	-	T	T				SC-E-5	BLAST homologue	Eucgr.E03553	6.71716	5.42143	5.63774	5.3452	6.47097	4.19154	2.24809	2.57695	3.89172	2.01011	3.59359	2.65011	-0.0787318	-0.151191	0.000608235	0.49002	0.683243	1.98315	2.40541	1.5679	1.54534	1.24803	1.46159	1.8851	1.11084	1.7936	1.54214	1.52198	1.94388	-0.48531	0.0643475	0.726361	0.23014	0.131139
Eucgr.E03556	5	61442761	+	L	L				SC-E-5	BLAST homologue	Eucgr.E03556	2.21953	2.86929	2.44961	2.04164	2.2423	2.02421	1.20776	1.62088	1.79836	1.03115	1.56389	1.22028	-0.278273	-0.257047	0.000398737	0.05929	0.664419	1.96129	2.43954	2.11418	1.60917	1.78352	2.52739	0	0	0	0	0	0	-0.138151	#DIV/0!	1.05608e-06	0.546406	0.546406
Eucgr.E03688	5	64576286	+	NL	NNL		CNL-type	E-25	SC-E-6	Egr-specific HMM	Eucgr.E03688	0.62362	0.809209	0.600153	0.56318	0.436801	0.476977	0.606658	0.573101	0.655938	0.356788	0.450653	0.393285	-0.612421	-0.460969	0.0976644	0.00151026	0.76258	0.389891	0.64288	0.508168	0.558527	0.401782	0.560034	1.18185	0.807682	1.08217	0.800736	0.684452	0.580019	-0.0194129	-0.572752	0.00227342	0.0609162	0.0697978
Eucgr.E03696	5	64729142	+	CNL	CNL	CNL-clade	CNL-type	E-25	SC-E-6	Pfam NB-ARC	Eucgr.E03696	4.1781	4.96951	4.61203	3.82282	5.0184	3.37855	0.837422	0.606678	0.821344	0.589052	0.742683	0.868356	-0.0422306	-0.171226	1.16057e-06	0.360377	0.398847	2.20236	2.61973	2.63216	2.75082	3.51145	2.51754	3.99049	4.59068	4.23917	4.62652	5.81838	5.09005	0.236127	0.277083	4.71861e-05	0.0298089	0.390934
Eucgr.E03699	5	64755622	+	CNL	CNL	CNL-clade	CNL-type	E-25	SC-E-6	Egr-specific HMM
Eucgr.E03711	5	64964032	-	none	none				SC-E-6	BLAST homologue	Eucgr.E03711	0.130377	0.403323	0.186317	0.209925	0.225877	0.133697	2.25355	2.11158	2.19595	1.56156	2.63418	2.26155	-0.0230045	-0.338338	2.3135e-06	0.803219	0.963408	1.09848	1.38919	1.05468	0.461134	0.318592	1.12368	0	0	0	0	0	0	-0.896123	#DIV/0!	0.0001466	0.0770537	0.0770537
Eucgr.E03799	5	66688327	-	CNL	CNL	CNL-clade	CNL-type	E-26	SC-E-6	Pfam NB-ARC	Eucgr.E03799	0.0687738	0.0904217	0.12212	0.0469319	0.0863191	0.0843799	0.0850097	0.0848093	0.028281	0.0321054	0.159511	0.092962	0.522597	-0.370306	0.909026	0.872851	0.308028	0.0353672	0.0536324	0	0.0844956	0.0551133	0	0.0891653	0.0523969	0.136301	0.230622	0.12614	0.052068	0.64952	0.557126	0.04489	0.374038	0.687899
Eucgr.E03800	5	66694837	-	NL	NNNL		CNL-type	E-26	SC-E-6	Pfam NB-ARC
Eucgr.E03801	5	66703813	-	CNL	CNL	CNL-clade	CNL-type	E-26	SC-E-6	Pfam NB-ARC	Eucgr.E03801	0.935494	1.15794	0.957155	0.748748	0.721276	0.52904	0.806202	0.452494	0.455678	0.49766	0.736903	0.693315	0.169332	-0.609763	0.0248367	0.139448	0.0382906	1.06661	1.33312	1.75509	2.14836	3.42476	1.43001	6.72968	6.76335	7.9028	6.07126	6.82541	6.5244	0.753214	-0.139707	1.15278e-06	0.71148	0.0672106
Eucgr.E03802	5	66721821	-	CN	CN		CNL-type	E-26	SC-E-6	Pfam NB-ARC	Eucgr.E03802	0.730939	0.841342	0.936046	0.614706	0.868235	0.550991	0.134795	0.16163	0.351552	0.277833	0.274297	0.297296	0.390546	-0.302454	6.02119e-05	0.512284	0.127968	0.594355	0.562628	0.565232	0.871766	1.54628	0.353786	2.05824	2.07288	1.84365	2.18892	2.53811	1.9726	0.686575	0.165198	0.000113095	0.167602	0.788257
Eucgr.E03803	5	66735867	-	none	none		CNL-type	E-26	SC-E-6	BLAST homologue	Eucgr.E03803	0.139993	0.220945	0.196004	0.0633148	0.20712	0.0844833	0.111686	0	0	0.0624674	0.0618595	0	0.15469	-0.650041	0.00939954	0.368997	0.312031	0.0291555	0.0296352	0.230955	0.114654	0.492562	0	1.57234	2.12892	1.49468	0.952267	0.78653	0.764236	1.06742	-1.05371	2.66208e-05	0.0172992	0.00530518
Eucgr.E03804	5	66751165	-	CN	CN		CNL-type	E-26	SC-E-6	Pfam NB-ARC	Eucgr.E03804	0.192194	0.283486	0.162894	0.209181	0.353391	0.187182	0.0937215	0.0953627	0.0956141	0.0522988	0.037979	0.0502894	-1.01817	0.231564	0.00100085	0.867356	0.218214	0.292942	0.32322	0.318584	1.3565	1.68056	0.121888	4.27252	5.12934	4.52528	4.36527	4.59707	4.23279	1.7568	-0.0778935	6.64551e-07	0.391487	0.110465
Eucgr.E03805	5	66758884	-	NL	NL	CNL-clade	CNL-type	E-26	SC-E-6	Egr-specific HMM	Eucgr.E03805	0.553087	0.455171	0.589236	0.308674	0.331485	0.34373	0.139847	0.104708	0.0692503	0.0397502	0.145456	0	-0.760737	-0.699243	4.25477e-06	0.00449635	0.0339904	0.0615093	0.0416539	0.0807776	0.37153	0.235742	0.0642488	0.884375	0.8734	0.847694	0.915779	1.20986	1.0725	1.86819	0.29569	9.72468e-07	0.0197474	0.78467
Eucgr.E03806	5	66786055	-	NL	NL	CNL-clade	CNL-type	E-26	SC-E-6	Pfam NB-ARC	Eucgr.E03806	0.416884	0.556032	0.556029	0.293842	0.398266	0.303383	0.228954	0.177408	0.106201	0.0599654	0.0894179	0.0766762	-1.18103	-0.619056	2.23064e-05	0.00379213	0.259546	0.382936	0.193793	0.365504	0.235938	0.544878	0.212038	0.679872	0.823307	0.799355	0.762469	0.770901	0.954493	0.0754977	0.111685	0.000175866	0.602305	0.764717
Eucgr.E04096	5	70118288	+	TN	TN					Egr-specific HMM
Eucgr.E04206	5	72434056	+	TNL	TNL	TNL-clade	TNL-type	E-27		Pfam NB-ARC	Eucgr.E04206	0.0116653	0	0	0	0	0	0	0	0	0	0	0	#DIV/0!	#NUM!	0.346592	0.346592	0.346594	0	0	0	0	0.012837	0.0125006	0.0122443	0	0.0475256	0.0244645	0	0	#DIV/0!	-1.28873	0.280174	0.849481	0.267205
Eucgr.E04210	5	72657161	+	TNL	TNL	TNL-clade	TNL-type	E-27		Pfam NB-ARC
Eucgr.E04211	5	72665399	+	TN	TN		TNL-type	E-27		Pfam NB-ARC
Eucgr.F00159	6	2373590	+	none	none					BLAST homologue	Eucgr.F00159	15.0138	22.3937	22.4107	12.4887	17.1721	14.1635	13.6082	17.6884	10.0625	17.7658	9.53595	19.2556	0.170804	-0.448853	0.295469	0.464318	0.169881	84.9722	103.228	100.282	61.1001	56.4298	75.8997	90.1369	85.9041	67.2762	62.9368	59.7572	58.5199	-0.576674	-0.425145	0.115644	0.00130002	0.340605
Eucgr.F00217	6	3295135	-	none	none					BLAST homologue	Eucgr.F00217	0	0	0	0	0	0	0.218783	0	0.245535	0	0.153945	0	-1.5927	#DIV/0!	0.0579144	0.299098	0.299098	0.332319	0.337259	0.217506	0	0.114847	0.117939	0.22623	0	0	0	0	0	-1.93007	#NUM!	0.0128155	0.0137517	0.165092
Eucgr.F00218	6	3297024	-	N	N					Egr-specific HMM
Eucgr.F00540	6	7085605	-	CNL	CNL	CNL-clade	CNL-type	F-1	SC-F-1	Pfam NB-ARC	Eucgr.F00540	0.151578	0.192598	0.134455	0.229557	0.280021	0.274356	0.470511	0.29452	0.441752	0.380087	0.314342	0.50537	-0.00837354	0.711818	0.00159876	0.257837	0.237994	0.225416	0.161352	0.1563	0.305399	0.317863	0.165025	1.2292	0.991841	1.4021	1.00603	0.886743	1.06507	0.537588	-0.292695	1.62909e-06	0.348683	0.0630285
Eucgr.F00542	6	7096757	-	NL	NL	CNL-clade	CNL-type	F-1	SC-F-1	Pfam NB-ARC	Eucgr.F00542	0.808836	0.565123	0.479627	0.60452	0.741137	0.687358	0.740425	0.557785	0.768509	0.471145	0.733846	0.719741	-0.102685	0.133302	0.823327	0.936362	0.499491	0.335657	0.371357	0.368185	0.319943	0.254928	0.185762	0.914489	0.52428	0.713949	0.568354	0.440293	0.513789	-0.499331	-0.499778	0.00120406	0.0361669	0.425346
Eucgr.F00545	6	7131698	-	CN	CN		CNL-type	F-1	SC-F-1	Pfam NB-ARC
Eucgr.F00546	6	7145265	-	NL	NL	CNL-clade	CNL-type	F-1	SC-F-1	Pfam NB-ARC	Eucgr.F00546	0.991474	1.1397	0.821116	0.929861	1.02861	0.826275	3.32778	2.89488	3.12997	3.02978	3.35351	3.73071	0.11291	-0.0842887	1.17166e-07	0.471342	0.270941	1.42653	1.8753	1.9175	0.687616	0.796615	1.67896	0.0502615	0.0580311	0.0376121	0.0200889	0.0500647	0.0389186	-0.722484	-0.419743	5.66264e-05	0.0821762	0.091553
Eucgr.F00549	6	7183129	-	N	N		CNL-type	F-1	SC-F-1	Pfam NB-ARC	Eucgr.F00549	0.329914	0.666262	0.508501	0.349573	0.360506	0.324908	0.0156049	0.0620622	0.0158056	0	0	0.0357476	-1.3867	-0.539841	4.12832e-05	0.115716	0.205524	0.377534	0.52347	0.369446	0.286088	0.518694	0.6411	0.0465807	0.0691987	0.0565359	0.0940212	0.0581654	0.0340589	0.18661	0.112155	0.000150093	0.604262	0.657704
Eucgr.F00551	6	7244613	+	CNL	CNL	CNL-clade	CNL-type	F-1	SC-F-1	Pfam NB-ARC	Eucgr.F00551	0.00819149	0	0	0	0.0237452	0	0	0	0	0	0	0	#DIV/0!	1.53544	0.239287	0.552995	0.552995	0	0.0361714	0.0350196	0.0420218	0.0557854	0	0.116673	0.105604	0.221793	0.0534228	0.167537	0.0685562	0.458246	-0.617144	0.0094355	0.46386	0.307746
Eucgr.F00554	6	7305044	-	CN	CN		CNL-type	F-1	SC-F-1	Pfam NB-ARC	Eucgr.F00554	0.720735	0.58897	0.558057	0.810775	0.956728	0.7441	0.91939	0.860694	0.531507	0.835419	1.03066	0.676121	0.137191	0.427298	0.398996	0.139208	0.460092	0.690678	0.626938	0.799536	0.95776	1.21382	0.697413	2.7477	2.23526	3.00994	2.54041	2.69352	2.71237	0.43842	-0.00843578	1.19673e-06	0.428551	0.372772
Eucgr.F00556	6	7333854	-	CNL	CNL	CNL-clade	CNL-type	F-1	SC-F-1	Pfam NB-ARC	Eucgr.F00556	1.0684	1.00329	0.917889	0.967653	1.18705	0.997025	1.92298	1.84542	1.83968	1.77271	2.0726	2.07768	0.0788187	0.0762007	8.33082e-07	0.263878	0.710435	1.02976	1.08954	0.892634	0.471235	0.454589	0.971071	0.177735	0.0634339	0.114792	0.112131	0.130503	0.108784	-0.66705	-0.0185307	5.84937e-05	0.0748996	0.0768553
Eucgr.F00610	6	8029795	+	N	N		Other-type	F-2	SC-F-1	Egr-specific HMM
Eucgr.F00616	6	8189169	+	NL	NL	CNL-clade	Other-type	F-2	SC-F-1	Pfam NB-ARC	Eucgr.F00616	0.0331748	0.0799985	0.0318202	0.0311378	0.07459	0.0521778	13.2509	11.5376	11.966	11.4451	13.1973	12.224	0.00438565	0.123074	6.38691e-10	0.955505	0.964703	15.5816	19.2056	19.6253	10.7821	10.8949	17.7935	0.0870109	0.0730981	0.114861	0.0440851	0.16393	0.115214	-0.463163	0.233283	2.54622e-06	0.0979385	0.096127
Eucgr.F00619	6	8205041	+	NL	NL	CNL-clade	Other-type	F-2	SC-F-1	Pfam NB-ARC
Eucgr.F00625	6	8273935	+	none	none		Other-type	F-2	SC-F-1	BLAST homologue	Eucgr.F00625	1.99219	1.72221	2.05427	1.57772	1.65357	1.39933	3.12014	3.01353	3.06481	2.33043	2.67692	2.46773	-0.299306	-0.317033	1.39893e-06	0.000411106	0.270448	6.23393	5.62406	4.86106	3.20204	2.46685	3.97014	4.40799	3.36896	3.94062	2.61091	2.77735	3.03591	-0.794533	-0.476067	0.01504	0.000879368	0.097174
Eucgr.F00782	6	10135266	+	NL	NL	CNL-clade	CNL-type	F-3	SC-F-2	Pfam NB-ARC	Eucgr.F00782	0.851157	0.61392	0.732083	0.63103	0.8436	0.634537	0.560784	0.50131	0.498605	0.265271	0.652385	0.373168	-0.2739	-0.0589666	0.0131176	0.45743	0.701887	0.40846	0.266267	0.293854	0.413574	0.451828	0.279765	0.306684	0.502786	0.586124	0.385779	0.597047	0.489766	0.241613	0.0774785	0.075672	0.512282	0.794523
Eucgr.F00786	6	10158199	-	NL	NL	CNL-clade	CNL-type	F-3	SC-F-2	Pfam NB-ARC	Eucgr.F00786	0	0	0	0	0	0	0	0	0	0	0	0.0195806	#DIV/0!	#DIV/0!	0.346594	0.346594	0.346594	0	0.030175	0.0435672	0	0	0.045934	0	0	0	0.0437159	0	0	-0.682928	#DIV/0!	0.336307	0.835744	0.363693
Eucgr.F00791	6	10319334	-	NL	NL	CNL-clade	CNL-type	F-3	SC-F-2	Pfam NB-ARC	Eucgr.F00791	0.21246	0.122625	0.192784	0.1192	0.0768071	0.131876	0.938034	0.67776	0.608872	0.492204	1.08084	0.882783	0.14262	-0.686998	0.000233143	0.960314	0.497867	0.584637	0.618842	1.07145	0.655373	0.763302	0.881479	1.0627	0.902837	1.21519	0.825701	1.13233	0.943947	0.0159089	-0.13232	0.0452774	0.700708	0.6456
Eucgr.F00792	6	10353495	-	CN	CN		CNL-type	F-3	SC-F-2	Egr-specific HMM
Eucgr.F00795	6	10383255	-	CNL	CNL	CNL-clade	CNL-type	F-3	SC-F-2	Pfam NB-ARC
Eucgr.F00802	6	10484583	+	CNL	CNL	CNL-clade	CNL-type	F-3	SC-F-2	Pfam NB-ARC
Eucgr.F00823	6	11117625	-	NL	NL	CNL-clade	CNL-type	F-4	SC-F-2	Pfam NB-ARC	Eucgr.F00823	2.92971	3.70925	3.2873	2.96918	3.29178	2.61827	0.394048	0.383736	0.367177	0.28132	0.381065	0.484453	0.00236316	-0.160816	8.76024e-08	0.284098	0.282496	0.40321	0.398779	0.280662	0.311691	0.259802	0.390405	0.00897483	0.026283	0.0171626	0	0.0180492	0.02637	-0.170612	-0.238946	2.79158e-06	0.465556	0.52113
Eucgr.F00825	6	11149429	-	NL	NL	CNL-clade	CNL-type	F-4	SC-F-2	Pfam NB-ARC	Eucgr.F00825	0.0430142	0.0222648	0.0502773	0.0678802	0.05089	0.0596542	0.0317131	0	0.0158041	0.0188828	0.0266866	0	-0.0603845	0.626717	0.00257057	0.227246	0.201544	0.0374245	0.0630965	0.0487629	0.0229693	0.0129994	0.012815	0.024549	0.0243	0.0473	0.0496573	0.0606963	0.0237446	-1.61359	0.479946	0.512106	0.219106	0.0183862
Eucgr.F00828	6	11174756	-	NL	NL	CNL-clade	CNL-type	F-4	SC-F-2	Pfam NB-ARC	Eucgr.F00828	0.739566	1.00477	0.688559	0.577784	0.560241	0.658031	0.26071	0.205366	0.132092	0.109561	0.140754	0.166403	-0.521479	-0.437842	1.05588e-05	0.0385623	0.206121	0	0.0136768	0.0133526	0.180303	0.273367	0	0.605032	0.910325	0.849894	0.758634	0.59954	0.501916	4.06904	-0.346621	2.45431e-05	0.860398	0.0632523
Eucgr.F00830	6	11189207	-	NL	NL	CNL-clade	CNL-type	F-4	SC-F-2	Pfam NB-ARC	Eucgr.F00830	1.24812	1.45458	1.34854	0.943597	1.21434	0.968993	2.60348	2.41942	2.3733	1.92111	2.28634	2.21172	-0.204397	-0.373617	1.07233e-06	0.00551766	0.91946	1.95415	2.58924	2.23684	1.665	1.53071	2.50596	0.140581	0.152997	0.143358	0.104755	0.0607019	0.124893	-0.24995	-0.589629	4.19501e-06	0.285377	0.409198
Eucgr.F00834	6	11230594	-	NL	NL	CNL-clade	CNL-type	F-4	SC-F-2	Pfam NB-ARC	Eucgr.F00834	1.83651	1.99714	1.83009	1.61321	1.67556	1.69421	0.0494905	0.0653626	0.0335253	0.0190728	0.0419881	0.0543493	-0.36251	-0.184746	1.09731e-11	0.00473414	0.00792143	0.0113393	0.0114423	0.0223148	0.0218431	0	0.0116139	0.0115438	0.0112594	0	0.0230398	0	0.0113213	-0.430704	0.59154	0.519065	0.998013	0.485396
Eucgr.F00837	6	11264157	-	CNL	CNL	CNL-clade	CNL-type	F-4	SC-F-2	Pfam NB-ARC	Eucgr.F00837	3.36011	3.25378	3.61153	3.0162	3.19471	2.85439	0.144804	0.151714	0.195732	0.191998	0.0956286	0.138924	-0.206674	-0.173733	1.29011e-10	0.0247295	0.0391434	0.298025	0.270871	0.350396	0.309444	0.310488	0.304352	0.134218	0.262856	0.13581	0.209988	0.210745	0.204688	0.00781302	0.231006	0.00155345	0.522898	0.565319
Eucgr.F00838	6	11315989	-	NL	NNL		CNL-type	F-4	SC-F-2	Egr-specific HMM
Eucgr.F00839	6	11343028	-	NL	NL	CNL-clade	CNL-type	F-4	SC-F-2	Pfam NB-ARC	Eucgr.F00839	0.124608	0.114747	0.0398487	0.115864	0.119686	0.077862	0.194604	0.116031	0.20277	0.256205	0.0662708	0.19321	0.00639497	0.166742	0.0684436	0.864709	0.881462	0.084203	0.101667	0.0495049	0.141065	0.0710364	0.0868401	0.115695	0.0985747	0.0639713	0.033591	0.149143	0.0646065	0.344903	-0.169837	0.950995	0.818508	0.512229
Eucgr.F00841	6	11376576	-	NL	NL	CNL-clade	CNL-type	F-4	SC-F-2	Egr-specific HMM
Eucgr.F00886	6	11801687	-	CNL	BCNL		CNL-type	F-5	SC-F-2	Pfam NB-ARC	Eucgr.F00886	1.97867	1.92751	1.68738	2.14535	2.4852	2.12446	2.85334	2.36266	2.76807	2.3348	2.86769	2.73891	-0.007731	0.272191	0.00202018	0.197532	0.168839	1.87069	2.15348	2.39383	2.36557	2.16212	1.97628	3.64833	3.2449	3.70102	2.83295	4.15378	3.52065	0.0191968	-0.0118785	0.00029895	0.999483	0.901094
Eucgr.F00892	6	11872629	+	CNL	CNL	CNL-clade	CNL-type	F-5	SC-F-2	Pfam NB-ARC	Eucgr.F00892	0.04555	0.0597923	0.0787314	0.0612397	0.122745	0.120058	5.91763	4.13233	5.52598	5.15764	5.94189	5.56386	0.0973627	0.72399	9.2606e-08	0.512729	0.598097	2.60359	2.45444	2.51308	1.78477	1.77279	2.35216	1.21231	1.23117	1.1093	1.09649	0.848915	1.03598	-0.357415	-0.252966	4.55038e-06	0.00816732	0.12659
Eucgr.F00896	6	11917828	+	NL	NL	CNL-clade	CNL-type	F-5	SC-F-2	Egr-specific HMM	Eucgr.F00896	0.121913	0.127508	0.0928266	0.0974327	0.151402	0.216233	0.0988292	0.0323493	0.0673943	0.040046	0.0139581	0.0372505	-1.1217	0.4424	0.00323198	0.90425	0.102527	0.0684094	0.0971511	0.080455	0.138153	0.0999806	0.113185	0.230645	0.119981	0.310671	0.150058	0.145584	0.233184	0.514031	-0.322505	0.0146611	0.890526	0.248876
Eucgr.F00899	6	11958409	+	NL	NL	CNL-clade	CNL-type	F-5	SC-F-2	Pfam NB-ARC	Eucgr.F00899	0.156745	0.133519	0.111939	0.256196	0.238287	0.219135	0.358023	0.258947	0.346854	0.251631	0.33325	0.402338	0.0346004	0.827228	0.00111775	0.082387	0.126067	0.192424	0.16753	0.201987	0.192444	0.127648	0.140917	0.235331	0.36441	0.327328	0.180482	0.272202	0.35919	-0.285624	-0.191421	0.00799183	0.320637	0.946012
Eucgr.F00904	6	12063664	+	CNL	CNL	CNL-clade	CNL-type	F-5	SC-F-2	Pfam NB-ARC	Eucgr.F00904	7.3522	8.30454	6.49955	10.5078	11.2958	8.96204	6.91567	4.32555	5.26114	6.05158	6.8587	6.72881	0.251056	0.473604	0.00141657	0.0102944	0.158741	13.4083	14.82	16.4917	9.2386	8.6928	14.6364	10.5039	8.53393	9.8222	7.48708	8.03843	8.7982	-0.457474	-0.24671	0.00658088	0.0357669	0.283219
Eucgr.F00909	6	12192893	+	N	N		CNL-type	F-5	SC-F-2	Pfam NB-ARC
Eucgr.F00914	6	12238954	+	NL	NL	CNL-clade	CNL-type	F-5	SC-F-2	Pfam NB-ARC	Eucgr.F00914	1.04781	1.01126	0.856206	1.32136	1.36372	1.20214	0.762174	0.646277	0.53113	0.522181	0.699075	0.844135	0.0906699	0.415106	0.000140331	0.0287429	0.0743496	1.72873	1.51139	1.74261	1.25706	0.989955	1.65793	0.911576	0.853976	1.03241	0.893179	1.04891	1.01285	-0.351634	0.078752	0.00143353	0.19991	0.0978814
Eucgr.F00916	6	12261452	+	NL	NNL		CNL-type	F-5	SC-F-2	Pfam NB-ARC	Eucgr.F00916	0.190353	0.293215	0.226856	0.170761	0.23722	0.148474	0.0154255	0.045466	0.0154491	0.0182704	0.0131081	0	-1.28267	-0.352415	1.52047e-05	0.151266	0.409957	0.114813	0.278185	0.123519	0.0857235	0.0960209	0.164377	0.0113567	0	0	0	0	0	-0.577538	#NUM!	0.00129069	0.331805	0.392438
Eucgr.F00918	6	12276190	+	NL	NL		CNL-type	F-5	SC-F-2	Egr-specific HMM	Eucgr.F00918	2.63475	2.57785	1.62034	2.08381	2.45469	2.62811	8.47524	6.65126	6.51123	8.07807	6.57231	7.47177	0.0319424	0.0687844	2.69291e-06	0.757068	0.954406	2.81142	3.27439	2.62568	2.84812	3.07964	2.04989	3.40608	2.40342	4.17163	2.39747	3.42142	3.28847	-0.126956	-0.13217	0.290762	0.470254	0.949022
Eucgr.F00923	6	12388186	+	CN	CN		CNL-type	F-5	SC-F-2	Egr-specific HMM	Eucgr.F00923	2.9434	2.69869	2.71372	2.89803	3.29263	2.41769	6.47439	4.97867	4.68956	3.59229	5.08655	6.30237	-0.107721	0.042957	0.00145875	0.768573	0.648439	2.61779	2.58879	2.8436	2.19351	2.04209	3.18953	1.90233	1.69351	1.9122	1.2404	1.7645	1.67036	-0.116605	-0.236492	0.00256349	0.268654	0.869705
Eucgr.F00927	6	12479899	+	NL	NNL		CNL-type	F-5	SC-F-2	Pfam NB-ARC	Eucgr.F00927	0.0252906	0.0264955	0.0243783	0.0225779	0.0121725	0.0238185	0	0	0	0.0195321	0	0	#NUM!	-0.378982	0.000914818	0.933614	0.137984	0	0	0.0123795	0.0358761	0.0130676	0.0392246	0.0128372	0	0.024149	0.0127353	0.0379219	0.0245416	2.83231	1.02372	0.783396	0.0237354	0.385451
Eucgr.F00935	6	12548609	+	CN	CN		CNL-type	F-5	SC-F-2	Pfam NB-ARC	Eucgr.F00935	0	0	0.0209448	0	0	0	0	0	0	0	0	0	#DIV/0!	#NUM!	0.346592	0.346592	0.346594	0	0	0	0	0	0	0	0	0	0	0	0	#DIV/0!	#DIV/0!
Eucgr.F00937	6	12571981	+	N	N		CNL-type	F-5	SC-F-2	Pfam NB-ARC	Eucgr.F00937	3.57565	3.45819	3.38896	4.20705	4.42893	3.42489	0.343023	0.341742	0.214956	0.161712	0.31213	0.120389	-0.598454	0.210591	1.90568e-08	0.199536	0.0757233	0.13675	0.183828	0.0668668	0.167708	0.143601	0.165583	0.512307	0.423005	0.433241	0.381921	0.415785	0.427218	0.299672	-0.159959	1.7729e-06	0.709918	0.135842
Eucgr.F00938	6	12584765	+	NL	NL		CNL-type	F-5	SC-F-2	Egr-specific HMM	Eucgr.F00938	0.217749	0.441209	0.495197	0.118755	0.176245	0.152639	0.225021	0.138611	0.246419	0.225065	0.131135	0.15494	-0.255211	-1.36643	0.136553	0.0241737	0.0697859	1.10257	1.48813	1.12963	0.938943	1.00537	1.28224	0.0729583	0.0598032	0.0468633	0.0486538	0.0987412	0.0597488	-0.205437	0.205646	9.40749e-07	0.370039	0.319294
Eucgr.F00940	6	12624114	+	N	N		CNL-type	F-5	SC-F-2	Pfam NB-ARC
Eucgr.F00942	6	12673139	+	CNL	CNL	CNL-clade	CNL-type	F-5	SC-F-2	Pfam NB-ARC
Eucgr.F00948	6	12758477	+	CNL	CNL	CNL-clade	CNL-type	F-5	SC-F-2	Pfam NB-ARC	Eucgr.F00948	1.44953	1.42828	1.1186	1.52102	1.99546	1.4096	0.412078	0.36132	0.542731	0.463491	0.552962	0.717383	0.397667	0.301735	2.64744e-05	0.0847687	0.476268	0.580972	0.849127	0.849755	0.598408	0.695747	0.928584	0.6935	0.657268	0.774529	0.535242	0.95618	0.961863	-0.0366029	0.20705	0.900806	0.658717	0.532676
Eucgr.F00953	6	12815479	+	N	N		CNL-type	F-5	SC-F-2	Pfam NB-ARC
Eucgr.F00954	6	12836301	+	CNL	CNL	CNL-clade	CNL-type	F-5	SC-F-2	Pfam NB-ARC	Eucgr.F00954	2.02416	2.15412	1.75616	1.85384	2.38411	2.04299	1.30788	1.39317	1.1623	1.31552	1.84418	1.54546	0.284391	0.0818686	0.00146347	0.161026	0.537713	0.954999	0.966749	0.863524	0.408124	0.768623	0.92769	0.169181	0.181366	0.135211	0.11294	0.041397	0.0404781	-0.404384	-1.31813	2.19609e-05	0.0768181	0.438876
Eucgr.F00956	6	12861803	+	CNL	CNL	CNL-clade	CNL-type	F-5	SC-F-2	Pfam NB-ARC	Eucgr.F00956	3.02996	2.63525	2.17901	2.83399	3.87264	3.27133	5.84008	4.00646	4.96299	4.42919	4.77922	5.70704	0.0102816	0.347115	0.000798537	0.354403	0.399432	3.15321	3.35619	3.65169	3.53736	3.65065	3.5698	5.41404	4.9548	5.65418	4.75355	5.43682	4.91565	0.0823292	-0.0850225	6.23369e-06	0.752137	0.160931
Eucgr.F01006	6	13297640	-	NL	NL	CNL-clade	CNL-type	F-6	SC-F-2	Pfam NB-ARC	Eucgr.F01006	0.323371	0.249713	0.286525	0.307935	0.411004	0.281513	5.61993	4.9188	5.33735	4.21999	4.91233	4.80174	-0.188239	0.218899	1.23465e-09	0.0798032	0.0489638	5.66107	7.02397	6.43027	4.47705	4.40223	6.44273	1.77099	1.84568	1.85415	1.79275	1.91217	1.96159	-0.319123	0.0507034	8.59007e-06	0.161747	0.125773
Eucgr.F01009	6	13328617	-	CNL	CNL	CNL-clade	CNL-type	F-6	SC-F-2	Pfam NB-ARC	Eucgr.F01009	0.380718	0.307233	0.331831	0.429104	0.323643	0.422103	0.712891	0.784259	0.378766	0.717774	0.756553	0.553255	0.112165	0.204216	0.00442607	0.50176	0.993966	0.780318	0.82933	0.973069	1.51283	1.14479	0.751509	1.92771	1.69626	1.81284	1.72041	2.07964	1.8451	0.400514	0.0542515	0.000179535	0.220065	0.449744
Eucgr.F01013	6	13354088	-	NL	NL	CNL-clade	CNL-type	F-6	SC-F-2	Egr-specific HMM
Eucgr.F01014	6	13372614	-	NL	NL		CNL-type	F-6	SC-F-2	Egr-specific HMM	Eucgr.F01014	0	0	0	0	0	0	0	0	0	0	0	0	#DIV/0!	#DIV/0!				0	0.0175107	0	0	0	0	0	0	0	0	0	0	#NUM!	#DIV/0!	0.346592	0.346592	0.346594
Eucgr.F01017	6	13404951	-	NL	NL	CNL-clade	CNL-type	F-6	SC-F-2	Pfam NB-ARC	Eucgr.F01017	0.686405	0.79491	0.490265	0.450534	0.455333	0.323261	0.702243	0.629968	0.394412	0.413412	0.661553	0.432218	-0.196099	-0.681717	0.945886	0.0762279	0.300604	0.0111887	0.0112392	0.0219177	0.149644	0.10614	0	0.458084	0.506764	0.593778	0.326032	0.422402	0.28755	2.52806	-0.589273	5.34923e-06	0.187146	0.00932443
Eucgr.F01019	6	13424868	-	NL	NL	CNL-clade	CNL-type	F-6	SC-F-2	Pfam NB-ARC	Eucgr.F01019	0.0960197	0.175944	0.192123	0.185382	0.193884	0.119447	1.70962	2.26708	1.83125	1.67034	1.69389	1.7887	-0.172636	0.103815	6.58723e-08	0.276687	0.230574	1.7384	2.24833	2.18956	2.21239	2.05071	2.33356	1.86242	2.37833	2.80689	2.36604	2.73515	2.57646	0.0949953	0.123525	0.0955098	0.339129	0.84429
Eucgr.F01021	6	13439209	-	NL	NL	CNL-clade	CNL-type	F-6	SC-F-2	Pfam NB-ARC	Eucgr.F01021	0.00932882	0.0096179	0.00886179	0	0.0178936	0.00873474	0.488457	0.562223	0.463177	0.34285	0.300849	0.519438	-0.380208	-0.062564	2.28168e-06	0.148917	0.151319	0.0919544	0.0806614	0.101274	1.11895	1.07084	0.0116782	2.83039	2.87182	3.63696	3.40769	3.13159	3.39839	3.0068	0.0896133	1.78351e-06	0.101752	0.359316
Eucgr.F01022	6	13498242	-	CNL	CNL	CNL-clade	CNL-type	F-6	SC-F-2	Pfam NB-ARC	Eucgr.F01022	0.247005	0.189196	0.252988	0.228716	0.188772	0.196246	1.64969	1.48976	1.5528	1.70846	1.76142	1.33709	0.0348479	-0.167286	5.94678e-08	0.929495	0.670037	2.28716	2.4994	2.37175	1.35314	1.40444	2.37733	0.523024	0.451283	0.422607	0.629785	0.479247	0.400785	-0.47928	0.11213	1.81723e-05	0.103566	0.0740704
Eucgr.F01053	6	13728144	-	NL	NL	CNL-clade			SC-F-2	Pfam NB-ARC	Eucgr.F01053	0.658685	0.537409	0.429724	0.489213	0.7402	0.448296	0.131174	0.0645022	0.195412	0.126662	0.127646	0.146567	0.0356584	0.0453267	0.000109012	0.867169	0.909054	0.770962	0.885212	0.709518	0.381669	0.339251	0.711399	0.126223	0.0946849	0.0619979	0.0799696	0.097647	0.125853	-0.723909	0.10123	3.62466e-05	0.047921	0.0406701
Eucgr.F01059	6	13782463	-	CNL	CNL	CNL-clade			SC-F-2	Pfam NB-ARC	Eucgr.F01059	0.577022	0.5459	0.586302	0.521823	0.635929	0.390583	3.19265	3.60336	3.69989	3.65662	3.27986	3.7278	0.0229607	-0.142624	3.75789e-09	0.991247	0.632221	8.09154	7.98288	7.86925	5.90786	6.18997	7.23048	6.62222	7.12928	7.06876	6.45087	6.3162	7.09775	-0.308929	-0.0677724	0.122645	0.00589978	0.0404528
Eucgr.F01101	6	14155771	-	CN	CNN		CNL-type	F-7	SC-F-2	Pfam NB-ARC	Eucgr.F01101	0	0	0	0	0	0	0	0	0	0	0	0	#DIV/0!	#DIV/0!				0	0	0	0	0	0	0	0	0	0	0	0	#DIV/0!	#DIV/0!
Eucgr.F01105	6	14186209	+	N	N		CNL-type	F-7	SC-F-2	Egr-specific HMM
Eucgr.F01108	6	14225576	+	C	C		CNL-type	F-7	SC-F-2	BLAST homologue	Eucgr.F01108	5.82637	5.34097	4.21495	5.10961	7.33358	4.13528	6.70342	5.05444	6.01821	5.18953	4.64896	5.39522	-0.222669	0.108041	0.775261	0.714556	0.323313	3.30356	4.70728	4.43528	1.55812	1.79292	3.47376	0.708425	0.596552	0.751089	0.220945	0.413448	0.167968	-0.866837	-1.35756	8.11083e-05	0.0152894	0.0867326
Eucgr.F01110	6	14278640	+	N	N		CNL-type	F-7	SC-F-2	Egr-specific HMM
Eucgr.F01111	6	14296889	+	CN	CN		CNL-type	F-7	SC-F-2	Egr-specific HMM	Eucgr.F01111	0.217943	0.224536	0.247589	0.155111	0.185232	0.12064	0.112991	0.341899	0.117924	0.262709	0.0939561	0.0616151	-0.453597	-0.582025	0.608658	0.23716	0.810145	0.227907	0.135489	0.268489	0	0	0.277241	0.0445555	0	0.0447338	0.0916787	0.191148	0.136791	-1.18852	2.23252	0.241776	0.940667	0.0624461
Eucgr.F01113	6	14322319	+	CN	CN		CNL-type	F-7	SC-F-2	Egr-specific HMM
Eucgr.F01115	6	14336881	+	N	N		CNL-type	F-7	SC-F-2	Egr-specific HMM	Eucgr.F01115	4.72567	4.74535	4.06594	2.7162	3.36374	2.71625	8.13503	5.38192	9.1388	8.57515	7.57298	12.5912	0.343149	-0.621953	0.00101362	0.822039	0.0978599	13.0119	13.1242	12.2035	8.27902	9.36878	16.7332	1.82206	2.44799	1.83427	2.18608	2.93792	2.0177	-0.157224	0.226437	7.92172e-05	0.727106	0.553627
Eucgr.F01117	6	14381206	+	N	N		CNL-type	F-7	SC-F-2	Egr-specific HMM
Eucgr.F01132	6	14501832	+	CNL	CNL	CNL-clade	CNL-type	F-8	SC-F-2	Pfam NB-ARC	Eucgr.F01132	2.03237	2.00434	2.46942	1.89152	2.05629	2.16209	11.4812	8.89783	9.45541	11.5586	11.3324	11.8062	0.217841	-0.0906509	2.53513e-08	0.105016	0.063587	2.23493	2.60938	3.19934	2.02066	2.41377	2.64421	1.56432	1.66723	1.45225	1.47726	1.37617	1.65723	-0.184378	-0.0543409	0.000484471	0.310048	0.472439
Eucgr.F01135	6	14534479	+	NL	NL	CNL-clade	CNL-type	F-8	SC-F-2	Pfam NB-ARC	Eucgr.F01135	0.760165	0.64437	0.448083	0.663459	0.712963	0.543475	101.262	104.632	95.2339	104.435	99.9653	105.816	0.0428981	0.0514635	5.11979e-12	0.377806	0.384512	125.617	147.754	155.125	81.0443	76.8167	128.753	1.1505	0.822099	0.833882	0.705536	0.619445	1.17425	-0.580173	-0.167278	1.5313e-06	0.0362489	0.0368672
Eucgr.F01136	6	14564671	+	NL	NL	CNL-clade	CNL-type	F-8	SC-F-2	Pfam NB-ARC	Eucgr.F01136	0.400336	0.332382	0.394529	0.366865	0.349116	0.471109	20.8919	19.2441	18.9156	23.7293	18.8454	22.3141	0.135993	0.0746256	5.56456e-09	0.247298	0.256227	0.806613	0.962597	0.845516	0.545284	0.557731	0.804673	0.33851	0.356347	0.275781	0.317662	0.25848	0.336664	-0.454835	-0.0886251	2.6038e-05	0.0375129	0.0674945
Eucgr.F01139	6	14620351	+	NL	NL	CNL-clade	CNL-type	F-8	SC-F-2	Pfam NB-ARC	Eucgr.F01139	0.644089	0.487293	0.586206	0.586784	0.373424	0.651992	2.88997	2.70555	2.92458	2.65371	2.07706	2.38498	-0.259855	-0.0913533	3.8795e-08	0.0387732	0.0663828	2.95465	3.32812	3.76733	2.23147	2.07859	3.03799	1.27591	1.63121	1.18946	1.20721	1.04374	1.03084	-0.451777	-0.319937	3.60034e-05	0.0203853	0.160291
Eucgr.F01140	6	14649767	+	CNL	CNL	CNL-clade	CNL-type	F-8	SC-F-2	Pfam NB-ARC	Eucgr.F01140	6.12654	7.25921	6.67459	5.69123	6.48827	6.09459	57.4154	59.233	56.7383	58.6816	51.549	60.8187	-0.019581	-0.134546	5.01895e-10	0.651188	0.951496	67.9084	72.9994	73.8596	50.7254	49.4366	71.8277	16.4714	18.1433	17.3932	17.0074	16.1933	16.7623	-0.320453	-0.0578707	1.44374e-06	0.0818975	0.108299
Eucgr.F01142	6	14744141	+	NL	NL	CNL-clade	CNL-type	F-8	SC-F-2	Pfam NB-ARC	Eucgr.F01142	5.58994	5.34465	5.00141	4.84363	4.41521	4.36832	7.69315	6.57971	6.32145	6.88766	6.87384	7.60623	0.0531879	-0.225805	5.70887e-05	0.367852	0.091709	7.63855	9.42354	10.1846	6.95759	6.29488	8.38037	7.03426	8.3055	7.46918	6.67644	6.33836	6.47322	-0.332858	-0.227012	0.0694423	0.0216767	0.486291
Eucgr.F01254	6	15713016	+	TN	TN		TNL-type	F-9	SC-F-3	Egr-specific HMM	Eucgr.F01254	0	0	0	0	0	0	0.0570806	0.057727	0.0594252	0.0714677	0.0462138	0	-0.566129	#DIV/0!	0.00164969	0.394218	0.394218	0	0	0	0	0	0	0	0	0	0	0	0	#DIV/0!	#DIV/0!
Eucgr.F01255	6	15728041	+	TNL	TNL	TNL-clade	TNL-type	F-9	SC-F-3	Pfam NB-ARC
Eucgr.F01256	6	15761760	+	TNL	TNL	TNL-clade	TNL-type	F-9	SC-F-3	Pfam NB-ARC
Eucgr.F01258	6	15802943	+	NL	NL	TNL-clade	TNL-type	F-9	SC-F-3	Pfam NB-ARC
Eucgr.F01260	6	15839743	+	TNL	TNNNL		TNL-type	F-9	SC-F-3	Pfam NB-ARC
Eucgr.F01261	6	15849390	+	TNL	TNL	TNL-clade	TNL-type	F-9	SC-F-3	Pfam NB-ARC	Eucgr.F01261	0.0879202	0.0921625	0.0861236	0.067785	0.0866039	0.0603889	0.327383	0.171369	0.213401	0.201708	0.116426	0.190892	-0.484448	-0.3097	0.00190184	0.157156	0.379467	0.0417094	0.0140874	0.040942	0	0.0436353	0.0732074	0.0138847	0.0273964	0.0264724	0	0.013632	0.0132352	0.272401	-1.33445	0.136392	0.779755	0.420652
Eucgr.F01262	6	15867610	+	TNL	TNL	TNL-clade	TNL-type	F-9	SC-F-3	Pfam NB-ARC
Eucgr.F01263	6	15938457	+	TNL	TNL	TNL-clade	TNL-type	F-9	SC-F-3	Pfam NB-ARC
Eucgr.F01266	6	15996017	+	TNL	TNL	TNL-clade	TNL-type	F-9	SC-F-3	Pfam NB-ARC
Eucgr.F01269	6	16049448	+	TN	TN		TNL-type	F-9	SC-F-3	Pfam NB-ARC
Eucgr.F01270	6	16058011	+	TN	TN		TNL-type	F-9	SC-F-3	Pfam NB-ARC
Eucgr.F01272	6	16091435	+	TN	TN		TNL-type	F-9	SC-F-3	Pfam NB-ARC
Eucgr.F01273	6	16100499	+	N	N		TNL-type	F-9	SC-F-3	Egr-specific HMM
Eucgr.F01274	6	16142654	+	NL	NNL		TNL-type	F-9	SC-F-3	Pfam NB-ARC
Eucgr.F01275	6	16162256	+	N	N		TNL-type	F-9	SC-F-3	Egr-specific HMM
Eucgr.F01276	6	16179550	+	TNL	TNL	TNL-clade	TNL-type	F-9	SC-F-3	Pfam NB-ARC	Eucgr.F01276	0.045934	0.0724001	0.0453987	0.0306183	0.0790111	0.0220944	0.276325	0.0862641	0.0348301	0.101652	0.19112	0.192849	0.289169	-0.313827	0.0435931	0.824665	0.63746	0.0600511	0.0609043	0.0824124	0.0560332	0.08766	0.0251817	0.0716218	0.0942462	0.0455671	0.0829116	0.0232276	0.0453074	-0.268136	-0.481406	0.918825	0.319431	0.781806
Eucgr.F01280	6	16226735	+	TN	TN		TNL-type	F-9	SC-F-3	Egr-specific HMM
Eucgr.F01281	6	16231966	+	TNL	TNL		TNL-type	F-9	SC-F-3	Egr-specific HMM
Eucgr.F01283	6	16246595	+	TNL	TNNL		TNL-type	F-9	SC-F-3	Egr-specific HMM
Eucgr.F01284	6	16256199	+	TN	TN		TNL-type	F-9	SC-F-3	Egr-specific HMM
Eucgr.F01285	6	16260314	+	TNL	TNL	TNL-clade	TNL-type	F-9	SC-F-3	Pfam NB-ARC
Eucgr.F01287	6	16270602	+	TN	TNN		TNL-type	F-9	SC-F-3	Pfam NB-ARC	Eucgr.F01287	0.122177	0.106174	0.0794677	0.0552356	0.118281	0.134488	0.405282	0.30797	0.125697	0.148222	0.17632	0.21009	-0.650037	0.000871019	0.020997	0.283437	0.282891	0.703115	1.0627	0.965019	0.37087	0.292338	0.552647	0.0691658	0.0917626	0.134715	0.116202	0.0689471	0.111718	-1.16737	0.00595915	3.2924e-05	0.00558938	0.00554105
Eucgr.F01288	6	16272773	+	L	L		TNL-type	F-9	SC-F-3	BLAST homologue	Eucgr.F01288	0.0412541	0.151054	0.0211126	0.113421	0.146623	0.124026	0.186347	0.373686	0.24948	0.33675	0.339448	0.294031	0.261271	0.847669	0.000516541	0.155832	0.963694	1.24276	1.57924	1.51153	0.328818	0.505612	0.880908	0.116541	0.0966102	0.108804	0.0324083	0.0987773	0.0478371	-1.33705	-0.846717	1.19463e-05	0.0014387	0.00275619
Eucgr.F01291	6	16336461	+	TNL	TNL	TNL-clade	TNL-type	F-9	SC-F-3	Pfam NB-ARC	Eucgr.F01291	2.27045	2.47236	1.41335	1.34599	2.13108	1.78415	1.1105	1.05918	0.984516	0.786235	0.789467	0.511919	-0.595412	-0.226633	0.00100079	0.148034	0.892049	0.745421	0.930227	0.835945	0.556367	0.601016	0.697625	1.51773	1.46593	1.99396	1.00109	0.773865	0.705975	-0.437177	-1.00458	0.000925996	0.000817813	0.016133
Eucgr.F01294	6	16356519	+	TNL	TNL	TNL-clade	TNL-type	F-9	SC-F-3	Pfam NB-ARC
Eucgr.F01319	6	16897916	+	TNL	TTNNL		TNL-type	F-10	SC-F-3	Pfam NB-ARC	Eucgr.F01319	0.0171577	0.035866	0	0.0152233	0.016323	0	0.209435	0.092122	0.0707178	0.0553291	0.0384463	0.0522615	-1.35004	-0.749167	0.0123117	0.103563	0.167434	0.0182543	0.0556123	0.0536014	0.0167036	0	0.0188715	0.0359595	0	0	0	0.017475	0	-1.8412	-1.04108	0.0904489	0.0885839	0.233394
Eucgr.F01320	6	16982230	+	TNL	TNNL		TNL-type	F-10	SC-F-3	Pfam NB-ARC
Eucgr.F01321	6	17008161	+	TNL	TNL	TNL-clade	TNL-type	F-10	SC-F-3	Pfam NB-ARC	Eucgr.F01321	0.0827585	0.054223	0.0203902	0.0649217	0.102229	0.110069	0.180588	0.162953	0.199162	0.115881	0.152442	0.200087	-0.212391	0.816854	0.000576242	0.675544	0.101343	0.0757111	0.109909	0.095671	0.122269	0.0339573	0.170653	0.0541846	0.0426359	0.0103236	0.0214104	0.0318517	0.0103405	0.216694	-0.752395	0.0102964	0.98793	0.515883
Eucgr.F01322	6	17020929	+	TNL	TNL	TNL-clade	TNL-type	F-10	SC-F-3	Pfam NB-ARC	Eucgr.F01322	0.0537275	0.0843675	0.0531483	0.0475359	0.0662216	0.038822	0.135216	0.15274	0.136797	0.0913665	0.191082	0.172424	0.0988381	-0.325848	0.00073693	0.93484	0.51621	0.0843551	0.0714572	0.0689921	0.0260184	0.0146387	0.0146644	0.0279408	0.0275478	0.0399567	0.0138566	0	0	-2.02276	-2.7841	0.000173593	1.09329e-05	0.00958741
Eucgr.F01323	6	17032017	+	TNL	TNL	TNL-clade	TNL-type	F-10	SC-F-3	Pfam NB-ARC	Eucgr.F01323	0.102412	0.097124	0.117868	0.0836881	0.0999086	0.160089	0.557284	0.63478	0.545347	0.250337	0.352849	0.37426	-0.82985	0.11477	1.25165e-06	0.00175662	0.00115087	1.16015	1.39302	1.27808	0.366817	0.358798	0.983755	0.112603	0.0593197	0.115545	0.0514478	0.0430634	0.0167399	-1.16435	-1.36958	5.05481e-05	0.00803893	0.0179773
Eucgr.F01325	6	17055408	+	TNL	TNL	TNL-clade	TNL-type	F-10	SC-F-3	Pfam NB-ARC	Eucgr.F01325	0.307814	0.424212	0.267647	0.146051	0.171486	0.186324	0.711578	0.578272	0.72488	0.443126	0.629123	0.433793	-0.419825	-0.98843	8.72667e-05	0.00683393	0.964179	0.417592	0.407354	0.334303	0.115279	0.280402	0.272107	0.317894	0.223568	0.466092	0.200146	0.103906	0.134378	-0.795728	-1.20044	0.225657	0.00645774	0.795804
Eucgr.F01652	6	20935959	-	N	N					Egr-specific HMM
Eucgr.F01653	6	20940138	-	NL	NL	CNL-clade				Pfam NB-ARC	Eucgr.F01653	0	0.00887255	0.0164504	0.0074891	0.00820787	0	0.0364057	0.0120215	0.0486937	0	0.020663	0.0266008	-1.03905	-0.689959	0.0449531	0.209023	0.382481	0.10806	0.194606	0.179727	0.204897	0.232859	0.13775	0.287051	0.335984	0.366283	0.192358	0.216329	0.356268	0.254622	-0.371059	0.00933221	0.539321	0.159502
Eucgr.F01690	6	21530410	-	N	N					Pfam NB-ARC	Eucgr.F01690	0.167772	1.35145	1.33659	0.0820545	0.0714924	0.0772806	0.756736	2.26161	0.94372	0.415002	0.408243	0.501907	-1.5801	-3.62901	0.26755	0.0214993	0.995004	2.77038	2.51716	3.79734	5.89827	7.84756	8.61145	1.10269	1.26426	1.08878	3.1399	3.08419	3.21203	1.29921	1.4492	0.00012842	9.90504e-05	0.0270583
Eucgr.F01987	6	26619565	-	N	N					Egr-specific HMM	Eucgr.F01987	2.31894	1.5033	2.17256	1.69339	1.83521	1.78962	2.13528	2.67193	2.29255	2.0282	1.92791	1.57928	-0.359085	-0.172768	0.218	0.0532129	0.39553	0.235558	0.142562	0.183027	0.156884	0.0763565	0.106548	0.264786	0.197389	0.164303	0.220229	0.183294	0.205846	-0.723742	-0.0399477	0.0470342	0.1335	0.190522
Eucgr.F02012	6	27037309	-	N	N					Pfam NB-ARC	Eucgr.F02012	0.067043	0.162873	0.156281	0.0630218	0.0111265	0.0436625	0.111419	0.128752	0.0740516	0.149047	0.107055	0.102654	0.191216	-1.71287	0.204624	0.104707	0.0337777	0.253313	0.218921	0.306298	0.180587	0.169494	0.213943	0.0462579	0.103127	0.0451778	0.0231299	0.0841724	0.0115742	-0.465	-0.710772	3.27382e-05	0.0468552	0.293988
Eucgr.F02014	6	27079865	-	N	NN					Egr-specific HMM
Eucgr.F02383	6	32551011	+	CN	CN					Pfam NB-ARC	Eucgr.F02383	38.9094	52.4895	50.7248	37.6951	37.7971	33.5896	58.0214	45.6784	57.8563	50.1427	52.9832	50.943	-0.0684596	-0.381737	0.00800964	0.0584712	0.20176	115.993	170.42	153.78	98.1506	102.582	140.361	186.148	211.939	239.458	170.708	122.673	136.464	-0.367969	-0.568711	0.0123159	0.00871454	0.25696
Eucgr.F02458	6	34180375	+	N	N		Other-type	F-11		Egr-specific HMM
Eucgr.F02460	6	34218731	+	NL	NL	CNL-clade	Other-type	F-11		Pfam NB-ARC	Eucgr.F02460	0.559627	1.14429	0.869673	0.422662	0.489368	0.354817	2.60878	1.26108	1.58604	0.837639	1.53332	0.749569	-0.806027	-1.02254	0.0142731	0.0433263	0.517381	3.07389	2.52001	2.17765	1.73946	1.81039	2.4643	2.8532	2.40857	1.92906	1.6495	2.08279	1.60321	-0.369842	-0.430535	0.392711	0.0320375	0.94572
Eucgr.F02465	6	34259919	+	NL	NL	CNL-clade	Other-type	F-11		Pfam NB-ARC	Eucgr.F02465	4.13832	3.97716	4.28474	2.88785	3.20316	3.08501	4.07852	3.27639	4.39481	2.51755	2.63464	2.53222	-0.61262	-0.434425	0.0815317	0.0001409	0.45666	4.47011	8.74965	6.71204	2.20554	2.16688	4.80074	4.66292	2.98539	3.97667	1.59687	1.6933	1.65517	-1.11958	-1.23309	0.030203	0.00641842	0.417066
Eucgr.F02533	6	34958575	-	TNL	TNL	TNL-clade				Pfam NB-ARC	Eucgr.F02533	0.377323	0.847039	0.949619	0.254501	0.212785	0.217591	0.268902	0.382557	0.216748	0.0989661	0.182909	0.108254	-1.15409	-1.66642	0.0205082	0.0076209	0.106362	0.0297169	0.0100648	0	0.00923845	0	0.0103381	0.00994951	0.0195079	0.0376477	0.00981167	0.00961825	0.0562874	-1.02298	0.174201	0.198545	0.850471	0.641349
Eucgr.F03254	6	41721471	-	NL	NL	TNL-clade			SC-F-4	Pfam NB-ARC	Eucgr.F03254	0.653383	1.55311	0.834053	0.259516	0.520966	0.296228	0	0.0403578	0.0808391	0	0.0687961	0.044956	-0.0914596	-1.4977	0.00203387	0.0521627	0.0535831	0.0432972	0.0217575	0.0743937	0.0523041	0.0798428	0.0510822	0.119279	0.0851132	0.105087	0.237686	0.154786	0.171411	0.393917	0.865553	0.000489606	0.0157851	0.0632382
Eucgr.F03255	6	41744204	-	TNL	TNL	TNL-clade			SC-F-4	Pfam NB-ARC
Eucgr.F03321	6	42181015	-	N	NN		CNL-type	F-12	SC-F-4	Pfam NB-ARC
Eucgr.F03322	6	42199399	-	CNL	CNL	CNL-clade	CNL-type	F-12	SC-F-4	Egr-specific HMM
Eucgr.F03323	6	42204465	-	CNL	CNL	CNL-clade	CNL-type	F-12	SC-F-4	Pfam NB-ARC	Eucgr.F03323	0.857856	1.12569	1.32839	1.17176	1.14704	0.967074	2.87635	2.93626	3.51956	3.29008	2.21213	3.38843	-0.0699253	-0.0113976	2.76387e-05	0.740609	0.768478	0.825804	1.09512	1.04541	1.24807	1.35369	1.16256	1.83082	1.76322	2.45143	2.62525	2.64363	2.04396	0.343708	0.274577	0.000101314	0.0576606	0.628306
Eucgr.F03324	6	42215814	-	CNL	CNL	CNL-clade	CNL-type	F-12	SC-F-4	Pfam NB-ARC	Eucgr.F03324	0	0	0	0.00896083	0	0	0	0.0169694	0	0	0.0284027	0	0.743093	#DIV/0!	0.319137	0.568309	0.944269	0	0	0.0108972	0.202657	0.245136	0.0803892	0.0332372	0.165177	0.0537408	0.553055	0.691582	0.491138	5.59901	2.7832	0.000557699	6.13666e-05	0.00618005
Eucgr.F03325	6	42222604	-	CNL	CNL	CNL-clade	CNL-type	F-12	SC-F-4	Pfam NB-ARC	Eucgr.F03325	0	0	0.0187352	0.0090445	0.00931398	0	0.0172378	0	0	0.0200156	0.0143863	0.0190621	1.63299	-0.0293048	0.257442	0.229587	0.220816	0.0240644	0	0.0354665	0.219633	0.369341	0.382886	0.0119432	0.0238334	0	0.108272	0.148064	0.130772	4.02904	3.43565	0.00615017	5.97135e-05	0.0093629
Eucgr.F03887	6	47055278	-	NL	NL	TNL-clade	TNL-type	F-13		Pfam NB-ARC	Eucgr.F03887	3.14987	3.27842	3.21883	2.80744	2.84253	2.56687	0.683559	0.63119	0.644262	0.387589	0.47434	0.35371	-0.688411	-0.231515	3.95061e-11	0.000102288	0.0551851	0.30546	0.319286	0.356572	0.20082	0.266099	0.300268	0.283637	0.22799	0.243471	0.180806	0.218269	0.228402	-0.355142	-0.267101	0.0151205	0.0206267	0.487308
Eucgr.F03891	6	47105745	-	none	none		TNL-type	F-13		BLAST homologue	Eucgr.F03891	0.154268	0.0802547	0.0800372	0.0353461	0.0388082	0.076708	0	0	0	0	0	0	#DIV/0!	-1.0601	0.00055136	0.0874852	0.0874852	0	0	0	0.0467804	0	0	0.439542	0.341445	0.381462	0.146866	0.195587	0.141781	#DIV/0!	-1.26339	4.94712e-07	0.000437885	0.000172694
Eucgr.F03896	6	47242968	-	TN	TN		TNL-type	F-13		Pfam NB-ARC	Eucgr.F03896	0	0.0185591	0.0180494	0.0491105	0.0533739	0.0175019	0.140989	0.196038	0.254685	0.0335049	0.047268	0.0951058	-1.75031	1.71262	0.000923557	0.0239982	0.00311601	0	0	0	0	0	0	0	0	0	0	0	0	#DIV/0!	#DIV/0!
Eucgr.F03897	6	47260744	-	T	T		TNL-type	F-13		BLAST homologue	Eucgr.F03897	3.07983	2.71477	3.17076	2.54497	3.54216	2.29747	0.450267	0.549981	0.766758	0.468396	0.431774	0.0897622	-0.835905	-0.0966196	3.53165e-06	0.326328	0.883589	0.315118	0.271975	0.234854	0.495371	0.908598	0.353181	3.41688	3.235	3.08484	1.80732	1.26046	1.04307	1.09612	-1.244	1.49748e-06	0.000787614	8.20355e-05
Eucgr.F03900	6	47283075	-	TNL	TNL	TNL-clade	TNL-type	F-13		Egr-specific HMM
Eucgr.F03913	6	47463884	-	TN	TN					Pfam NB-ARC	Eucgr.F03913	0.99941	1.30584	0.848965	0.590337	0.846566	0.503027	0.0622097	0.101926	0.225934	0.0489647	0.105256	0.0936692	-0.654032	-0.701276	3.12361e-05	0.0341376	0.0785459	0	0	0	1.21911	1.10032	0	4.81827	4.41548	4.59052	4.82607	4.28371	4.73119	#DIV/0!	0.00174175	5.45032e-08	0.113583	0.118064
Eucgr.F03914	6	47484017	-	T	T					BLAST homologue	Eucgr.F03914	2.05004	2.63508	2.34782	2.0834	2.43943	1.69371	1.75657	1.48925	1.18965	1.37377	1.73758	1.59235	0.0847091	-0.178016	0.00354495	0.601379	0.313281	1.89235	2.67624	2.24586	2.98006	3.19744	2.22889	2.68909	3.06379	3.02507	2.93515	3.50937	3.18225	0.302889	0.133168	0.0365652	0.0908986	0.574648
Eucgr.F04170	6	49922469	-	CNL	CNL	CNL-clade			SC-F-5	Pfam NB-ARC	Eucgr.F04170	0	0	0	0	0	0	0.907593	0.685171	0.94797	0.71775	0.890902	0.393443	-0.343735	#DIV/0!	1.7641e-05	0.314024	0.314024	2.32658	2.57456	2.56172	0.822164	0.764814	1.22797	0.0144546	0	0	0	0	0	-1.40662	#NUM!	3.31692e-08	1.42537e-05	1.49241e-05
Eucgr.F04172	6	49936918	-	CNL	CNL	CNL-clade			SC-F-5	Pfam NB-ARC	Eucgr.F04172	0.0915121	0.0661331	0.0810661	0.0876354	0.117554	0.0887474	4.63715	4.59763	4.9141	3.47998	4.66093	3.92842	-0.229342	0.300239	1.00654e-08	0.0965772	0.0824208	5.21405	4.96872	5.84724	2.71343	2.30673	3.68685	0.234051	0.307093	0.302325	0.107143	0.0826474	0.147527	-0.880526	-1.32223	2.19476e-07	0.000677665	0.00160884
Eucgr.F04221	6	50414806	-	NL	NL	CNL-clade	CNL-type	F-14	SC-F-5	Pfam NB-ARC	Eucgr.F04221	0.650055	0.749497	0.885452	0.242499	0.375089	0.199886	3.46644	3.54152	3.03824	1.91792	2.35351	2.72964	-0.521003	-1.48295	2.62826e-07	0.000930587	0.112485	7.77121	7.6605	8.22201	4.02482	3.40078	4.60929	7.10155	7.78542	7.79827	4.50606	3.68756	4.63465	-0.974844	-0.822427	0.91667	1.00778e-06	0.308902
Eucgr.F04222	6	50451697	-	CN	CN		CNL-type	F-14	SC-F-5	Pfam NB-ARC
Eucgr.F04224	6	50463622	-	CNL	CNL	CNL-clade	CNL-type	F-14	SC-F-5	Pfam NB-ARC	Eucgr.F04224	0.0256488	0.0398011	0.0492815	0.0360755	0.0868745	0.0486107	0	0	0	0	0	0	#DIV/0!	0.580459	0.000455867	0.290859	0.290859	0.0288496	0.0866378	0.141479	0.341294	0.105827	0.0291376	1.03792	1.08319	1.30401	0.7841	0.588121	0.952834	0.890165	-0.55889	8.23373e-06	0.115957	0.0296885
Eucgr.F04225	6	50489918	-	CN	CN		CNL-type	F-14	SC-F-5	Pfam NB-ARC	Eucgr.F04225	1.4045	1.5592	1.28265	1.13329	1.1182	0.690344	0.13996	0	0.0359221	0.0782137	0.0289308	0	-0.715051	-0.529507	9.52935e-07	0.0291165	0.0440286	0.0478785	0.0238423	0.0942591	0.420727	0.354462	0	3.07416	2.63803	2.93931	2.66997	2.14661	2.38969	2.22354	-0.263698	2.95684e-08	0.276605	0.0208565
Eucgr.F04228	6	50505963	-	CNL	CNL	CNL-clade	CNL-type	F-14	SC-F-5	Pfam NB-ARC	Eucgr.F04228	15.1389	15.195	14.996	11.8913	13.084	11.7449	3.95013	3.78386	3.72183	2.6662	3.15104	2.41309	-0.477059	-0.303889	9.62141e-11	3.85227e-05	0.00601407	7.2087	7.41003	7.44658	4.89721	4.09052	6.41375	8.02763	6.80046	7.43218	5.77427	4.4559	4.66196	-0.518711	-0.579921	0.907428	0.000680379	0.794834
Eucgr.F04244	6	50678597	-	NL	NL	CNL-clade	CNL-type	F-15	SC-F-5	Pfam NB-ARC	Eucgr.F04244	1.20293	1.47365	1.467	1.17519	1.11835	1.15977	4.00009	3.21175	2.98354	1.92704	2.2107	2.69539	-0.577297	-0.262898	4.26074e-05	0.00870567	0.0525485	2.61857	2.71213	2.50669	2.04144	2.08166	2.34835	2.64148	2.35142	2.63492	2.02974	1.77795	2.02276	-0.276284	-0.387664	0.133312	0.000255591	0.421369
Eucgr.F04249	6	50750591	-	CNL	CNL	CNL-clade	CNL-type	F-15	SC-F-5	Pfam NB-ARC	Eucgr.F04249	0.0587599	0.151463	0.109636	0.0138095	0.0558508	0.0409387	0.0216054	0.0421379	0	0	0	0	#NUM!	-1.5321	0.00500766	0.0214019	0.166909	0.330064	0.157732	0.277795	0.329279	0.314124	0.143382	1.41224	1.24711	1.07766	0.287016	0.768254	0.488911	0.0393956	-1.27504	0.000161047	0.00472745	0.00424998
Eucgr.F04250	6	50763903	-	NL	NL	CNL-clade	CNL-type	F-15	SC-F-5	Pfam NB-ARC
Eucgr.F04252	6	50788635	-	C	C		CNL-type	F-15	SC-F-5	BLAST homologue	Eucgr.F04252	1.78585	0	2.16648	0	1.63553	0.624181	0.214568	0	0.228295	0	0	0	#NUM!	-0.806565	0.0478187	0.412663	0.626683	0	0	0.107804	0.326057	0	0.225657	1.00872	0.220501	0.648463	0.333213	0.348428	0.222307	2.35551	-1.05464	0.02339	0.505111	0.0988732
Eucgr.F04253	6	50800466	-	CNL	CNL	CNL-clade	CNL-type	F-15	SC-F-5	Pfam NB-ARC	Eucgr.F04253	1.29448	1.20696	1.2007	1.48955	1.22817	0.964613	1.7515	1.73605	1.84025	1.38506	1.59282	1.66565	-0.198318	-0.00773935	0.00132087	0.225925	0.250761	2.73975	2.33689	2.18503	2.08451	1.78724	2.10577	2.21026	1.76984	2.12866	1.89858	1.51765	1.5659	-0.280754	-0.294117	0.0272833	0.0164513	0.848281
Eucgr.F04256	6	50821758	-	CNL	CNL	CNL-clade	CNL-type	F-15	SC-F-5	Pfam NB-ARC	Eucgr.F04256	1.00541	1.04887	1.11317	0.903463	0.859143	0.619921	1.22569	1.26805	1.43673	0.902639	1.17621	0.994674	-0.354809	-0.410829	0.00826655	0.00432905	0.867256	1.15925	0.774259	0.906489	0.698657	0.831626	0.860692	1.2965	0.687479	1.08181	0.663161	0.682418	0.937074	-0.248291	-0.425547	0.871357	0.117538	0.647088
Eucgr.F04284	6	51145564	+	N	N				SC-F-5	Egr-specific HMM
Eucgr.F04309	6	51660168	-	L	L		TNL-type	F-16	SC-F-5	BLAST homologue	Eucgr.F04309	0.479168	0.699539	0.455739	0.546187	0.700469	0.41703	0.661948	0.431923	0.494062	0.399174	0.407947	0.327851	-0.484493	0.0255815	0.191989	0.324548	0.266484	0.865433	0.41434	0.644217	0.257943	0.369184	0.329788	0.566939	0.274784	0.742129	0.124221	0.341905	0.171936	-1.00764	-1.31167	0.309402	0.0135913	0.972895
Eucgr.F04310	6	51709194	-	L	L		TNL-type	F-16	SC-F-5	BLAST homologue	Eucgr.F04310	0.457423	0.389432	0.483525	0.350038	0.312199	0.225753	0.433792	0.164968	0.233526	0.258591	0.532696	0.393418	0.509377	-0.583223	0.59745	0.812139	0.0618119	1.6069	1.3872	1.5169	0.726604	0.600256	0.951893	1.10559	0.896987	0.96941	0.418797	0.362371	0.330404	-0.985203	-1.41883	0.000181145	9.25763e-06	0.395394
Eucgr.F04311	6	51720233	-	TN	TNN		TNL-type	F-16	SC-F-5	Pfam NB-ARC	Eucgr.F04311	0.422532	0.442516	0.314813	0.366749	0.278388	0.273705	1.48018	1.16604	1.04804	0.722673	1.00145	0.972197	-0.454294	-0.360728	2.34504e-05	0.0338256	0.172897	0.931936	1.31286	1.17568	0.676827	0.655377	0.935481	0.302152	0.458282	0.281416	0.277133	0.276282	0.216836	-0.592977	-0.435747	3.24368e-05	0.0155038	0.0946763
Eucgr.F04312	6	51771548	-	NL	NL	TNL-clade	TNL-type	F-16	SC-F-5	Pfam NB-ARC	Eucgr.F04312	15.2611	20.407	15.3136	12.4121	15.5011	13.5454	16.1263	15.8124	14.6791	13.0127	15.4954	12.5118	-0.184557	-0.298308	0.484514	0.0498705	0.565721	5.20104	4.57595	5.02172	5.24836	6.20996	3.25554	11.3472	11.2863	12.1471	8.73858	8.07366	8.2381	-0.00829565	-0.473453	5.47064e-06	0.00891817	0.00973594
Eucgr.F04313	6	51775565	-	NL	NL	TNL-clade	TNL-type	F-16	SC-F-5	Pfam NB-ARC	Eucgr.F04313	2.41031	3.42562	3.12931	2.37125	2.85095	2.56839	4.5198	4.14945	4.3703	3.34634	4.3117	3.52024	-0.222196	-0.20261	0.000625654	0.0582688	0.630969	5.32314	5.15633	5.8569	4.16229	4.47144	4.49502	9.05875	8.51391	8.73127	6.39641	5.97261	5.48447	-0.315358	-0.559072	1.46006e-06	8.40705e-06	0.0019943
Eucgr.F04314	6	51786315	-	TNL	TNL	TNL-clade	TNL-type	F-16	SC-F-5	Pfam NB-ARC	Eucgr.F04314	2.31979	2.51816	2.16019	2.45186	2.52436	2.04644	2.85848	1.83394	2.161	2.42187	2.07917	2.14246	-0.0448806	0.00504606	0.64754	0.870698	0.83701	2.24216	2.7358	3.01807	2.58855	2.52254	2.92868	4.16792	4.43362	5.00319	3.51305	4.29607	4.11157	0.00787035	-0.190641	7.78023e-05	0.237975	0.216015
Eucgr.G00026	7	261374	+	N	N				SC-G-1	Egr-specific HMM	Eucgr.G00026	0.369145	0.274355	0.179517	0.196244	0.281298	0.251958	0.664515	0.778285	0.520016	0.130269	0.424038	0.21157	-1.35774	-0.174014	0.016604	0.0106744	0.0220978	0.232412	0.261127	0.355586	0.248284	0.216889	0.344877	0.078332	0.102093	0.17449	0.104365	0.0266424	0.0771674	-0.067966	-0.769678	0.000496902	0.368396	0.595827
Eucgr.G00064	7	671901	-	N	N				SC-G-1	Pfam NB-ARC	Eucgr.G00064	0.396272	0.268122	0.209505	0.284361	0.327795	0.155153	1.11276	0.782372	0.862943	0.688429	0.886947	0.626113	-0.325182	-0.187659	6.99019e-05	0.172768	0.339467	0.734949	0.808906	0.90776	0.532487	0.425771	0.730118	0.320491	0.358067	0.364171	0.234418	0.28924	0.245258	-0.538096	-0.439466	7.42977e-05	0.0107343	0.157134
Eucgr.G00087	7	1011869	-	CNL	CNL	CNL-clade			SC-G-1	Pfam NB-ARC	Eucgr.G00087	0.886046	0.849101	0.785395	0.770275	0.760144	0.537779	0.871061	1.41101	1.22221	0.823109	1.00763	1.06816	-0.273613	-0.28536	0.0137857	0.104475	0.797768	1.44447	1.78834	1.48091	0.715576	0.901588	1.49994	0.740467	0.599591	0.695784	0.518728	0.404502	0.401128	-0.59666	-0.620332	0.000517173	0.0203482	0.30069
Eucgr.G00100	7	1126209	+	CN	CN		CNL-type	G-1	SC-G-1	Egr-specific HMM
Eucgr.G00101	7	1132410	-	NL	NL		CNL-type	G-1	SC-G-1	Egr-specific HMM	Eucgr.G00101	0.251453	0.403957	0.415067	0.284105	0.369225	0.268892	0.127842	0.204207	0.15789	0.0567985	0.0859762	0.136714	-0.809812	-0.215068	0.000367526	0.122631	0.772368	0	0	0.0323625	0	0.0171155	0	0.0169004	0	0.03166	0	0.0333774	0	-0.91902	-0.540909	0.582281	0.605662	0.999126
Eucgr.G00102	7	1140167	-	CN	CN		CNL-type	G-1	SC-G-1	Egr-specific HMM
Eucgr.G00112	7	1231826	-	CNL	CNL	CNL-clade			SC-G-1	Pfam NB-ARC	Eucgr.G00112	2.28963	2.51676	2.46444	1.93099	2.16566	1.67612	2.5421	2.16493	2.40603	1.99829	2.17882	1.63866	-0.2905	-0.332856	0.881758	0.00570383	0.795011	2.49245	2.94992	2.45641	1.42309	1.61084	1.93978	1.38604	1.36934	1.6164	0.877859	0.85376	0.948317	-0.667307	-0.706022	3.46924e-05	0.000178308	0.118266
Eucgr.G00132	7	1519013	-	N	N				SC-G-1	Pfam NB-ARC
Eucgr.G00140	7	1692409	+	CN	CN				SC-G-1	Pfam NB-ARC
Eucgr.G00153	7	1913626	+	CNL	CNL	CNL-clade	CNL-type	G-2	SC-G-1	Pfam NB-ARC
Eucgr.G00154	7	1920101	-	NL	NL		CNL-type	G-2	SC-G-1	Egr-specific HMM	Eucgr.G00154	0.250566	0.282281	0.158779	0.412733	0.194663	0.250208	1.05026	1.50515	0.758732	0.619654	0.870201	0.620383	-0.65123	0.31032	0.000743264	0.19477	0.0987616	0.186186	0.154237	0.133053	0.0163412	0.0533759	0.0879885	0.0864946	0.101177	0.228097	0.0341899	0.120973	0.0833921	-1.58606	-0.801459	0.896784	0.0213954	0.445869
Eucgr.G00160	7	2001519	-	CNL	CNL	CNL-clade	CNL-type	G-2	SC-G-1	Pfam NB-ARC	Eucgr.G00160	1.63671	2.56656	1.83833	1.34027	1.31824	1.38685	1.63436	1.71765	2.13154	1.18062	1.51828	1.029	-0.556747	-0.578663	0.432533	0.00760401	0.826046	1.2726	1.82998	1.65472	2.44437	2.4806	1.55366	6.25874	5.29881	5.63159	5.58326	5.36994	4.49025	0.445546	-0.154502	1.30217e-06	0.988722	0.0716154
Eucgr.G00162	7	2078008	-	CNL	CNNL		CNL-type	G-2	SC-G-1	Egr-specific HMM	Eucgr.G00162	1.4339	1.45136	1.3294	1.2448	1.59811	1.28845	0.498569	1.11983	0.743013	0.518171	0.647259	0.286921	-0.70126	-0.0287995	0.0002338	0.205356	0.284485	0.832593	1.13694	0.955061	0.616832	0.467244	0.86396	0.459972	0.354119	0.381179	0.37014	0.307535	0.185997	-0.586216	-0.468781	0.000354972	0.0250254	0.212051
Eucgr.G00248	7	3965924	+	CN	CN		CNL-type	G-3	SC-G-1	Pfam NB-ARC	Eucgr.G00248	7.11899	9.20502	7.61587	6.17036	7.97871	6.72384	12.5801	10.2033	12.2335	13.2624	11.8464	11.4229	0.0610975	-0.197784	9.43131e-05	0.687771	0.253501	7.5969	7.14039	8.47864	5.11715	5.29067	7.81707	0.118231	0.0293605	0.142632	0.0444141	0.0442529	0.0573261	-0.349205	-0.991264	5.65248e-07	0.111609	0.130007
Eucgr.G00249	7	3975633	+	CNL	CNL	CNL-clade	CNL-type	G-3	SC-G-1	Pfam NB-ARC	Eucgr.G00249	1.45442	1.57334	1.60092	1.16096	1.10511	0.880747	0.948646	1.05963	0.772895	1.0713	1.32816	1.13184	0.344507	-0.556708	0.0114673	0.141273	0.00108115	1.14088	1.23015	1.46924	1.4589	1.85311	1.53122	1.90409	2.02802	2.05366	2.11843	1.98283	1.64718	0.334762	-0.0583664	0.00146527	0.268378	0.0901644
Eucgr.G00250	7	3994912	-	NL	NL	CNL-clade	CNL-type	G-3	SC-G-1	Egr-specific HMM	Eucgr.G00250	0.724932	1.24453	1.06053	0.797856	0.662921	0.5793	0.611975	0.595949	0.535753	0.391767	0.422133	0.460243	-0.452606	-0.57069	0.00353734	0.0198609	0.331208	1.14563	1.24626	1.29137	1.08532	1.02068	0.971815	1.39429	1.48665	1.64148	1.31238	1.31531	1.09135	-0.259077	-0.282165	0.00289382	0.00383422	0.587577
Eucgr.G00252	7	4017082	-	NL	NL	CNL-clade	CNL-type	G-3	SC-G-1	Egr-specific HMM	Eucgr.G00252	0.166464	0.197615	0.263613	0.130184	0.119937	0.107285	0.432797	0.456032	0.682383	0.245232	0.529775	0.402326	-0.416355	-0.812493	0.00108926	0.0979686	0.736441	0.678546	0.606272	0.598108	0.285626	0.343774	0.526212	0.851432	0.740642	1.25559	0.523403	0.402674	0.313824	-0.704319	-1.19955	0.0948284	0.0029313	0.150565
Eucgr.G00253	7	4034450	-	NL	NL	CNL-clade	CNL-type	G-3	SC-G-1	Egr-specific HMM	Eucgr.G00253	0.2351	0.383212	0.514729	0.152396	0.102867	0.0886412	0.590365	0.676269	0.302159	0.328816	0.202154	0.146528	-1.21137	-1.72012	0.126469	0.0058252	0.826505	0.162326	0.178536	0.21331	0.103091	0.127918	0.0707935	0.148973	0.0806912	0.130481	0.161907	0.202693	0.0917636	-0.876729	0.341605	0.774191	0.274058	0.0305843
Eucgr.G00257	7	4105368	-	NL	NL	CNL-clade	CNL-type	G-3	SC-G-1	Egr-specific HMM
Eucgr.G00259	7	4163642	-	NL	NL	CNL-clade	CNL-type	G-3	SC-G-1	Egr-specific HMM	Eucgr.G00259	0.361745	0.40649	0.386692	0.256031	0.332335	0.319915	0.538824	0.953372	0.450316	0.518115	0.807679	0.549947	-0.0504629	-0.346591	0.0123869	0.581999	0.750458	0.2593	0.244555	0.211759	0.230776	0.379345	0.132546	0.866004	0.882215	0.956116	0.887357	0.854073	0.697105	0.0535339	-0.149259	1.50836e-06	0.439099	0.347184
Eucgr.G00267	7	4233517	-	NL	NL	CNL-clade	CNL-type	G-3	SC-G-1	Egr-specific HMM	Eucgr.G00267	0.169235	0.899006	0.912267	0.0765943	0.0693824	0.0683128	0.176165	0.0748047	0.171674	0.0292259	0.189625	0.0566922	-0.617164	-3.20824	0.0837312	0.0355566	0.0651455	0.138337	0.140109	0.0302522	0.102586	0.016188	0.0481063	0.0918183	0.198249	0.0891129	0.153029	0.0770655	0.104769	-0.887383	-0.179311	0.22987	0.340013	0.609544
Eucgr.G00297	7	5012346	+	N	N				SC-G-1	Egr-specific HMM
Eucgr.G00329	7	5677429	+	TNL	TNL	TNL-clade			SC-G-1	Pfam NB-ARC
Eucgr.G00357	7	6347034	-	TN	TN		TNL-type	G-4	SC-G-1	Pfam NB-ARC	Eucgr.G00357	0.118396	0.163966	0.0638934	0.0606819	0.077125	0.100834	0.0982034	0.078119	0.0800672	0.0687371	0.0167877	0.0432708	-0.993254	-0.536995	0.0951768	0.0564788	0.854611	0.56858	0.337971	0.214807	0.192262	0.138005	0.165904	0.0874187	0.114935	0.0842519	0.058041	0.058225	0.0423484	-1.17634	-0.853543	0.00599094	0.044477	0.154648
Eucgr.G00358	7	6359664	+	N	N		TNL-type	G-4	SC-G-1	Pfam NB-ARC	Eucgr.G00358	0.169615	0.191714	0.193516	0.0889531	0.125063	0.163443	0.155365	0.131762	0.111641	0.128799	0.0765582	0.0734355	-0.516357	-0.555764	0.027913	0.0140427	0.562544	1.12579	0.465318	0.566746	0.278476	0.385613	0.571379	0.400295	0.321881	0.355069	0.264831	0.102262	0.284257	-0.80454	-0.725842	0.0429905	0.087527	0.494003
Eucgr.G00359	7	6389906	-	TNL	TNL	TNL-clade	TNL-type	G-4	SC-G-1	Pfam NB-ARC	Eucgr.G00359	0.0512568	0.0850486	0.0511792	0.0473834	0.0101864	0.0400434	1.17528	1.18479	1.50595	0.614035	0.42824	0.684721	-1.16258	-0.941624	1.02275e-06	0.000540559	0.000926369	1.88412	1.32513	1.31285	1.09299	1.41145	0.698097	9.12739	5.60468	8.92528	2.43225	2.92527	3.27822	-0.497778	-1.4539	0.000135233	0.00191108	0.00521576
Eucgr.G00361	7	6431837	+	none	none		TNL-type	G-4	SC-G-1	BLAST homologue	Eucgr.G00361	0.0678815	0	0.134912	0.13194	0	0	0.418443	0.221635	0.798103	0	0	0.328818	-2.12888	-0.620129	0.0525783	0.0978557	0.137823	1.59192	1.79868	1.27636	1.48372	1.40232	0.743756	5.67334	3.98727	6.76552	2.11135	4.16425	4.24709	-0.362595	-0.642489	0.00049188	0.0694188	0.179961
Eucgr.G00363	7	6481460	-	NL	NNL		TNL-type	G-4	SC-G-1	Pfam NB-ARC	Eucgr.G00363	0.0906914	0.031583	0.0151424	0.0817971	0.0303144	0.162829	0.499405	0.755016	0.835911	0.359829	0.547185	0.2878	-0.806946	1.00056	0.000103646	0.098548	0.0343197	0.75026	0.708841	0.865953	1.01438	1.68596	0.49813	3.40322	3.52149	3.91649	3.1654	3.5624	3.55624	0.460118	-0.0761173	1.21184e-06	0.799875	0.269815
Eucgr.G00364	7	6523495	+	N	N		TNL-type	G-4	SC-G-1	Pfam NB-ARC
Eucgr.G00367	7	6544756	+	NL	NL	TNL-clade	TNL-type	G-4	SC-G-1	Pfam NB-ARC	Eucgr.G00367	0.0868596	0.0502568	0.0484314	0.0357772	0.0386344	0.0569183	0.277619	0.335704	0.196019	0.162711	0.166161	0.122243	-0.843254	-0.498595	0.000116931	0.0159805	0.0551442	1.3587	1.16746	1.10947	0.474552	0.512732	0.886116	0.262977	0.139064	0.223137	0.130389	0.165204	0.139362	-0.956546	-0.523401	1.23966e-05	0.00311866	0.0099598
Eucgr.G00368	7	6573885	-	TNL	TNNL		TNL-type	G-4	SC-G-1	Pfam NB-ARC	Eucgr.G00368	0.234676	0.171922	0.152565	0.248188	0.315801	0.308577	1.63258	1.8847	1.9282	1.4294	1.67269	0.744318	-0.501547	0.641995	2.02403e-05	0.18388	0.0624318	2.78191	3.10112	2.79393	1.78002	1.58385	2.594	0.926724	1.04858	1.02817	0.941016	0.930003	0.915295	-0.542393	-0.108274	1.89824e-05	0.0176562	0.0348493
Eucgr.G00369	7	6628592	-	TNL	TNNL		TNL-type	G-4	SC-G-1	Egr-specific HMM
Eucgr.G00370	7	6632739	+	TN	TN		TNL-type	G-4	SC-G-1	Pfam NB-ARC
Eucgr.G00371	7	6667900	-	TNL	TNL	TNL-clade	TNL-type	G-4	SC-G-1	Pfam NB-ARC	Eucgr.G00371	1.54515	1.59983	1.25359	1.43404	2.01981	1.5389	0.158193	0.0787575	0.157914	0.164221	0.106277	0.13969	0.0549276	0.1828	8.77501e-07	0.366497	0.389881	0.120606	0.121488	0.118562	0	0.0115139	0.0340444	0.0109895	0.0216731	0.0422591	0.0109167	0.0329793	0.0426013	-2.98484	0.207271	0.00113546	0.000281689	0.000170817
Eucgr.G00372	7	6675153	+	none	none		TNL-type	G-4	SC-G-1	BLAST homologue	Eucgr.G00372	0.0820336	0.314761	0.223726	0.436431	0.194465	0.190806	0.176704	0.0589259	0.233678	0.0655762	0.047006	0	-2.05956	0.405136	0.0428389	0.675185	0.157471	0.715866	0.450337	0.614916	0.31787	0.309853	0.551137	0.420169	0.503521	0.55225	0.270615	0.185572	0.659158	-0.595392	-0.404144	0.529588	0.124512	0.678072
Eucgr.G00376	7	6752023	-	none	none		TNL-type	G-4	SC-G-1	BLAST homologue	Eucgr.G00376	0.0667636	0.034807	0.0727982	0.127993	0.180007	0.0705027	1.60992	1.80133	2.73777	1.88893	1.82388	1.89646	-0.132543	1.11816	5.30874e-06	0.757996	0.499784	2.186	2.28919	2.44732	1.32732	1.71593	1.4749	1.21072	0.88605	0.593883	0.935321	0.9706	0.79051	-0.615563	0.00309477	2.30877e-05	0.00855874	0.00835156
Eucgr.G00378	7	6803705	-	TNL	TNL	TNL-clade	TNL-type	G-4	SC-G-1	Pfam NB-ARC	Eucgr.G00378	1.31388	1.64135	1.07056	1.60388	1.69074	1.35425	1.62531	1.55979	2.00581	2.29007	2.07879	1.73477	0.23368	0.207608	0.0162957	0.113548	0.746209	0.0243396	0	0.0119528	0	0.101994	0.012619	0.279596	0.180041	0.186874	0.0845656	0.0723804	0.0936958	1.65903	-1.36705	0.000672783	0.051796	0.00922643
Eucgr.G00405	7	7083574	+	CNL	CNL	CNL-clade	Mixed-type	G-5	SC-G-1	Pfam NB-ARC	Eucgr.G00405	1.34776	1.1539	0.984539	1.17362	1.42288	0.982883	1.74905	1.08241	1.22036	0.771399	0.987043	0.837117	-0.642525	0.038056	0.618866	0.130195	0.0915344	1.88452	1.84438	2.01609	1.41905	1.04665	1.22007	1.85163	1.69753	1.50689	1.43594	1.61312	1.67301	-0.640338	-0.0985913	0.517638	0.00161769	0.00991217
Eucgr.G00409	7	7130993	+	CNL	CNL	CNL-clade	Mixed-type	G-5	SC-G-1	Pfam NB-ARC	Eucgr.G00409	0.180991	0.0944835	0.102633	0.255007	0.100845	0.128912	0.917488	0.482736	0.454543	0.186688	0.388074	0.288113	-1.10401	0.358486	0.00658275	0.120484	0.063153	0.377939	0.562953	0.575493	0.321733	0.266039	0.507902	0.265501	0.0912251	0.144877	0.057579	0.070934	0.0909182	-0.468817	-1.19278	0.00044787	0.0664817	0.686585
Eucgr.G00411	7	7160211	+	CNL	CNL	CNL-clade	Mixed-type	G-5	SC-G-1	Pfam NB-ARC
Eucgr.G00412	7	7184131	+	CNL	CNL	CNL-clade	Mixed-type	G-5	SC-G-1	Pfam NB-ARC	Eucgr.G00412	0.315911	0.330403	0.285934	0.214926	0.247896	0.210572	0.168186	0.0281098	0.028253	0	0.034993	0.0463922	-1.46419	-0.469263	3.16576e-05	0.0322589	0.477872	0.517279	0.471803	0.470519	0.313917	0.246994	0.202692	0.753255	0.643585	0.727643	0.452355	0.773808	0.553638	-0.934679	-0.255396	0.000771666	0.0116754	0.304296
Eucgr.G00415	7	7204542	+	NL	NL	CNL-clade	Mixed-type	G-5	SC-G-1	Pfam NB-ARC	Eucgr.G00415	1.00431	2.78564	1.39892	0.572838	0.858031	0.512576	1.49595	1.01622	1.22214	0.638674	0.895276	0.662152	-0.765897	-1.4168	0.504759	0.0239469	0.350282	2.58593	1.69581	1.69605	1.24338	1.25919	1.44438	1.69623	1.3318	1.55609	0.827575	1.1336	0.793252	-0.598874	-0.734893	0.034683	0.00529409	0.848291
Eucgr.G00416	7	7225151	+	CN	CN		Mixed-type	G-5	SC-G-1	Pfam NB-ARC
Eucgr.G00417	7	7261111	+	NL	NL	CNL-clade	Mixed-type	G-5	SC-G-1	Pfam NB-ARC	Eucgr.G00417	0.455764	0.505336	0.421494	0.528885	0.509777	0.32083	1.30378	0.808503	0.753002	0.442018	0.566368	0.519559	-0.907086	-0.0243099	0.0210687	0.0460613	0.0521964	0.643094	0.631126	0.90098	0.290095	0.278689	0.373405	0.731774	0.582102	0.501005	0.317061	0.382745	0.303851	-1.20706	-0.854609	0.421137	0.000405213	0.265683
Eucgr.G00420	7	7333273	+	N	N		Mixed-type	G-5	SC-G-1	Pfam NB-ARC	Eucgr.G00420	2.6954	1.72901	1.91785	2.01685	2.38793	1.98015	7.61166	8.89934	7.38643	4.02308	4.93583	4.46935	-0.831583	0.00967378	1.1415e-06	0.000558224	0.000529382	3.32142	3.58592	4.04095	1.39928	1.54069	2.73012	1.42401	1.09091	1.24418	0.532562	0.650195	0.619713	-0.949262	-1.06041	6.07776e-05	0.00105466	0.0508743
Eucgr.G00425	7	7407888	+	NL	NL	CNL-clade	Mixed-type	G-5	SC-G-1	Pfam NB-ARC	Eucgr.G00425	0.906344	0.895613	0.703378	0.76081	0.823148	0.691667	1.5893	0.890739	1.47377	0.659265	0.959378	0.899783	-0.650721	-0.138741	0.0517726	0.0547095	0.142177	0.961805	1.04295	1.01225	0.501756	0.23836	0.549304	0.0171811	0.0172108	0.0169966	0	0.0540428	0.0345979	-1.22639	0.786524	7.43414e-07	0.000516405	0.000388863
Eucgr.G00426	7	7428835	+	CN	CN		Mixed-type	G-5	SC-G-1	Egr-specific HMM	Eucgr.G00426	1.75411	3.5368	2.10959	0.993201	1.40129	0.977577	0.829926	0.435197	0.984947	0.242862	0.373684	0.435835	-1.09631	-1.13399	0.00286371	0.0181023	0.147348	1.2583	1.14265	0.826747	0.657399	0.770746	0.527973	1.87734	1.12155	1.31522	1.06796	1.25111	1.40419	-0.722512	-0.212497	0.0106316	0.0624895	0.451966
Eucgr.G00427	7	7435597	+	NL	NL	CNL-clade	Mixed-type	G-5	SC-G-1	Egr-specific HMM	Eucgr.G00427	0.460853	1.2455	0.811461	0.371622	0.393233	0.210486	1.9359	0.952472	1.14083	0.952125	1.54472	0.884514	-0.252891	-1.36819	0.0171053	0.132135	0.512803	2.0941	1.42392	1.86457	1.0282	0.716914	1.39898	1.00033	0.779704	0.773974	0.507829	0.472796	0.39085	-0.775656	-0.897035	0.000743615	0.00436981	0.259943
Eucgr.G00430	7	7495917	-	TN	TN		Mixed-type	G-5	SC-G-1	Egr-specific HMM
Eucgr.G00432	7	7637641	-	T	T		Mixed-type	G-5	SC-G-1	BLAST homologue	Eucgr.G00432	3.16593	2.40753	2.53671	2.4693	2.66405	2.19091	1.04318	0.637895	0.448682	0.918918	0.316488	0.86556	-0.019636	-0.147049	8.96888e-06	0.49096	0.521237	1.71049	0.922507	0.706819	0.407812	0	0.861074	0.107591	0	0.100786	0	0	0.216129	-1.39621	0.0526966	0.00840723	0.125174	0.122754
Eucgr.G00433	7	7668232	-	T	T		Mixed-type	G-5	SC-G-1	BLAST homologue	Eucgr.G00433	1.47814	1.90709	1.2352	1.35717	1.69237	1.30397	0.897851	1.11564	1.69203	0.772865	0.925755	1.25358	-0.327886	-0.0858481	0.0643097	0.372482	0.664398	0.188601	0.188925	0.247593	0.188342	0.232402	0.129267	0.159262	0.250483	0.21676	0.321108	0.202802	0.162218	-0.18467	0.131152	0.502348	0.938894	0.510758
Eucgr.G00437	7	7713240	-	TN	TN		Mixed-type	G-5	SC-G-1	Pfam NB-ARC
Eucgr.G00512	7	9025499	+	CNL	CNL	CNL-clade	CNL-type	G-6	SC-G-1	Pfam NB-ARC	Eucgr.G00512	0.932229	0.883736	0.890077	0.731055	0.888425	0.740377	1.89471	1.08209	0.969572	0.636317	1.08107	1.0167	-0.529468	-0.197485	0.138572	0.150963	0.403257	1.01512	1.40242	1.23609	2.15406	2.1397	0.861867	4.86472	5.29847	4.84388	5.53322	5.30478	5.30304	0.496817	0.105091	2.65457e-07	0.100388	0.801972
Eucgr.G00513	7	9066268	+	CNL	CNL	CNL-clade	CNL-type	G-6	SC-G-1	Pfam NB-ARC	Eucgr.G00513	1.12638	1.04493	0.693092	0.814909	0.97201	0.747442	3.75684	2.52164	3.67671	1.7052	1.86463	1.93608	-0.854468	-0.176612	5.34838e-05	0.00609554	0.0129241	3.19492	3.51306	3.33696	1.38722	0.758421	1.93863	0	0	0.0101615	0.0210612	0	0.0103483	-1.29832	1.62809	9.78346e-07	0.000507153	0.000484044
Eucgr.G00514	7	9122183	+	NL	NL	CNL-clade	CNL-type	G-6	SC-G-1	Pfam NB-ARC	Eucgr.G00514	4.1374	4.04791	3.52117	2.5071	2.99103	2.82871	3.17975	3.4333	4.07449	1.36255	1.68925	1.85784	-1.12224	-0.491466	0.0050305	4.76868e-05	0.0722724	0.240744	0.214826	0.231597	0.0898536	0.0916083	0.168237	0.0444817	0.0163554	0.0319206	0.0165922	0.0226584	0.0327323	-0.974547	-0.365813	7.36574e-06	0.00305283	0.00603531
Eucgr.G00515	7	9155690	+	CNL	CNL	CNL-clade	CNL-type	G-6	SC-G-1	Pfam NB-ARC	Eucgr.G00515	0.048669	0.0406811	0.0690221	0.0635506	0.0388571	0.0381783	1.5285	0.872939	0.867969	0.518768	0.546338	0.533052	-1.03262	-0.171866	0.000121083	0.0335811	0.0365233	0.265796	0.633564	0.501504	0.352672	0.245404	0.422206	0.278259	0.132003	0.23646	0.0889787	0.15914	0.229831	-0.457349	-0.436287	0.011826	0.206669	0.610631
Eucgr.G00517	7	9220706	+	CNL	CNL	CNL-clade	CNL-type	G-6	SC-G-1	Pfam NB-ARC	Eucgr.G00517	2.88137	2.4042	2.39297	2.50447	2.57917	2.27008	4.35684	3.76688	4.15851	2.11652	2.62312	1.7879	-0.911961	-0.0623578	0.00717672	0.000422454	0.000876955	1.943	1.82977	2.01641	1.10315	1.27629	1.86504	1.19798	1.21254	1.06049	0.704871	0.806767	0.654286	-0.447771	-0.680373	0.000338306	0.00478987	0.75367
Eucgr.G00518	7	9257787	+	CNL	CNL	CNL-clade	CNL-type	G-6	SC-G-1	Pfam NB-ARC	Eucgr.G00518	3.06544	3.60671	3.05674	4.08679	4.01801	3.54951	0.617067	0.750511	0.808164	0.156824	0.495512	0.401631	-1.04568	0.260516	1.8566e-08	0.356559	0.00595978	1.37563	1.84446	1.54734	0.909522	0.652502	0.843857	0.232911	0.182419	0.163785	0.016866	0.122987	0.0673156	-0.986646	-1.48304	1.04126e-06	0.000484806	0.00339992
Eucgr.G00520	7	9289886	+	CNL	CNL	CNL-clade	CNL-type	G-6	SC-G-1	Pfam NB-ARC	Eucgr.G00520	1.54012	1.20771	1.16096	1.34001	1.35702	1.35157	2.23455	2.59372	1.57356	0.71256	0.898626	0.968754	-1.31115	0.050701	0.332042	0.00594585	0.00398822	0.516801	0.619781	0.852821	0.50695	0.413436	0.547596	1.4604	0.745374	1.31416	0.60208	0.511567	0.677391	-0.438501	-0.974752	0.0372234	0.0163299	0.142732
Eucgr.G00528	7	9483521	+	N	N		CNL-type	G-6	SC-G-1	Egr-specific HMM
Eucgr.G00532	7	9537834	+	CNL	CNL	CNL-clade	CNL-type	G-6	SC-G-1	Pfam NB-ARC	Eucgr.G00532	1.14476	0.957895	1.17903	0.80848	0.886676	0.533102	1.32806	0.664895	0.754434	0.585512	0.601897	0.616646	-0.606818	-0.55852	0.22647	0.0258626	0.884097	1.61819	1.50762	1.5736	0.498905	0.409849	0.897776	0.229933	0.160002	0.145497	0.184649	0.0830432	0.215999	-1.37926	-0.146617	3.20742e-06	0.00028705	0.000364617
Eucgr.G00535	7	9580980	+	CNL	CNL	CNL-clade	CNL-type	G-6	SC-G-1	Pfam NB-ARC
Eucgr.G00538	7	9604499	+	CNL	CNL	CNL-clade	CNL-type	G-6	SC-G-1	Pfam NB-ARC	Eucgr.G00538	1.85025	4.81708	2.50628	1.13231	1.27898	0.93929	3.71518	2.26701	2.61472	1.60366	2.63976	1.65852	-0.542629	-1.45308	0.551806	0.0279575	0.353978	5.36022	3.40086	3.95952	2.21502	1.85525	2.73968	2.27707	1.83574	2.15111	1.32844	1.40342	1.19371	-0.901451	-0.674164	0.00141316	0.00295539	0.105728
Eucgr.G00539	7	9622905	+	CNL	CNL	CNL-clade	CNL-type	G-6	SC-G-1	Pfam NB-ARC	Eucgr.G00539	1.61166	1.23646	1.3307	0.984869	1.40484	1.00061	1.2628	0.41886	0.527859	0.477807	0.580899	0.536515	-0.469976	-0.301675	0.00444847	0.182686	0.860732	0.354134	0.188948	0.372422	0.103	0.0497332	0.121049	0.129885	0.0586159	0.0921806	0.0475986	0.0368521	0.0589399	-1.74154	-0.968984	0.00469137	0.00425141	0.0338543
Eucgr.G00541	7	9631885	+	none	none		CNL-type	G-6	SC-G-1	BLAST homologue	Eucgr.G00541	6.57466	5.58422	5.20163	4.92924	4.98885	4.55269	1.68572	0.884024	0.939972	0.443799	1.12794	0.155528	-1.02286	-0.262667	3.31374e-07	0.0276243	0.542039	0.746992	0.47761	0.776337	2.16544	2.51734	0.278685	11.0681	9.26444	8.73431	9.66023	9.68538	7.76161	1.31009	-0.100698	7.02616e-07	0.784895	0.202681
Eucgr.G00544	7	9731977	+	CNL	CNL	CNL-clade	CNL-type	G-6	SC-G-1	Pfam NB-ARC	Eucgr.G00544	1.40972	1.3493	1.44479	1.03519	1.20628	1.20224	2.93371	2.28934	2.62395	0.918254	1.43902	1.3113	-1.09692	-0.287734	0.000894255	0.000178132	0.00191169	0.891739	1.04823	1.05106	0.762816	0.711113	1.06975	0.909773	0.614066	0.80342	0.524626	0.664871	0.504764	-0.233725	-0.457976	0.0131925	0.0534454	0.707475
Eucgr.G00550	7	9837639	+	CNL	CNL	CNL-clade	CNL-type	G-6	SC-G-1	Pfam NB-ARC	Eucgr.G00550	1.55187	1.60759	1.37413	1.2879	1.22567	1.03795	3.88749	8.23159	3.91047	1.35704	1.90029	1.44598	-1.76899	-0.352217	0.0201274	0.0226784	0.0455631	3.48463	3.25536	3.7049	1.63828	1.56324	1.98116	2.80842	1.22683	2.10723	0.559985	0.764175	0.782454	-1.01103	-1.5439	0.00113423	0.00025221	0.435345
Eucgr.G00688	7	11806287	+	CNL	CNL	CNL-clade	CNL-type	G-7	SC-G-2	Pfam NB-ARC	Eucgr.G00688	10.2438	9.16177	9.45246	8.0555	8.26054	8.18976	8.45149	5.51559	7.10911	4.01648	4.4054	4.33558	-0.724273	-0.23585	0.000102758	0.00175204	0.187706	22.0062	21.0255	19.5536	12.1317	9.04128	13.2449	22.2451	15.8365	17.7258	8.92718	9.49972	10.0102	-0.862666	-0.972682	0.115444	5.81955e-05	0.914878
Eucgr.G00690	7	11860545	+	CNL	CNL	CNL-clade	CNL-type	G-7	SC-G-2	Pfam NB-ARC	Eucgr.G00690	0.323082	0.236452	0.131395	0.230065	0.215471	0.126994	0.0853068	0.102798	0.103864	0.0584825	0.0871241	0.111645	-0.182634	-0.271186	0.00701129	0.462787	0.684522	0.779116	0.809636	0.858142	0.436591	0.39374	0.601973	1.01789	0.810928	0.731715	0.429884	0.573714	0.432214	-0.772614	-0.834577	0.750709	0.000321434	0.765099
Eucgr.G00699	7	12019346	+	CNL	CNL	CNL-clade	CNL-type	G-7	SC-G-2	Pfam NB-ARC
Eucgr.G00706	7	12097681	+	CN	CN		CNL-type	G-7	SC-G-2	Pfam NB-ARC	Eucgr.G00706	2.12948	2.29183	2.27172	1.41202	1.62891	1.71013	3.36183	2.72048	3.13437	1.84017	1.93301	2.31898	-0.597293	-0.49441	0.00109691	0.000185786	0.167026	2.02846	2.14224	2.49755	2.02027	1.5975	1.91755	3.62557	2.92914	2.74561	1.64173	2.42268	2.08489	-0.268641	-0.596858	0.0265586	0.00719148	0.130218
Eucgr.G00713	7	12162140	+	CN	CN		CNL-type	G-7	SC-G-2	Pfam NB-ARC	Eucgr.G00713	0.752914	0.927767	1.10465	0.741427	0.949042	0.590596	0.429816	0.178953	0.200592	0.145672	0.244087	0.0978538	-0.731047	-0.288141	8.16673e-05	0.14699	0.731899	0.567625	0.598659	0.583705	0.444709	0.347247	0.424272	0.532385	0.512815	0.447439	0.237639	0.401866	0.267551	-0.524932	-0.718602	0.0191711	0.000415728	0.795868
Eucgr.G00722	7	12248048	+	CN	CN		CNL-type	G-7	SC-G-2	Pfam NB-ARC	Eucgr.G00722	1.40304	1.2224	1.22104	1.13588	1.13659	1.25344	2.02414	1.33536	1.69986	1.0814	1.05787	1.07598	-0.654024	-0.125543	0.193183	0.00924122	0.0432385	4.46218	5.00523	4.43697	2.94491	2.07792	3.6192	3.0742	2.62186	2.50565	1.75741	2.48132	1.86688	-0.686097	-0.425789	0.00119426	0.0023615	0.09647
Eucgr.G00728	7	12284814	+	CN	CN		CNL-type	G-7	SC-G-2	Pfam NB-ARC	Eucgr.G00728	4.65875	4.63297	4.18149	3.56594	3.96622	3.2644	6.15043	3.58311	4.73806	2.41903	4.00489	2.76125	-0.655846	-0.319522	0.830015	0.0204657	0.372631	6.81992	7.27288	7.56808	4.53993	3.32691	5.98784	7.83993	7.23599	6.94459	3.30918	5.69585	4.60644	-0.644718	-0.694025	0.972428	0.00109762	0.858099
Eucgr.G00784	7	13472658	+	CN	CN		CNL-type	G-8	SC-G-2	Pfam NB-ARC	Eucgr.G00784	4.86476	4.10145	4.31299	3.84941	4.15473	3.69702	4.62523	2.88869	3.47376	2.0625	2.74523	2.37735	-0.612811	-0.182517	0.00574181	0.0183544	0.256958	6.4714	6.52843	6.6304	4.81036	4.03498	5.23642	7.53991	6.5025	6.60623	3.37598	5.40484	4.53853	-0.479249	-0.632523	0.913555	0.000489389	0.458199
Eucgr.G00787	7	13580169	+	CNL	CNL	CNL-clade	CNL-type	G-8	SC-G-2	Pfam NB-ARC	Eucgr.G00787	0.164185	0.0915148	0.111612	0.0712574	0.120506	0.139681	0.195555	0.339648	0.216702	0.163013	0.105498	0.174636	-0.762765	-0.148238	0.0213425	0.0828037	0.155201	0.593928	0.552997	0.379504	0.394178	0.356262	0.42689	0.59011	0.534558	0.586241	0.279819	0.473253	0.354273	-0.374642	-0.627658	0.68505	0.00807392	0.377149
Eucgr.G00789	7	13652114	+	N	N		CNL-type	G-8	SC-G-2	Pfam NB-ARC	Eucgr.G00789	1.90239	2.45147	1.62081	1.62073	1.72317	1.67165	1.37429	1.26119	1.28099	0.730175	0.82627	0.794986	-0.736015	-0.252451	0.000232149	0.00980274	0.442084	2.79618	2.82541	2.53177	1.75305	1.4206	1.82872	3.01503	2.65644	2.85602	1.43496	1.99284	1.68255	-0.704783	-0.738699	0.53428	2.10144e-05	0.729246
Eucgr.G00792	7	13730141	+	CN	CN		CNL-type	G-8	SC-G-2	Pfam NB-ARC
Eucgr.G00795	7	13830340	+	CNL	CNL	CNL-clade	CNL-type	G-8	SC-G-2	Pfam NB-ARC
Eucgr.G00797	7	13838415	+	none	none		CNL-type	G-8	SC-G-2	BLAST homologue	Eucgr.G00797	4.26889	4.97756	4.24358	3.27552	3.46776	2.81839	7.00438	5.44791	6.5135	3.90846	4.75817	3.14645	-0.683014	-0.496559	0.00737207	0.000919581	0.175428	6.58378	7.21793	7.85015	2.79449	2.46521	4.54797	5.47121	3.83323	4.72833	1.76169	2.57627	2.47527	-1.14251	-1.04239	0.00483044	0.000121118	0.131359
Eucgr.G00803	7	13878640	+	CN	CN		CNL-type	G-8	SC-G-2	Pfam NB-ARC	Eucgr.G00803	9.96419	7.63676	7.27043	7.06066	8.24359	7.4241	1.31967	1.11841	1.24812	0.714612	0.930589	0.801199	-0.591474	-0.129994	3.71756e-07	0.253866	0.751154	3.29899	2.84163	3.15605	2.93452	2.57888	3.32916	2.59956	1.90634	2.19496	1.23512	1.63158	1.71119	-0.0722499	-0.549663	0.000207022	0.0426622	0.157576
Eucgr.G00806	7	13935240	+	CN	CNN		CNL-type	G-8	SC-G-2	Egr-specific HMM	Eucgr.G00806	10.9069	10.7302	10.3059	7.18127	8.55003	7.81968	7.08959	6.071	6.7913	4.60766	5.21221	4.67376	-0.461106	-0.439713	1.5923e-06	3.6223e-05	0.120223	9.47555	9.33168	9.49788	6.01477	5.2852	7.15465	9.52973	8.08921	7.94141	4.25357	5.75032	5.33318	-0.61708	-0.736885	0.0545521	5.71668e-05	0.889757
Eucgr.G00808	7	14012659	+	CN	CN		CNL-type	G-8	SC-G-2	Pfam NB-ARC	Eucgr.G00808	2.67757	3.75919	2.48054	1.72858	2.17315	1.67542	0.874095	0.787934	0.795018	0.705998	0.651788	0.800905	-0.186769	-0.677079	6.04729e-05	0.022645	0.0463989	1.67562	1.83278	1.909	2.57357	1.78392	1.51869	6.79982	5.60432	6.34281	2.5219	3.69806	2.92445	0.117278	-1.03569	1.3314e-05	0.000837221	0.00045139
Eucgr.G00814	7	14077431	+	CN	CNN		CNL-type	G-8	SC-G-2	Egr-specific HMM
Eucgr.G00825	7	14330507	+	CN	CN				SC-G-2	Egr-specific HMM	Eucgr.G00825	0.651154	0.616982	0.527194	0.493298	0.505819	0.420139	1.54972	1.10187	0.982092	0.886628	0.990513	0.84629	-0.416007	-0.339114	0.000454072	0.047906	0.360922	2.23003	2.00175	2.13245	1.62364	1.41808	1.9436	2.95179	2.38223	2.61945	1.77524	2.10512	1.44262	-0.3523	-0.57935	0.0666084	0.00223978	0.205407
Eucgr.G00856	7	14777395	+	NL	NL	CNL-clade	CNL-type	G-9	SC-G-2	Pfam NB-ARC	Eucgr.G00856	0.77946	0.778446	0.456443	0.80644	1.00177	0.698672	0.804946	0.470895	0.491822	0.496439	0.620803	0.698473	0.0386945	0.31558	0.131141	0.360777	0.448461	1.11547	1.12166	1.21938	0.639429	0.586904	1.17805	0.664453	0.721355	0.630081	0.367026	0.687171	0.434197	-0.523649	-0.43766	0.0067588	0.0413253	0.443306
Eucgr.G00859	7	14853147	+	CNL	CNL	CNL-clade	CNL-type	G-9	SC-G-2	Pfam NB-ARC
Eucgr.G00860	7	14860214	+	none	none		CNL-type	G-9	SC-G-2	BLAST homologue	Eucgr.G00860	0.0897361	0.155763	0.115698	0	0	0.0284911	0.220809	0.175895	0.592158	0.0519201	0.24894	0	-1.71668	-3.6642	0.0866446	0.057685	0.462979	0.0823136	0.028009	0.0540894	0.0778788	0.0575836	0	0.11144	0.189884	0.158873	0.138663	0.0551767	0.0811213	-0.279423	-0.743025	0.0106604	0.141772	0.268422
Eucgr.G00863	7	14910019	+	CN	CN		CNL-type	G-9	SC-G-2	Pfam NB-ARC	Eucgr.G00863	0.353754	0.262596	0.27587	0.263837	0.238384	0.233755	0.600326	0.272942	0.386066	0.44263	0.402597	0.603752	0.202376	-0.277741	0.015706	0.927063	0.356603	0.867325	0.730512	0.726108	0.755749	0.673987	0.660775	1.50478	1.31181	1.3834	0.659546	1.16187	1.02105	-0.15272	-0.563243	0.000841302	0.0138729	0.0575155
Eucgr.G00878	7	15539595	-	CN	CN		CNL-type	G-10	SC-G-2	Pfam NB-ARC	Eucgr.G00878	1.96136	1.74176	1.49311	1.50937	1.83471	1.61173	4.52991	4.46116	4.31111	3.24409	3.78772	3.63073	-0.319112	-0.0683444	5.72142e-08	0.00398489	0.0104324	2.77378	2.7929	2.77883	5.85241	4.8505	2.22808	20.9328	17.9256	20.509	14.2779	16.2258	15.946	0.631761	-0.354002	8.86383e-08	0.112058	0.00562348
Eucgr.G00883	7	15584557	-	CN	CN		CNL-type	G-10	SC-G-2	Pfam NB-ARC	Eucgr.G00883	0.641477	1.29049	0.814297	0.474831	0.539713	0.406741	0.731303	0.862401	0.574978	0.518204	0.409386	0.479199	-0.624413	-0.950274	0.389468	0.012479	0.412048	0.67653	0.653848	0.720029	1.71709	1.31768	0.670117	7.56993	6.42719	7.99085	4.35399	4.85019	4.78539	0.853519	-0.652363	1.22348e-07	0.00650763	0.000539913
Eucgr.G00887	7	15661415	-	CN	CN		CNL-type	G-10	SC-G-2	Pfam NB-ARC	Eucgr.G00887	3.0863	2.22157	2.20877	1.69824	1.84758	1.8407	2.42609	2.47944	2.01552	1.44719	1.78274	1.9669	-0.413359	-0.480734	0.490672	0.00756109	0.718583	0.94445	0.940935	0.833772	5.04213	4.39162	0.488838	25.8376	19.1143	21.9325	14.4789	15.578	15.9413	1.86756	-0.540092	8.10961e-07	0.100001	0.00510792
Eucgr.G01250	7	21013702	+	T	T		TNL-type	G-11	SC-G-3	BLAST homologue	Eucgr.G01250	0	0	0	0	0	0	0	0	0	0	0	0	#DIV/0!	#DIV/0!				0	0	0	0	0	0	0	0	0	0	0	0	#DIV/0!	#DIV/0!
Eucgr.G01251	7	21016132	+	N	N		TNL-type	G-11	SC-G-3	Pfam NB-ARC
Eucgr.G01255	7	21108896	+	T	T		TNL-type	G-11	SC-G-3	BLAST homologue	Eucgr.G01255	0	0	0	0	0	0	0	0	0	0	0.12692	0	#DIV/0!	#DIV/0!	0.346594	0.346592	0.346592	0	0	0	0	0	0	0	0	0	0	0	0	#DIV/0!	#DIV/0!
Eucgr.G01256	7	21112698	+	N	N		TNL-type	G-11	SC-G-3	Pfam NB-ARC
Eucgr.G01258	7	21161253	+	N	N		TNL-type	G-11	SC-G-3	Pfam NB-ARC	Eucgr.G01258	0	0	0	0.0353525	0	0	0	0	0	0	0	0	#DIV/0!	#DIV/0!	0.346594	0.346594	0.346594	0	0	0	0	0	0	0	0	0	0	0	0	#DIV/0!	#DIV/0!
Eucgr.G01259	7	21184750	+	TN	TN		TNL-type	G-11	SC-G-3	Pfam NB-ARC
Eucgr.G01272	7	21395773	-	TN	TN		TNL-type	G-12	SC-G-3	Pfam NB-ARC
Eucgr.G01273	7	21452437	-	TN	TN		TNL-type	G-12	SC-G-3	Pfam NB-ARC
Eucgr.G01274	7	21469730	-	TN	TN		TNL-type	G-12	SC-G-3	Pfam NB-ARC
Eucgr.G01275	7	21520048	-	TN	TN		TNL-type	G-12	SC-G-3	Pfam NB-ARC
Eucgr.G01276	7	21573859	-	TN	TN		TNL-type	G-12	SC-G-3	Pfam NB-ARC	Eucgr.G01276	0	0	0	0.0165557	0	0.0169956	0.0285296	0.028646	0	0	0	0.0305885	-0.90241	#DIV/0!	0.263764	0.88112	0.219152	0.0373631	0	0	0	0.0197812	0.0384593	0	0	0	0	0	0	0.640409	#DIV/0!	0.0925428	0.687589	0.687589
Eucgr.G01277	7	21615127	-	TN	TN		TNL-type	G-12	SC-G-3	Pfam NB-ARC
Eucgr.G01279	7	21669800	+	T	T		TNL-type	G-12	SC-G-3	BLAST homologue	Eucgr.G01279	0	0	0.0893973	0.0967544	0.180365	0.0883524	0	0	0	0	0	0	#DIV/0!	2.03146	0.00674506	0.0590478	0.0590478	0	0	0	0	0	0	0	0	0.0986675	0.100742	0	0	#DIV/0!	0.0300184	0.195037	0.988623	0.988623
Eucgr.G01280	7	21679021	-	TN	TN		TNL-type	G-12	SC-G-3	Pfam NB-ARC
Eucgr.G01286	7	21900475	-	T	T		TNL-type	G-12	SC-G-3	BLAST homologue	Eucgr.G01286	0.488548	0.154392	0.226685	0.376706	0.267128	0.262886	3.30145	3.98725	4.91072	2.83112	3.56142	3.50445	-0.301751	0.0602637	1.38316e-06	0.194293	0.181571	4.72607	4.82738	5.16321	2.47763	2.75567	2.92637	1.1728	0.86917	0.945276	0.887621	0.873331	0.74377	-0.850868	-0.254166	3.46564e-09	3.96619e-06	1.19692e-05
Eucgr.G01287	7	21916105	-	TN	TN		TNL-type	G-12	SC-G-3	Pfam NB-ARC
Eucgr.G01329	7	22422080	+	N	N				SC-G-3	Egr-specific HMM
Eucgr.G01356	7	22863361	-	CNL	CNL	CNL-clade			SC-G-3	Pfam NB-ARC	Eucgr.G01356	0.0341534	0.0716604	0.0598115	0.0214638	0.058088	0.0685801	0.122777	0.103593	0.0415432	0.0709071	0.034063	0.0224421	-1.07226	-0.161041	0.444096	0.157565	0.25939	0.231244	0.177174	0.240989	0.0654161	0.100413	0.113337	0.108969	0.0541587	0.0131627	0	0.041493	0.0398774	-1.218	-1.11538	0.000467918	0.00433025	0.0482624
Eucgr.G01440	7	24916115	-	N	NN				SC-G-3	Egr-specific HMM	Eucgr.G01440	2.39947	2.13174	2.45105	2.22436	2.31461	2.29147	0	0	0	0	0	0	#DIV/0!	-0.0317156	6.71354e-11	0.635096	0.635096	0	0	0	0.0382839	0.120448	0	0.464503	0.284333	0.502338	0.211311	0.229752	0.138368	#DIV/0!	-1.11057	0.000127265	0.0678051	0.00913141
Eucgr.G01573	7	27578774	+	CN	CTN		Mixed-type	G-13		Egr-specific HMM	Eucgr.G01573	10.7403	7.45001	8.29806	4.97584	7.80745	5.78664	0.15864	0.444309	0.160629	0	0.260423	0.103545	-1.06896	-0.512391	3.51639e-06	0.0659114	0.0905128	0.301763	0.604242	0.551132	1.79385	2.5331	0.197252	11.559	8.03088	11.2204	6.2856	7.5305	8.11313	1.63453	-0.490557	4.38555e-06	0.211599	0.0235493
Eucgr.G01574	7	27633230	-	NL	NL	TNL-clade	Mixed-type	G-13		Pfam NB-ARC
Eucgr.G01576	7	27715692	-	TN	TCN		Mixed-type	G-13		Pfam NB-ARC
Eucgr.G01790	7	33068703	-	CNL	CNL	CNL-clade				Pfam NB-ARC	Eucgr.G01790	1.3706	3.63931	1.9187	0.918484	1.18894	0.683973	5.16476	2.99637	3.20657	2.17433	3.64047	2.01748	-0.537436	-1.31158	0.0215884	0.0501582	0.861089	4.43239	1.93497	2.3033	1.94948	2.11129	1.6687	5.91464	3.84564	4.16542	1.89131	2.97981	2.37047	-0.59774	-0.943371	0.0671325	0.0167829	0.275315
Eucgr.G01856	7	33999446	+	NL	NL	CNL-clade				Pfam NB-ARC	Eucgr.G01856	1.38817	1.16606	1.23522	1.18256	1.16002	1.10314	8.66926	7.75062	7.93256	6.4489	7.45884	6.71552	-0.239794	-0.137183	1.624e-09	0.0117904	0.0271911	8.57322	9.00331	9.19804	5.39736	5.9038	8.75408	1.98266	1.66556	1.8907	1.56785	1.54755	1.48951	-0.416884	-0.266432	3.00641e-06	0.0435468	0.107878
Eucgr.G01857	7	34012203	+	CNL	CNL	CNL-clade				Pfam NB-ARC	Eucgr.G01857	0.1782	0.214091	0.269596	0.181427	0.215605	0.184624	0.392296	0.358873	0.335685	0.289518	0.449053	0.259576	-0.122834	-0.186419	0.00318072	0.428224	0.96763	0.425519	0.470381	0.37409	0.340203	0.272893	0.422792	0.302188	0.2133	0.294113	0.185903	0.0881333	0.160417	-0.293949	-0.89801	0.000655516	0.0148585	0.494547
Eucgr.G02007	7	36601539	+	N	N					Pfam NB-ARC	Eucgr.G02007	0	0.0123502	0	0	0	0	0	0	0	0.0224011	0.016212	0	#DIV/0!	#NUM!	0.296896	0.296896	0.0622803	0.0251036	0.0255164	0	0.0120528	0	0.0131551	0.0380421	0	0.0242536	0.0125567	0.0127105	0.0123074	-1.00583	-0.729375	0.597574	0.284876	0.987783
Eucgr.G02264	7	40588614	-	none	none					BLAST homologue	Eucgr.G02264	0.0168871	0.0177456	0	0.0153991	0.0164333	0	0	0	0	0	0	0	#DIV/0!	-0.121639	0.0224087	0.908274	0.908274	0	0	0	0.196369	0.0663389	0	0.432249	0.405862	0.501427	0.302712	0.370942	0.281292	#DIV/0!	-0.488244	1.05997e-05	0.576424	0.0148379
Eucgr.G03265	7	50743492	+	NL	NL	CNL-clade				Pfam NB-ARC	Eucgr.G03265	0.842441	0.732853	0.902881	0.308082	0.366087	0.375155	0.292561	0.851591	0.70887	0.185048	0.160797	0.149207	-1.90423	-1.23982	0.0565198	0.000761537	0.896815	0.701181	0.987789	1.09821	1.60537	1.83515	2.18591	0.490585	0.814101	0.691603	1.74831	1.5244	1.23469	1.01341	1.17497	0.0467921	0.000173154	0.697159
Eucgr.H00357	8	4870941	+	TN	TNN					Pfam NB-ARC
Eucgr.H00363	8	4903115	+	N	N					Pfam NB-ARC
Eucgr.H00417	8	5512047	+	N	N					Egr-specific HMM	Eucgr.H00417	1.63297	2.09103	1.65406	0.936309	1.33055	1.23605	1.64123	1.74428	1.75891	1.04068	1.49995	0.561748	-0.729634	-0.618532	0.543733	0.00443966	0.871617	0.102925	0.0524767	0.152093	0.0978834	0.213902	0.0533419	0.053057	0	0	0.0523387	0	0	0.247838	-0.019665	0.0147986	0.764153	0.758418
Eucgr.H00839	8	10526026	-	TN	TN					Egr-specific HMM	Eucgr.H00839	9.14597	9.07804	7.80911	4.71504	6.98754	5.08303	0.0806006	0.133778	0.0546765	0.187826	0.0452757	0.0879681	0.254985	-0.633123	1.46899e-07	0.0060655	0.0057119	0.0191328	0	0	0	0	0.0200174	0	0	0.0364417	0	0	0.018235	0.0652066	-0.99888	0.760713	0.734224	0.708489
Eucgr.H00904	8	11210056	+	TN	TN					Egr-specific HMM	Eucgr.H00904	0	0	0	0	0	0	0.603841	0.30388	0.248821	0.613342	0.229871	0.521488	0.238767	#DIV/0!	0.000764887	0.675587	0.675587	2.92006	3.98245	3.81487	4.90256	6.21743	4.57934	1.33077	2.04093	2.34126	2.87999	2.58799	2.45924	0.550751	0.472577	0.000246781	0.00786926	0.213039
Eucgr.H01018	8	12451282	+	CNL	CNL	CNL-clade	CNL-type	H-1		Pfam NB-ARC	Eucgr.H01018	0.341179	0.458844	0.41458	0.251381	0.356859	0.358476	0.410532	0.480605	0.400639	0.360719	0.385769	0.31294	-0.28607	-0.329321	0.36796	0.0271948	0.932601	0.852999	0.831315	0.824064	0.600226	0.527002	0.920071	0.319432	0.466582	0.63654	0.391779	0.302014	0.205053	-0.293033	-0.662338	0.0017013	0.0758988	0.90007
Eucgr.H01020	8	12463689	+	CNL	CNL	CNL-clade	CNL-type	H-1		Pfam NB-ARC	Eucgr.H01020	0.187299	0.351658	0.169233	0.179682	0.187083	0.116748	0.0313479	0.0937476	0.0470299	0.0530662	0.0528627	0.0339232	-0.299558	-0.550582	0.00201714	0.225686	0.354421	0.0443351	0.097614	0.0436917	1.72507	1.25889	0.0831352	4.42285	5.25517	5.77222	5.45276	5.43478	5.59216	4.04629	0.0930607	3.49219e-07	0.0720291	0.355286
Eucgr.H01023	8	12497447	+	CN	CN		CNL-type	H-1		Pfam NB-ARC	Eucgr.H01023	0.59529	0.91021	0.697615	0.635352	0.47072	0.539242	1.60816	1.19807	0.995948	1.04808	1.0996	0.994124	-0.275233	-0.421182	0.00118543	0.0896577	0.874905	2.26172	2.48792	2.47747	1.4812	1.36794	2.28886	0.32002	0.419988	0.382552	0.29731	0.32577	0.209775	-0.492212	-0.430655	3.02928e-06	0.0306341	0.0827783
Eucgr.H01027	8	12522763	+	CNL	CNL	CNL-clade	CNL-type	H-1		Pfam NB-ARC	Eucgr.H01027	2.84294	2.81809	3.04206	2.4529	2.45881	2.61551	3.20904	2.94688	3.22513	2.69381	3.40663	2.87519	-0.0637362	-0.209411	0.0213944	0.0666868	0.331564	3.82123	4.86527	4.83437	4.39721	4.54031	4.99952	5.86795	5.56787	6.78939	5.09808	5.41726	5.15807	0.0437362	-0.217616	0.00423154	0.226557	0.10616
Eucgr.H01029	8	12547675	+	CNL	CNL	CNL-clade	CNL-type	H-1		Pfam NB-ARC	Eucgr.H01029	0.220714	0.415819	0.54188	0.22537	0.219582	0.140687	0.47016	0.397412	0.193245	0.234078	0.117303	0.21042	-0.917045	-1.00876	0.731607	0.0253666	0.819753	0.537464	0.331557	0.48985	0.383849	0.292886	0.359279	0.152094	0.190093	0.147248	0.103378	0.142044	0.144496	-0.391365	-0.327947	9.57554e-05	0.0809389	0.321915
Eucgr.H01030	8	12559174	+	CN	CN		CNL-type	H-1		Pfam NB-ARC	Eucgr.H01030	0.117526	0.110741	0.181332	0.103808	0.154054	0.103843	0.0189023	0	0	0	0.0610689	0.104474	3.13057	-0.179399	0.00157275	0.453287	0.159067	0.0108443	0.0756803	0.117046	0.0745232	0.0573407	0.0554122	0.065204	0.118599	0.148461	0.0764755	0.0685639	0.0660508	-0.120362	-0.65447	0.2388	0.284382	0.406889
Eucgr.H01033	8	12575259	+	CN	CN		CNL-type	H-1		Pfam NB-ARC	Eucgr.H01033	0.571176	0.523484	0.394226	0.459415	0.52734	0.570707	0.583475	0.709801	0.701539	0.595665	0.586457	0.494454	-0.250737	0.0649637	0.0329223	0.333962	0.149837	1.32191	1.90505	1.88501	1.30056	1.70062	1.62978	2.48721	2.39917	2.85532	2.45886	2.27013	2.431	-0.142568	-0.112693	0.000234889	0.231079	0.905283
Eucgr.H01035	8	12597650	+	CNL	CNL	CNL-clade	CNL-type	H-1		Pfam NB-ARC	Eucgr.H01035	0.566442	1.71867	1.03632	0.47282	0.43077	0.574476	1.04846	1.45138	0.704358	0.448449	0.614051	0.342018	-1.18989	-1.16809	0.880038	0.0177252	0.972412	0.360046	0.256555	0.322227	0.426914	0.497887	0.265444	1.06788	1.31361	1.58188	1.48849	0.991828	0.789286	0.342326	-0.277612	0.000210684	0.594669	0.270425
Eucgr.H01041	8	12643222	+	CN	CN		CNL-type	H-1		Pfam NB-ARC	Eucgr.H01041	1.14269	1.06084	1.43836	0.869448	1.25826	1.2261	0.46129	0.363748	0.245393	0.348443	0.291928	0.203648	-0.342844	-0.118887	1.65419e-05	0.381801	0.914405	0.522661	0.561579	0.619179	0.712235	0.744376	0.519904	2.42622	2.71496	2.98024	1.7349	1.67336	2.0074	0.214526	-0.584595	2.26064e-07	0.00414817	0.00126352
Eucgr.H01423	8	16989751	+	NL	NL	TNL-clade	TNL-type	H-2		Pfam NB-ARC	Eucgr.H01423	1.20645	1.06445	0.908882	0.804834	1.14247	0.915569	1.10347	1.17505	0.920822	0.938373	0.999186	1.02481	-0.111024	-0.151464	0.802855	0.264211	0.866733	0.784476	0.864302	0.85467	0.826981	1.04685	0.97114	1.04241	1.61948	1.19531	1.1288	1.66914	1.09236	0.184497	0.0123275	0.0161511	0.648068	0.70646
Eucgr.H01424	8	16997404	+	TN	TN		TNL-type	H-2		Egr-specific HMM
Eucgr.H01427	8	17032782	+	TN	TN		TNL-type	H-2		Pfam NB-ARC	Eucgr.H01427	0.444831	0.522113	0.469378	0.304126	0.444762	0.390119	1.60913	1.32681	1.30672	1.40458	1.57439	1.35939	0.0321807	-0.334603	2.54705e-07	0.609748	0.330777	2.06782	2.348	2.17448	1.89587	2.22939	2.32394	0.830212	0.758357	0.749888	0.732712	1.07113	0.826281	-0.0312239	0.169573	4.96935e-07	0.793408	0.458778
Eucgr.H01433	8	17091718	+	TNL	TNL	TNL-clade	TNL-type	H-2		Pfam NB-ARC	Eucgr.H01433	3.23476	3.24594	2.60287	2.30766	3.24313	2.3739	3.20511	2.50488	2.90501	2.77583	2.80816	2.13979	-0.157544	-0.196905	0.650218	0.187197	0.855326	7.7627	9.25589	8.49523	4.95055	4.22296	7.75506	1.5525	1.72484	1.78628	1.59908	1.98338	1.6818	-0.591819	0.0560616	1.61923e-05	0.0436361	0.0364983
Eucgr.H01437	8	17136074	+	TN	TN		TNL-type	H-2		Pfam NB-ARC
Eucgr.H01438	8	17166275	+	TN	TN		TNL-type	H-2		Pfam NB-ARC	Eucgr.H01438	5.67385	6.38035	4.79406	4.22529	5.01662	4.94616	0.997319	0.894135	0.755494	1.29508	0.931444	1.00237	0.28671	-0.247921	2.94754e-07	0.235569	0.0804186	1.19061	1.2916	1.09171	2.06068	2.69147	1.47323	2.59825	3.13002	3.50028	2.43579	3.54314	2.96574	0.800655	-0.0450757	0.000913142	0.186164	0.110752
Eucgr.H01444	8	17215404	+	TNL	TNL	TNL-clade	TNL-type	H-2		Pfam NB-ARC	Eucgr.H01444	2.2003	2.62683	2.34603	2.28383	2.3144	2.16001	0.1881	0.188336	0.264315	0.247627	0.290381	0.297617	0.383092	-0.0859612	1.53049e-09	0.60706	0.176318	0.404006	0.565605	0.30063	0.65941	1.12029	0.277372	1.27142	1.14291	1.25381	1.14332	1.47827	1.35207	0.69549	0.11542	0.000822157	0.224435	0.577801
Eucgr.H01446	8	17236427	+	TN	TN		TNL-type	H-2		Pfam NB-ARC	Eucgr.H01446	0.931667	0.812578	0.757126	0.899471	0.972444	0.874353	5.29875	3.59098	3.3274	4.54884	4.11919	4.52193	0.110535	0.134753	5.6261e-06	0.54122	0.712792	7.17177	8.96855	9.35196	4.2597	4.18006	7.81314	0.32049	0.316454	0.232288	0.490871	0.502398	0.355827	-0.649363	0.63418	1.16425e-05	0.0664108	0.0461949
Eucgr.H01449	8	17272191	+	NL	NNL		TNL-type	H-2		Pfam NB-ARC	Eucgr.H01449	1.47284	1.74592	1.42426	1.78751	1.76038	1.27037	1.32993	1.24311	1.21111	1.56627	1.6198	1.11919	0.186131	0.0534488	0.109938	0.388176	0.662424	1.39658	1.59056	1.67954	1.54286	1.90813	1.67823	1.45488	1.65371	1.68776	1.61408	2.12828	1.55036	0.136343	0.142072	0.69327	0.21775	0.963514
Eucgr.H01453	8	17299002	+	NL	NL	TNL-clade	TNL-type	H-2		Pfam NB-ARC	Eucgr.H01453	5.50229	5.832	4.77497	4.3752	5.12668	4.46291	0.384951	0.417435	0.251954	0.244679	0.33435	0.314089	-0.239417	-0.206096	1.08524e-08	0.0884561	0.13387	0.214718	0.268768	0.191386	0.538539	0.635792	0.333393	1.08339	1.01752	1.21123	1.06503	1.21288	0.858151	1.15969	-0.07881	1.21957e-05	0.180685	0.0543266
Eucgr.H01478	8	17526318	+	none	none					BLAST homologue	Eucgr.H01478	26.4517	23.7641	27.4771	18.3529	22.6843	19.2034	24.7268	26.5304	25.4482	20.0297	19.2643	22.3949	-0.314317	-0.367047	0.941705	0.000713797	0.700429	13.0012	9.79303	10.1004	11.5807	11.2709	12.4251	10.3415	9.44061	8.24245	8.06486	8.87648	9.82692	0.100864	-0.0661684	0.0103693	0.786363	0.391465
Eucgr.H01621	8	19475834	+	TN	TNN				SC-H-1	Pfam NB-ARC	Eucgr.H01621	0.0388098	0.135315	0.117647	0	0.0128767	0.0378278	0.363141	0.306928	0.508846	0.275826	0.365838	0.512895	-0.0301178	-2.52465	0.000131496	0.388088	0.477483	2.88049	2.6785	2.57905	1.86357	1.79747	2.46078	2.91859	2.07313	2.08168	1.71556	1.99503	1.65315	-0.410721	-0.399165	0.145605	0.0109345	0.793151
Eucgr.H01694	8	20678813	-	L	L		TNL-type	H-3	SC-H-1	BLAST homologue	Eucgr.H01694	2.6051	2.62506	2.41175	2.00942	2.23566	1.93751	5.10622	3.49872	4.06733	3.09161	4.30724	3.76719	-0.182557	-0.305722	0.000522278	0.137033	0.979786	5.07397	5.59925	5.03498	3.08836	2.00543	5.37943	0.134657	0.120186	0.190452	0.0755217	0.154931	0.0932393	-0.584813	-0.46014	3.13927e-05	0.115555	0.130497
Eucgr.H01698	8	20723172	-	L	L		TNL-type	H-3	SC-H-1	BLAST homologue	Eucgr.H01698	0.384313	0.744859	0.336467	0.405008	0.217705	0.462356	1.27293	1.26634	1.3028	1.46401	1.50659	0.932613	0.0227784	-0.433743	8.40323e-05	0.665494	0.552133	1.97502	2.25306	2.33042	0.731887	1.25999	2.19503	0.123619	0.0300277	0.0876929	0.0910507	0.152845	0	-0.647481	0.0151997	5.7516e-05	0.113371	0.11271
Eucgr.H01702	8	20812313	-	TNL	TNL	TNL-clade	TNL-type	H-3	SC-H-1	Pfam NB-ARC	Eucgr.H01702	0.679111	0.804126	0.712789	0.750244	0.860503	0.534551	0.679692	0.705505	0.723007	0.77618	0.530526	0.648037	-0.109036	-0.0337171	0.480768	0.602332	0.791852	3.14635	3.24096	2.47433	1.84324	1.16198	3.01862	0.137287	0.0898673	0.207454	0.0794632	0.181768	0.0990878	-0.55689	-0.270441	4.82657e-05	0.141644	0.160377
Eucgr.H01703	8	20855871	-	TNL	TNL		TNL-type	H-3	SC-H-1	Pfam NB-ARC
Eucgr.H01705	8	20887747	-	TNL	TNL	TNL-clade	TNL-type	H-3	SC-H-1	Pfam NB-ARC	Eucgr.H01705	0.83218	0.958822	0.989848	0.752339	0.837129	0.870766	0.913144	0.621836	0.717303	0.514876	0.782365	0.609475	-0.240298	-0.17673	0.0245897	0.127444	0.950778	1.25875	2.00593	1.47976	1.39909	1.36706	1.25817	2.04407	2.13763	1.88389	0.951005	1.68819	1.15128	-0.237493	-0.678269	0.295494	0.0150407	0.148103
Eucgr.H01707	8	20914098	-	TNL	TNL	TNL-clade	TNL-type	H-3	SC-H-1	Pfam NB-ARC	Eucgr.H01707	0.627151	0.843836	0.581514	0.766109	0.762166	0.610224	0.273632	0.370338	0.197631	0.206535	0.344558	0.566937	0.409751	0.0592156	0.00113976	0.445808	0.684619	1.25864	1.49959	1.25104	1.01008	0.803515	2.24904	0.683919	0.764793	0.86116	0.406967	0.614834	0.638494	0.0190762	-0.476373	0.0191314	0.681877	0.629627
Eucgr.H01710	8	20947289	-	L	L		TNL-type	H-3	SC-H-1	BLAST homologue	Eucgr.H01710	0.418159	0.529253	0.653453	0.271666	0.643369	0.342613	0.675753	0.460916	0.598886	0.24961	0.608597	0.51246	-0.340519	-0.348123	0.661812	0.230409	0.969283	0.843557	0.692782	0.614499	0.815192	0.653338	1.24687	0.573241	0.806904	0.696717	0.266968	0.338955	0.178072	0.336266	-1.40549	0.0119123	0.273408	0.0170936
Eucgr.H01711	8	20953016	-	TN	TN		TNL-type	H-3	SC-H-1	Pfam NB-ARC	Eucgr.H01711	0.531816	0.776978	0.667078	0.804128	1.21182	0.474366	0.201145	0.13974	0.102726	0.187226	0.157478	0.197831	0.290421	0.333838	0.000915742	0.393868	0.558521	0.258748	0.331171	0.27023	0.254136	0.378321	0.450205	0.473493	0.50452	0.422733	0.305327	0.345968	0.256963	0.331924	-0.625021	0.123048	0.239501	0.00984942
Eucgr.H01715	8	20992058	-	TN	TN		TNL-type	H-3	SC-H-1	Pfam NB-ARC
Eucgr.H01717	8	21027264	-	TN	TN		TNL-type	H-3	SC-H-1	Pfam NB-ARC
Eucgr.H01723	8	21087567	-	N	N		TNL-type	H-3	SC-H-1	Pfam NB-ARC	Eucgr.H01723	0.169849	0.543833	0.452749	0.356228	0.442017	0.207387	0.216099	0.165638	0.270152	0.0571615	0.164532	0.214125	-0.580899	-0.213999	0.0353273	0.405105	0.900625	0.510962	0.515297	0.626664	0.488598	0.33531	0.950819	0.290155	0.22797	0.221669	0.271854	0.244835	0.139042	0.102578	-0.174019	0.00825685	0.94998	0.73316
Eucgr.H01726	8	21116800	-	TNL	TNL	TNL-clade	TNL-type	H-3	SC-H-1	Pfam NB-ARC	Eucgr.H01726	0.405774	0.735732	0.624771	0.59341	0.471223	0.315927	0.734212	0.442622	0.602841	0.311395	0.424071	0.485605	-0.543467	-0.355458	0.768422	0.0844604	0.727803	0.93925	1.16034	1.0048	0.831297	0.743296	1.02348	0.47268	0.577613	0.531396	0.548526	0.635977	0.55205	-0.256868	0.13476	0.000112349	0.332154	0.0880843
Eucgr.H01728	8	21150117	-	TNL	TNL	TNL-clade	TNL-type	H-3	SC-H-1	Pfam NB-ARC	Eucgr.H01728	0.616865	0.67913	0.554638	0.637537	0.676331	0.532148	1.04564	0.982767	0.980948	0.661443	0.713044	0.937759	-0.380159	-0.00360377	0.000809081	0.0544509	0.0570268	1.08537	1.21982	1.07012	0.547729	0.508635	1.50896	0.228414	0.226984	0.150284	0.0949712	0.272627	0.0804582	-0.395879	-0.43488	0.00130494	0.366918	0.537141
Eucgr.H01732	8	21196903	-	TN	TN		TNL-type	H-3	SC-H-1	Pfam NB-ARC	Eucgr.H01732	0.176183	0.411165	0.25638	0.221446	0.259861	0.189824	0.931273	0.860982	0.685611	0.671977	0.675565	0.694324	-0.27921	-0.330184	1.02374e-05	0.0836827	0.417512	0.717015	0.528973	0.515461	0.562461	0.289901	0.523694	0.163122	0.243181	0.157507	0.108529	0.107777	0.338148	-0.356224	-0.0241413	0.00105291	0.356971	0.379032
Eucgr.H01735	8	21261775	-	TN	TN		TNL-type	H-3	SC-H-1	Egr-specific HMM
Eucgr.H01736	8	21279908	-	TNL	TNL	TNL-clade	TNL-type	H-3	SC-H-1	Pfam NB-ARC	Eucgr.H01736	0.081409	0.0858163	0.0700496	0.0411502	0.104519	0.124625	0.163265	0.131238	0.166774	0.170409	0.211022	0.0884985	0.026811	0.187971	0.0147637	0.768514	0.863107	0.381152	0.352303	0.270419	0.177194	0.249332	0.482311	0.0478765	0.128789	0.0566517	0.128781	0.057545	0.0673281	-0.143485	0.12057	0.00178369	0.816086	0.720087
Eucgr.H01741	8	21351011	-	N	N		TNL-type	H-3	SC-H-1	Pfam NB-ARC	Eucgr.H01741	0.0958261	0.174065	0.233926	0.0215421	0.117656	0.0921932	0	0	0	0.0415267	0	0	51.8252	-1.12257	0.00194957	0.170847	0.0750004	0.0234098	0.0238644	0.0460351	0.131374	0.121217	0.0490334	0.447911	0.300936	0.313207	0.186248	0.481538	0.290461	1.69266	-0.148388	0.00072178	0.741694	0.337927
Eucgr.H01742	8	21362615	-	TNL	TNL	TNL-clade	TNL-type	H-3	SC-H-1	Pfam NB-ARC	Eucgr.H01742	0.502331	0.951588	0.753795	0.509036	0.704789	0.426538	0.28114	0.212444	0.289245	0.31892	0.310781	0.190652	0.0675476	-0.428538	0.00166856	0.305446	0.246649	0.742887	0.812085	0.839121	0.622728	0.983708	0.85028	0.564771	0.814596	0.633289	0.49546	0.786074	0.594334	0.0372519	-0.101542	0.0758432	0.879047	0.683826
Eucgr.H01744	8	21443540	-	N	N		TNL-type	H-3	SC-H-1	Pfam NB-ARC
Eucgr.H01747	8	21472033	-	N	N		TNL-type	H-3	SC-H-1	Pfam NB-ARC	Eucgr.H01747	0.118429	0.164653	0.172596	0.157209	0.0963818	0.113168	1.25589	1.39589	0.935005	0.700393	1.27087	1.40583	-0.0869094	-0.313183	4.48352e-05	0.708452	0.879328	2.18745	2.61208	2.95837	1.45489	1.27782	4.7778	0.225596	0.110415	0.107281	0.0745278	0.165723	0.215373	-0.0467553	0.0395858	0.00332344	0.947864	0.942404
Eucgr.H01748	8	21475018	-	T	T		TNL-type	H-3	SC-H-1	BLAST homologue	Eucgr.H01748	0.33577	0.114503	0.286431	0.0559662	0.230805	0.0565649	0	0	0.0918012	0.092693	0	0.0896247	0.98987	-1.10146	0.0261825	0.336356	0.140878	0	0	0.0482049	0	0	0	0	0	0.048275	0	0	0	#NUM!	#NUM!	0.999205	0.195015	0.999205
Eucgr.H01749	8	21508781	+	T	T		TNL-type	H-3	SC-H-1	BLAST homologue	Eucgr.H01749	0.143313	0.0873185	0.228597	0.114601	0.202651	0.198078	0.276674	0.137759	0.238336	0.30683	0.154469	0.243571	0.110785	0.166284	0.142816	0.658456	0.986876	0.289114	0.228765	0.114069	0.174774	0.183143	0.175903	0.207714	0.174675	0.344253	0.146397	0.158443	0.0599019	-0.243452	-0.994369	0.762726	0.0894406	0.300144
Eucgr.H01750	8	21516605	+	N	NN		TNL-type	H-3	SC-H-1	Egr-specific HMM	Eucgr.H01750	1.67283	1.93875	1.8152	1.31644	1.11992	0.909836	7.39512	9.43579	7.62472	6.57429	8.50076	6.74618	-0.164434	-0.697574	7.15102e-07	0.119883	0.843083	2.16091	2.39665	2.85728	2.83278	2.9394	2.94019	2.22095	2.09637	2.78959	3.05635	4.21002	3.60953	0.23265	0.61384	0.203591	0.0053861	0.102411
Eucgr.H01757	8	21585722	+	none	none		TNL-type	H-3	SC-H-1	BLAST homologue	Eucgr.H01757	0.218744	0.162133	0.13488	0.114892	0.242075	0.172658	0.258163	0.128995	0.297197	0.25663	0.219157	0.309929	0.199263	0.0382797	0.0862073	0.610054	0.697546	0.122938	0.104289	0.120519	0.115314	0.129245	0.173987	0.311615	0.486437	0.251872	0.224653	0.322061	0.254965	0.267352	-0.389188	0.00170769	0.471583	0.211383
Eucgr.H01761	8	21651812	+	N	N		TNL-type	H-3	SC-H-1	Pfam NB-ARC	Eucgr.H01761	0.118735	0.0942784	0.183553	0.155324	0.120538	0.0882076	0	0	0	0	0	0	#DIV/0!	-0.123348	5.75724e-05	0.750705	0.750705	0	0	0	0.0939043	0.107437	0	0.271108	0.134533	0.25888	0.167223	0.320139	0.21949	#DIV/0!	0.0890934	0.000584979	0.286473	0.477452
Eucgr.H01766	8	21715574	+	L	L		TNL-type	H-3	SC-H-1	BLAST homologue	Eucgr.H01766	0.158046	0.150929	0.197425	0.130144	0.193776	0.0958411	0.193282	0.109121	0.361517	0.238241	0.167411	0.0891872	-0.42405	-0.270709	0.4219	0.379292	0.771814	0.149199	0.36298	0.175816	0.154453	0.157011	0.217968	0.33247	0.220799	0.311739	0.0447251	0.163347	0.215908	-0.377953	-1.02872	0.804548	0.0644333	0.342174
Eucgr.H01768	8	21750646	+	T	T		TNL-type	H-3	SC-H-1	BLAST homologue	Eucgr.H01768	0	0.216457	0.462804	0	0	0	0.807084	0	0	0.481467	0.988769	1.63879	1.94567	#NUM!	0.0433071	0.263664	0.0582018	0.998879	0.84441	0.831585	0.8212	0.353234	1.03291	0.176355	0	0	0	0	0	-0.277159	#NUM!	8.70876e-05	0.349542	0.665141
Eucgr.H01770	8	21770387	+	N	N		TNL-type	H-3	SC-H-1	Pfam NB-ARC	Eucgr.H01770	0.051233	0.10708	0.0338744	0.0761136	0.0337244	0.0661795	0.0631134	0.062533	0.0647566	0.096025	0.0901952	0.0227557	0.13428	-0.126795	0.772286	0.982154	0.747225	0.419343	0.321057	0.293706	0.432286	0.415969	0.448162	0.333431	0.338548	0.368774	0.209883	0.350543	0.355585	0.326146	-0.184191	0.0825309	0.486062	0.073977
Eucgr.H01771	8	21805816	+	N	N		TNL-type	H-3	SC-H-1	Egr-specific HMM
Eucgr.H01772	8	21849994	+	TNL	TNL	TNL-clade	TNL-type	H-3	SC-H-1	Pfam NB-ARC	Eucgr.H01772	0.874586	1.15394	0.914887	0.819239	1.05485	0.778684	1.45893	1.01261	1.14914	1.12572	0.915403	1.02746	-0.238688	-0.149989	0.0915857	0.17774	0.658824	3.77173	3.17413	2.83225	2.23912	2.44983	2.75513	1.14688	1.92278	1.49044	3.23989	3.14954	3.15084	-0.393462	1.06496	0.0272825	0.0517153	0.00022923
Eucgr.H01775	8	21881523	+	TN	TN		TNL-type	H-3	SC-H-1	Egr-specific HMM
Eucgr.H01776	8	21948132	+	T	T		TNL-type	H-3	SC-H-1	BLAST homologue	Eucgr.H01776	0.080566	0	0.0799259	0	0	0	0	0	0	0	0	0	#DIV/0!	#NUM!	0.080522	0.080522	0.080522	0	0.0904717	0	0.0861709	0.188667	0	0	0.0891625	0	0.181899	0.276553	0.177793	1.60304	2.83507	0.153869	0.0126212	0.151262
Eucgr.H01779	8	22041020	+	TNL	TNL	TNL-clade	TNL-type	H-3	SC-H-1	Pfam NB-ARC	Eucgr.H01779	0.320881	0.379723	0.373704	0.278443	0.443352	0.207984	1.5452	1.09726	1.20746	1.08769	1.07404	1.10944	-0.235022	-0.208448	3.79238e-06	0.154267	0.372511	3.28269	2.98116	2.91194	2.17255	2.25528	2.70999	1.6439	2.49737	1.75111	3.6821	4.06439	4.16277	-0.362349	1.01516	0.213061	0.00680504	8.19926e-05
Eucgr.H01781	8	22083249	+	TN	TN		TNL-type	H-3	SC-H-1	Pfam NB-ARC	Eucgr.H01781	0.0445408	0.104971	0.0441059	0.0397426	0.0986403	0.0644362	0.770188	0.65087	0.822849	0.346815	0.578489	0.309892	-0.861273	0.0669827	7.88967e-06	0.0112844	0.0103147	4.09453	3.56188	4.34478	2.89376	2.55079	4.60516	0.0118594	0.0117788	0.0113933	0	0.011547	0	-0.256024	-1.60113	4.60296e-06	0.35868	0.369622
Eucgr.H01784	8	22111151	+	TN	TN		TNL-type	H-3	SC-H-1	BLAST homologue	Eucgr.H01784	0.0362529	0.0743128	0.10514	0.0354464	0	0.104309	0.664852	0.728898	0.738435	0.757149	0.64925	0.510027	-0.153914	-0.62616	4.43591e-07	0.278164	0.59236	1.54061	0.650766	1.19191	1.37878	1.12563	1.78297	0.507487	0.275675	0.0911001	0.329297	0.738688	0.604076	0.341671	0.93549	0.00156274	0.15798	0.924902
Eucgr.H01785	8	22143939	+	T	T		TNL-type	H-3	SC-H-1	BLAST homologue	Eucgr.H01785	0.739493	1.3212	1.02326	1.04799	2.02309	0.783647	0.0647906	0	0	0	0	0	#NUM!	0.321848	0.000543866	0.584619	0.519256	0	0.0401264	0	0.122515	0.172414	0	0.336589	0.284945	0.722081	0.411838	0.22107	0.208948	2.87774	-0.674474	0.00512568	0.624386	0.157422
Eucgr.H01786	8	22164606	+	N	N		TNL-type	H-3	SC-H-1	Pfam NB-ARC
Eucgr.H01788	8	22208863	+	TN	TN		TNL-type	H-3	SC-H-1	Pfam NB-ARC
Eucgr.H01789	8	22225285	+	T	T		TNL-type	H-3	SC-H-1	BLAST homologue	Eucgr.H01789	0.180127	0.72672	0.388732	0.386585	0	0.193147	0	0	0	0	0	0	#DIV/0!	-1.16014	0.0123405	0.254687	0.254687	0	0	0	0	0	0	0	0	0	0	0	0	#DIV/0!	#DIV/0!
Eucgr.H01792	8	22326772	+	TN	TN		TNL-type	H-3	SC-H-1	Pfam NB-ARC
Eucgr.H01794	8	22374595	+	TN	TN		TNL-type	H-3	SC-H-1	Egr-specific HMM	Eucgr.H01794	0.474628	0.427241	0.438611	0.191181	0.385729	0.242959	0.767128	1.0223	0.579939	0.691473	0.405664	0.830372	-0.297764	-0.709284	0.00545279	0.127734	0.892867	0.194356	0.32089	0.127702	0.0640255	0.272665	0.327204	0.130668	0.0322523	0.0958194	0.0659808	0.140853	0	0.0462519	-0.323029	0.0343625	0.927642	0.830989
Eucgr.H01796	8	22445584	+	T	TT		TNL-type	H-3	SC-H-1	BLAST homologue	Eucgr.H01796	0	0	0.0216798	0	0	0	0	0	0	0	0	0	#DIV/0!	#NUM!	0.346594	0.346594	0.346594	0	0	0	0	0	0	0	0	0	0	0	0	#DIV/0!	#DIV/0!
Eucgr.H01802	8	22662737	+	N	NN		TNL-type	H-3	SC-H-1	Egr-specific HMM
Eucgr.H01803	8	22680001	+	TNL	TNL	TNL-clade	TNL-type	H-3	SC-H-1	Pfam NB-ARC	Eucgr.H01803	1.60209	1.62618	1.24301	1.31401	1.79923	1.25077	1.83615	1.32876	1.74233	1.08896	1.43431	0.861458	-0.535872	-0.0350335	0.577668	0.1199	0.169074	3.66107	2.80654	3.12925	1.60976	1.22268	3.27	0.562225	0.77366	0.679447	0.589758	0.814147	0.468402	-0.653176	-0.106201	0.000433601	0.115059	0.141995
Eucgr.H01806	8	22744147	+	T	T		TNL-type	H-3	SC-H-1	BLAST homologue	Eucgr.H01806	0.441853	0.34659	0.267625	0.293101	0.544375	0	2.36502	1.40286	1.42452	1.64176	1.24978	1.40886	-0.271931	-0.334583	0.000145072	0.352799	0.566291	0.755557	0.20794	0.3212	0.35091	0.683508	0.212095	0.336733	0.111682	0.44777	0.336427	0.266347	0.732338	-0.0435302	0.575092	0.730027	0.645727	0.58524
Eucgr.H01807	8	22753225	+	L	L		TNL-type	H-3	SC-H-1	BLAST homologue	Eucgr.H01807	0.521129	0.337089	0.240019	0.245248	0.449853	0.35273	0.0251889	0.0499206	0.123709	0	0.0848243	0.0569049	-0.488315	-0.0677834	0.000544936	0.749831	0.98413	0.169924	0.155436	0.150445	0.110433	0.0886757	0.0536672	0.0673532	0.0665872	0.0324518	0.0666924	0.0328992	0.0320845	-0.912512	-0.337594	0.000319536	0.00699637	0.0302154
Eucgr.H01809	8	22794774	+	T	T		TNL-type	H-3	SC-H-1	BLAST homologue	Eucgr.H01809	2.43551	1.68453	2.10817	1.33167	2.0389	1.72154	0.44055	0.384684	0.479088	0.291644	0.310088	0.219657	-0.667163	-0.290554	7.41404e-06	0.110729	0.490068	0.317697	0.156426	0.189114	0.466075	0.508752	0.0652153	1.81559	1.61771	2.20719	1.74031	1.41422	1.45862	0.649046	-0.290068	3.22416e-06	0.412085	0.0987645
Eucgr.H01810	8	22809482	+	NL	NL	TNL-clade	TNL-type	H-3	SC-H-1	Pfam NB-ARC	Eucgr.H01810	1.03004	1.64874	1.00185	0.783291	1.29911	0.97152	0.318707	0.212082	0.645208	0.441002	0.357243	0.265472	-0.14477	-0.26929	0.000947217	0.427406	0.576611	1.02603	1.34753	1.19336	1.12969	0.86058	1.20879	1.86097	1.90332	2.55545	1.17226	1.43544	1.25609	-0.157031	-0.709849	0.00332172	0.00924679	0.0357937
Eucgr.H01811	8	22839592	+	TN	TN		TNL-type	H-3	SC-H-1	Pfam NB-ARC
Eucgr.H01813	8	22860921	+	T	T		TNL-type	H-3	SC-H-1	BLAST homologue	Eucgr.H01813	0	0	0	0	0	0	0	0	0	0	0	0	#DIV/0!	#DIV/0!				0	0	0.0978178	0	0	0	0	0	0	0.100445	0	0	#NUM!	#DIV/0!	0.985509	0.985509	0.19505
Eucgr.H01814	8	22871630	+	N	N		TNL-type	H-3	SC-H-1	Egr-specific HMM
Eucgr.H01815	8	22897999	+	N	N		TNL-type	H-3	SC-H-1	Egr-specific HMM
Eucgr.H01816	8	22958427	+	N	N		TNL-type	H-3	SC-H-1	Egr-specific HMM
Eucgr.H01817	8	22964477	+	TN	TN		TNL-type	H-3	SC-H-1	Pfam NB-ARC	Eucgr.H01817	0.575462	0.360133	0.462922	0.240715	0.298097	0.218334	1.49778	1.33413	1.83901	1.15179	1.82069	0.984504	-0.239306	-0.885254	9.99687e-05	0.174294	0.938332	1.97057	1.9526	1.8964	2.51886	2.61232	2.15449	1.26358	1.40824	0.959811	1.17066	1.67512	1.76473	0.324149	0.344309	0.000303986	0.0159519	0.560865
Eucgr.H01821	8	23106129	+	N	N		TNL-type	H-3	SC-H-1	Pfam NB-ARC
Eucgr.H01824	8	23178496	+	T	T		TNL-type	H-3	SC-H-1	BLAST homologue	Eucgr.H01824	0.197068	0.500489	0	0.692698	0.403988	0.197004	0.832599	1.84442	0.759099	0.590195	0.972678	0.711362	-0.595398	0.891109	0.0185679	0.666045	0.201374	2.21967	2.90566	2.76752	0.569563	1.42585	2.18853	1.48207	1.16559	1.33008	0.686057	1.01676	0.679357	-0.915683	-0.73967	0.00718531	0.0105086	0.222235
Eucgr.H01825	8	23179403	+	N	N		TNL-type	H-3	SC-H-1	contig_75572	Eucgr.H01825	0.0872289	0.320671	0.22297	0	0.089049	0.130639	0.124525	0.0623198	0.194291	0	0.146677	0	-1.37766	-1.52189	0.311324	0.0626016	0.570354	0.522619	0.624916	0.428338	0.283082	0.363815	0.746805	0.260784	0.2142	0.369107	0.214571	0.0415536	0.243321	-0.177229	-0.757071	0.0137611	0.338468	0.761581
Eucgr.H01827	8	23225453	+	T	T		TNL-type	H-3	SC-H-1	BLAST homologue	Eucgr.H01827	1.30106	2.0791	1.51913	1.6524	2.50932	0.4935	5.43331	3.23541	4.04592	3.41488	2.14676	3.83553	-0.436192	-0.0737233	0.00364654	0.283057	0.349768	2.87698	3.53265	1.81175	0.387489	1.15905	0.376956	2.75701	0.370359	0.372015	0.369876	0	1.65129	-2.09565	-0.791913	0.197244	0.0456061	0.180873
Eucgr.H01828	8	23247189	+	N	N		TNL-type	H-3	SC-H-1	Pfam NB-ARC
Eucgr.H01829	8	23264117	+	TN	TN		TNL-type	H-3	SC-H-1	Pfam NB-ARC	Eucgr.H01829	0.208498	0.107102	0.205011	0.148377	0.257022	0.166439	0.582328	0.349019	0.681459	0.313173	0.242649	0.486799	-0.629358	0.135401	0.00410878	0.22375	0.152966	1.55125	1.37035	0.96619	0.92123	0.323407	1.19486	0.15086	0.302987	0.126967	0.326173	0.331897	0.447648	-0.672367	0.928835	0.00123325	0.360523	0.0719499
Eucgr.H01834	8	23375882	+	TN	TN		TNL-type	H-3	SC-H-1	Pfam NB-ARC	Eucgr.H01834	0.319742	0.351662	0.241015	0.210499	0.357329	0.254412	2.62729	2.68816	3.06469	2.18713	2.80724	2.49138	-0.162827	-0.150137	3.5953e-08	0.194567	0.280863	1.37268	1.19221	1.15064	1.09028	0.831822	1.87505	0	0.0190892	0	0.019362	0	0.0183723	0.0313497	0.98312	5.53682e-05	0.919665	0.949481
Eucgr.H01836	8	23401455	+	TN	TN		TNL-type	H-3	SC-H-1	Pfam NB-ARC
Eucgr.H01837	8	23410061	+	none	none		TNL-type	H-3	SC-H-1	BLAST homologue	Eucgr.H01837	1.85811	1.44249	1.85957	1.85713	1.863	1.32635	0.696766	0.6987	0.644329	0.281644	0.429859	0.175235	-1.20184	-0.0321412	7.35914e-06	0.114067	0.183701	0.0514204	0.104698	0.0503988	0	0	0.106403	0	0	0	0	0	0.101131	-0.956723	#DIV/0!	0.212543	0.99497	0.234012
Eucgr.H01839	8	23425728	+	T	T		TNL-type	H-3	SC-H-1	BLAST homologue	Eucgr.H01839	0	0.076546	0	0	0	0	0	0	0	0	0	0	#DIV/0!	#NUM!	0.346594	0.346594	0.346594	0	0	0	0.0795803	0.173789	0	0.0830735	0.246141	0.160051	0.334803	0.256041	0.32763	#DIV/0!	0.908621	0.000774456	0.0145788	0.44703
Eucgr.H01841	8	23458086	+	TN	TN		TNL-type	H-3	SC-H-1	Pfam NB-ARC	Eucgr.H01841	0.110899	0.0661977	0.106541	0.0844325	0.0917056	0.0148809	0.568507	0.530991	0.283364	0.32893	0.422178	0.430473	-0.226939	-0.570333	0.000111083	0.35282	0.724786	1.93437	1.62215	1.74252	0.684417	0.730422	1.64593	0.365906	0.430423	0.599841	0.296783	0.169917	0.264797	-0.791837	-0.932551	0.000262246	0.0204062	0.156684
Eucgr.H01843	8	23506101	+	N	N		TNL-type	H-3	SC-H-1	Pfam NB-ARC
Eucgr.H01844	8	23541836	+	TN	TN		TNL-type	H-3	SC-H-1	Pfam NB-ARC
Eucgr.H01847	8	23579548	+	none	none		TNL-type	H-3	SC-H-1	BLAST homologue	Eucgr.H01847	0.331981	1.04787	0.582075	0.934149	0.568438	0.336819	0.162258	0.327912	0.670231	0.926892	0.238226	0.176146	0.20897	-0.0930307	0.302407	0.961749	0.803443	1.96435	1.93571	2.50087	1.70286	0.932951	1.74716	0.250507	0	0.157083	0	0.0800531	0	-0.546372	-2.34809	6.50511e-06	0.0459249	0.127319
Eucgr.H01893	8	24286675	+	N	N		TNL-type	H-4	SC-H-1	Pfam NB-ARC
Eucgr.H01894	8	24311461	+	TNL	TNL	TNL-clade	TNL-type	H-4	SC-H-1	Pfam NB-ARC	Eucgr.H01894	1.59775	2.78226	1.32517	1.35772	1.80061	1.0484	0.298969	0.169328	0.300453	0.262259	0.231652	0.359097	0.150045	-0.439573	0.000563472	0.374322	0.323122	0.607264	0.524334	0.359269	0.468014	0.319995	0.32585	0.593249	0.610437	0.515071	0.280019	0.41819	0.525949	-0.420585	-0.489576	0.361719	0.037346	0.745266
Eucgr.H01896	8	24329079	+	none	none		TNL-type	H-4	SC-H-1	BLAST homologue	Eucgr.H01896	0.173644	0.120049	0.0557947	0.160833	0.22413	0.0552069	0.0928737	0.0918908	0	0	0.0718199	0	-1.36323	0.332819	0.0377681	0.919873	0.370142	0.0614864	0.0621834	0.0605484	0.1167	0.0640188	0	0.0612532	0.0605594	0.0598446	0	0.126328	0.183292	-0.027669	0.76928	0.527829	0.533822	0.511682
Eucgr.H01899	8	24358893	+	N	N		TNL-type	H-4	SC-H-1	Pfam NB-ARC	Eucgr.H01899	0.0619929	0.191263	0.0465727	0.0729913	0.139864	0.137345	0.0856101	0.0426619	0	0.0484686	0.0535712	0.069255	0.417275	0.224042	0.0739984	0.598985	0.966694	0.467095	0.553583	0.349448	0.362185	0.236409	0.436579	0.189199	0.198308	0.276321	0.230559	0.209714	0.24315	-0.404437	0.0419693	0.00394593	0.267257	0.216864
Eucgr.H01900	8	24414168	+	TN	TN		TNL-type	H-4	SC-H-1	Pfam NB-ARC	Eucgr.H01900	0.315779	0.318643	0.226427	0.250142	0.425019	0.248882	0.402556	0.337981	0.388531	0.497799	0.768843	0.414591	0.574387	0.1022	0.0275543	0.145303	0.235712	2.34304	2.10868	2.0094	2.02535	1.98361	3.49356	1.25952	1.21447	1.10136	1.31698	1.48098	0.946634	0.215591	0.0667248	0.00316832	0.470232	0.599948
Eucgr.H01901	8	24457878	+	T	T		TNL-type	H-4	SC-H-1	BLAST homologue	Eucgr.H01901	0	0	0	0	0	0	0	0	0	0	0	0	#DIV/0!	#DIV/0!				0	0	0	0.0803947	0	0	0.170459	0.248011	0.241448	0	0.0868797	0.166135	#DIV/0!	-1.38307	0.00175074	0.108743	0.0273413
Eucgr.H01903	8	24487091	+	T	T		TNL-type	H-4	SC-H-1	BLAST homologue	Eucgr.H01903	0	0	0	0	0	0	0	0	0	0	0	0	#DIV/0!	#DIV/0!				0	0	0	0	0	0	0	0	0.0874442	0	0	0	#DIV/0!	#NUM!	0.346594	0.346594	0.346594
Eucgr.H01904	8	24494128	+	N	N		TNL-type	H-4	SC-H-1	Pfam NB-ARC
Eucgr.H01907	8	24579546	+	N	N		TNL-type	H-4	SC-H-1	Egr-specific HMM
Eucgr.H01908	8	24589127	+	L	L		TNL-type	H-4	SC-H-1	BLAST homologue	Eucgr.H01908	0.545204	0.130139	0	0.160206	0	0.193023	0.0790329	0.0798316	0.082715	0	0.0680044	0	-1.8288	-0.935017	0.211193	0.376186	0.786005	0.145762	0.198964	0.144187	0.137068	0.101688	0	0.499028	0.241632	0.558241	0.192666	0.522752	0.139495	-1.03404	-0.603442	0.0182001	0.187891	0.698184
Eucgr.H01909	8	24670711	+	TN	TN		TNL-type	H-4	SC-H-1	Pfam NB-ARC
Eucgr.H01910	8	24676910	+	L	L		TNL-type	H-4	SC-H-1	BLAST homologue	Eucgr.H01910	0	0.117628	0	0	0.0380038	0	0.0565906	0.175563	0.121252	0	0.0496714	0	-2.83084	-1.63002	0.18014	0.0524634	0.220162	0.151227	0.115364	0.298638	0.252676	0.199255	0.324473	0.385627	0.112622	0.255356	0.189242	0.308277	0.262403	0.457972	0.0120428	0.613322	0.524626	0.5484
Eucgr.H02017	8	26201191	+	TN	TN		TNL-type	H-5	SC-H-2	Pfam NB-ARC	Eucgr.H02017	2.31707	3.15177	2.40439	1.68262	2.35081	1.89717	4.81123	3.11175	4.08404	2.09855	3.1382	2.62204	-0.611499	-0.408778	0.0160274	0.0156784	0.300622	6.09486	4.8041	5.06067	2.90647	4.05565	5.36434	2.50871	2.11023	2.62384	1.06084	1.90022	1.71316	-0.372669	-0.631818	0.000231313	0.0439172	0.69248
Eucgr.H02019	8	26220846	+	TN	TN		TNL-type	H-5	SC-H-2	Pfam NB-ARC	Eucgr.H02019	1.31585	1.7176	1.48986	0.966806	1.33321	0.937074	0.729487	0.539853	0.812959	0.386372	0.747368	0.393713	-0.447049	-0.482681	0.000271552	0.0257848	0.309483	1.67105	1.34358	1.31703	0.946453	1.00863	1.12094	2.44998	2.11863	2.11118	0.694396	1.35102	0.955842	-0.493854	-1.15424	0.017482	0.00019263	0.0129833
Eucgr.H02024	8	26303721	+	N	NN		TNL-type	H-5	SC-H-2	Egr-specific HMM	Eucgr.H02024	1.03177	1.04807	0.935196	0.791432	0.998184	0.724269	1.03737	0.726317	0.90396	0.923306	0.564937	0.460967	-0.452678	-0.262257	0.146579	0.063805	0.711697	1.09796	1.50061	1.48712	1.30976	1.40777	1.46911	1.81917	1.67169	2.22731	0.811244	0.870903	1.03329	0.0352131	-1.07437	0.818866	0.00276833	0.00186351
Eucgr.H02030	8	26333570	+	NL	NL	TNL-clade	TNL-type	H-5	SC-H-2	Pfam NB-ARC	Eucgr.H02030	1.56085	2.32952	1.90943	1.14607	1.70264	1.00893	1.86202	1.11647	1.94612	1.22232	1.7129	1.08815	-0.291605	-0.588285	0.611241	0.0668588	0.460085	2.55156	2.92094	2.42545	1.22733	1.33149	2.43618	0.899559	0.818218	0.715545	0.423518	0.539534	0.494613	-0.660994	-0.739268	9.61992e-05	0.0150092	0.163863
Eucgr.H02032	8	26351591	+	TN	TN		TNL-type	H-5	SC-H-2	Pfam NB-ARC	Eucgr.H02032	4.0985	4.11492	3.57777	2.85368	3.63744	2.93011	0.715091	0.371362	0.944837	0.349652	0.523683	0.566698	-0.496294	-0.323722	1.67877e-07	0.0237035	0.132771	1.23046	0.827637	1.03583	1.15483	1.02498	1.12982	1.85001	1.23551	1.08015	0.499435	0.718105	0.952959	0.0972308	-0.940522	0.941334	0.0798708	0.0374448
Eucgr.H02033	8	26355508	+	L	L		TNL-type	H-5	SC-H-2	BLAST homologue	Eucgr.H02033	6.14994	7.48406	7.31038	4.48044	5.42515	4.25218	8.0916	5.65194	7.70171	4.66128	6.95449	5.75424	-0.30406	-0.564969	0.311966	0.013458	0.453392	9.94049	8.65311	9.3016	6.19007	5.43172	7.91158	4.82549	3.55048	3.87366	1.70768	2.01301	1.83618	-0.514076	-1.14039	4.65345e-06	0.00056966	0.558506
Eucgr.H02052	8	26698184	-	N	N		TNL-type	H-6	SC-H-2	Pfam NB-ARC	Eucgr.H02052	4.87682	4.84574	4.61171	4.62771	4.17342	4.39742	6.22982	5.41071	5.88635	4.77078	5.96864	4.89063	-0.165247	-0.119089	0.00425786	0.0660101	0.607819	4.08412	4.92382	4.42547	3.64974	3.64956	5.0104	0.664228	0.414931	0.734367	0.321315	0.896037	0.520439	-0.12603	-0.0615428	9.00406e-07	0.488313	0.543377
Eucgr.H02055	8	26763719	-	TN	TN		TNL-type	H-6	SC-H-2	Egr-specific HMM
Eucgr.H02058	8	26791982	-	TN	TN		TNL-type	H-6	SC-H-2	Pfam NB-ARC	Eucgr.H02058	0.404386	0.458365	0.42659	0.381984	0.697675	0.603984	0.133737	0.0524393	0.0807371	0.196467	0.135247	0.0922036	0.667412	0.384952	7.42414e-05	0.110527	0.462153	0.472022	0.34197	0.418724	0.307212	0.188471	0.47095	0.308	0.0878441	0.190271	0.154568	0.19207	0.0833125	-0.3508	-0.447013	0.00890334	0.255284	0.757907
Eucgr.H02061	8	26819736	-	TN	TN		TNL-type	H-6	SC-H-2	Pfam NB-ARC	Eucgr.H02061	0.154323	0.160428	0.242402	0.160644	0.307232	0.0857477	0.138017	0.0831329	0.258552	0.252734	0.307482	0.117211	0.497927	-0.00916786	0.886112	0.552835	0.538838	0	0.0706101	0.0227988	0.0431515	0	0.122799	0	0.0228264	0.0218442	0.0228192	0.0441926	0.0860891	0.829121	1.77709	0.668042	0.227234	0.801898
Eucgr.H02064	8	26876906	-	TN	TNN		TNL-type	H-6	SC-H-2	Pfam NB-ARC
Eucgr.H02067	8	26919939	-	TN	TN		TNL-type	H-6	SC-H-2	Pfam NB-ARC	Eucgr.H02067	0.29014	0.654316	0.361857	0.232063	0.300404	0.325304	0.228083	0.201753	0.235542	0.190075	0.156564	0.202159	-0.277899	-0.606836	0.0259319	0.143275	0.368352	0.332559	0.178005	0.191913	0.360233	0.510547	0.303431	0.230394	0.26681	0.389629	0.270166	0.414873	0.496302	0.741169	0.413691	0.590194	0.0550231	0.617692
Eucgr.H02069	8	26954927	-	N	N		TNL-type	H-6	SC-H-2	Pfam NB-ARC	Eucgr.H02069	1.04474	1.97718	1.08154	0.986937	1.041	0.795889	1.42603	1.56942	1.31181	1.26275	1.67474	1.00779	-0.126643	-0.53919	0.274458	0.184221	0.440082	1.6784	2.84329	1.77214	2.1423	1.69281	3.30134	0.879268	1.02693	0.941463	0.672861	0.805672	0.700623	0.181268	-0.386008	0.00178217	0.926597	0.433225
Eucgr.H02074	8	27017262	-	TN	TN		TNL-type	H-6	SC-H-2	Egr-specific HMM	Eucgr.H02074	0.0940278	0.339696	0.213225	0.153816	0.214511	0.0699554	0.206939	0.137791	0.106644	0.157948	0.26026	0.111441	0.230713	-0.561791	0.732078	0.669045	0.357503	0.0509542	0	0.0752066	0.0243929	0.053449	0.0266285	0.0509829	0.0252604	0	0	0.076644	0.0245709	-0.272169	0.408739	0.636909	0.976592	0.678201
Eucgr.H02075	8	27035093	-	N	N		TNL-type	H-6	SC-H-2	Egr-specific HMM	Eucgr.H02075	0.350543	0.23239	0.244342	0.224785	0.0610887	0.23857	0.476336	0.560389	0.293332	0.235265	0.521952	0.325482	-0.296856	-0.657579	0.0300175	0.209238	0.893894	0	0.0389396	0.0752733	0.105541	0.119924	0.0803713	0	0	0	0	0	0	1.42103	#DIV/0!	0.000460736	0.0318741	0.0318741
Eucgr.H02078	8	27094727	-	N	N		TNL-type	H-6	SC-H-2	Pfam NB-ARC	Eucgr.H02078	0.96753	1.52861	0.741721	0.901532	1.55282	0.604023	0.323905	0.158807	0.247951	0.196114	0.190104	0.12185	-0.524185	-0.0822757	0.00182494	0.725756	0.96988	1.51019	1.09999	0.962462	1.01722	0.669628	1.35409	0.281202	0.209094	0.0896895	0.257444	0.178274	0.109612	-0.232475	-0.0888873	0.000129253	0.498908	0.551523
Eucgr.H02081	8	27125614	-	TN	TN		TNL-type	H-6	SC-H-2	Pfam NB-ARC	Eucgr.H02081	1.06723	1.74585	1.37764	1.21659	1.53475	0.960538	0.582524	0.613341	0.610691	0.507964	0.418111	0.462657	-0.379474	-0.175049	0.000299228	0.280945	0.939219	0.456387	0.501201	0.436675	0.75485	0.532169	0.795726	0.56735	0.344616	0.528293	0.432343	0.509832	0.494922	0.578983	-0.00317083	0.109778	0.0738613	0.0717164
Eucgr.H02085	8	27162794	-	TN	TN		TNL-type	H-6	SC-H-2	Pfam NB-ARC
Eucgr.H02089	8	27242825	-	T	T		TNL-type	H-6	SC-H-2	BLAST homologue	Eucgr.H02089	0.640326	0.371891	0.571149	0.568325	0.673186	0.330226	2.45647	1.2132	1.56461	1.66145	1.94982	1.25512	-0.105139	-0.0106349	0.000771635	0.781407	0.794433	7.05357	5.87092	5.11476	5.55687	3.48628	7.87675	0.0437732	0.0426152	0	0.0431043	0.0478844	0.0447623	-0.0924183	0.652053	3.22641e-05	0.803696	0.786087
Eucgr.H02092	8	27276609	-	TNL	TNL	TNL-clade	TNL-type	H-6	SC-H-2	Pfam NB-ARC	Eucgr.H02092	0.372771	0.771217	0.478825	0.422386	0.599656	0.293023	1.47676	1.02461	1.07925	1.15468	1.14851	1.05307	-0.0933549	-0.303363	0.00021072	0.419698	0.897244	5.05698	5.18273	4.38697	2.5536	2.17219	7.27879	0.121609	0.170412	0.0776232	0.100499	0.0990286	0.0481962	-0.285017	-0.577405	0.000802372	0.596914	0.629384
Eucgr.H02098	8	27359720	+	TN	TN		TNL-type	H-6	SC-H-2	Pfam NB-ARC	Eucgr.H02098	0.232437	0.361739	0.240848	0.228179	0.225013	0.183145	1.5418	1.73299	1.70231	1.56994	2.22895	1.56472	0.107899	-0.392027	1.38214e-06	0.794628	0.426052	2.12991	1.80697	2.20901	1.51923	1.91511	3.46859	0.135782	0.0448061	0.0219115	0.0904834	0.0223761	0.0217745	0.167587	-0.588876	0.000117355	0.715772	0.663553
Eucgr.H02099	8	27370873	+	TN	TN		TNL-type	H-6	SC-H-2	Pfam NB-ARC
Eucgr.H02100	8	27396843	+	L	L		TNL-type	H-6	SC-H-2	BLAST homologue	Eucgr.H02100	0.281461	0.292053	0.350672	0.218132	0.45658	0.390992	1.47977	0.761294	1.08688	0.513569	0.828298	0.385638	-0.945941	0.205552	0.00406914	0.0949149	0.0536529	2.28505	1.83063	1.74184	1.2914	0.844799	2.22576	0.74959	0.676709	0.707673	0.668915	1.0316	0.725331	-0.425314	0.184947	0.00322322	0.403535	0.226675
Eucgr.H02112	8	27669378	+	N	N		TNL-type	H-7	SC-H-2	Pfam NB-ARC	Eucgr.H02112	1.31198	1.65128	1.51913	1.34402	1.49737	1.18359	0	0	0	0	0	0	#DIV/0!	-0.155287	2.61213e-08	0.288118	0.288118	0	0	0	0.396103	0.525883	0	0.884	0.777278	1.05318	1.23396	1.3522	0.992524	#DIV/0!	0.398765	2.4423e-05	0.0204373	0.928032
Eucgr.H02115	8	27729985	+	TN	TN		TNL-type	H-7	SC-H-2	Pfam NB-ARC
Eucgr.H02116	8	27761759	+	T	T		TNL-type	H-7	SC-H-2	BLAST homologue	Eucgr.H02116	6.73364	6.39793	7.24438	5.48552	6.35756	5.29729	0.169385	0.0566852	0.0607018	0.0645	0	0.0592839	-1.21208	-0.249469	1.6167e-09	0.024845	0.0374493	0.235307	0.280951	0.0925558	2.01203	2.39866	0	6.92738	6.74856	7.77554	5.11648	5.32137	4.56796	2.85693	-0.515556	1.60572e-06	0.325224	0.00362091
Eucgr.H02117	8	27770471	+	N	N		TNL-type	H-7	SC-H-2	Pfam NB-ARC	Eucgr.H02117	1.74883	2.09241	2.1539	1.40104	2.76887	1.50826	0	0	0	0	0	0	#DIV/0!	-0.0783674	2.77597e-05	0.822925	0.822925	0	0	0	0.0188004	0.0429301	0.0224125	0.0205022	0	0.0193156	0	0.0189186	0	#DIV/0!	-1.07361	0.495078	0.11308	0.0182807
Eucgr.H02120	8	27811812	+	T	T		TNL-type	H-7	SC-H-2	BLAST homologue	Eucgr.H02120	0.0979579	0	0.397178	0	0	0	0.943095	1.09902	1.19237	2.90498	2.74368	3.93854	1.56757	#NUM!	6.88989e-06	0.00121446	0.000447884	11.4313	9.20201	8.94968	4.75228	3.32359	7.6778	0.0919131	0.0898477	0.263828	0.182301	0.0934419	0.179642	-0.90908	0.0313735	9.6088e-06	0.0156129	0.0155105
Eucgr.H02122	8	27856049	+	N	N		TNL-type	H-7	SC-H-2	Egr-specific HMM
Eucgr.H02123	8	27871553	+	TNL	TNL	TNL-clade	TNL-type	H-7	SC-H-2	Pfam NB-ARC	Eucgr.H02123	2.59483	2.47777	2.06943	1.74267	2.33961	1.56924	1.09845	0.724475	0.923721	0.951326	0.692702	1.05241	-0.0266161	-0.337695	6.09304e-05	0.148114	0.172928	1.50006	1.24025	1.26718	0.751658	0.540824	1.00604	0.236358	0.326259	0.341694	0.360725	0.427595	0.372116	-0.801992	0.359776	2.37282e-05	0.017581	0.0037792
Eucgr.H02129	8	27908213	+	N	N		TNL-type	H-7	SC-H-2	Pfam NB-ARC	Eucgr.H02129	0	0	0.0288086	0	0.0576303	0	0.041932	0.0412496	0.0836856	0.100644	0.0349032	0.0473139	0.132048	1.00033	0.027518	0.65928	0.898982	0.324169	0.427623	0.635704	2.61332	2.29346	0.304232	9.56441	9.93343	9.93862	6.25084	6.71127	6.95011	1.90908	-0.56395	7.23073e-08	0.0381723	0.000403172
Eucgr.H02132	8	27930334	+	TN	TTN		TNL-type	H-7	SC-H-2	Egr-specific HMM
Eucgr.H02134	8	27967007	+	L	L		TNL-type	H-7	SC-H-2	BLAST homologue	Eucgr.H02134	0	0	0	0	0	0	0	0	0	0	0	0	#DIV/0!	#DIV/0!				0	0	0	0.0997061	0.14479	0	0.494269	0.478652	0.364385	0.376278	0.280643	0.305818	#DIV/0!	-0.474113	6.24499e-06	0.528245	0.0138532
Eucgr.H02138	8	27995872	+	TN	TN		TNL-type	H-7	SC-H-2	Pfam NB-ARC	Eucgr.H02138	2.5544	2.55319	1.80247	1.70849	2.09883	1.71274	1.10393	0.699158	1.36977	1.00683	1.04823	0.818686	-0.14285	-0.324014	0.000295838	0.14631	0.329155	1.39829	1.84957	1.28102	0.90848	0.691711	1.09313	0.332308	0.621377	0.328445	0.530143	0.421717	0.309765	-0.749768	-0.0232594	0.00018135	0.0319879	0.0349694
Eucgr.H02140	8	28017065	+	N	N		TNL-type	H-7	SC-H-2	Egr-specific HMM
Eucgr.H02141	8	28042015	+	N	N		TNL-type	H-7	SC-H-2	Pfam NB-ARC	Eucgr.H02141	0.352894	0.592581	0.375832	0.306355	0.378515	0.302531	1.22806	0.631476	1.19221	0.759745	1.07222	1.2701	0.023594	-0.420258	0.00105852	0.7221	0.631077	9.18239	8.57544	8.03331	6.39607	4.718	6.34757	7.94198	7.27577	7.80709	4.71426	4.15639	4.89134	-0.562686	-0.742502	0.0162097	3.48184e-05	0.673001
Eucgr.H02147	8	28094534	+	TN	TN		TNL-type	H-7	SC-H-2	Pfam NB-ARC
Eucgr.H02148	8	28181816	+	T	T		TNL-type	H-7	SC-H-2	BLAST homologue	Eucgr.H02148	1.49984	1.76773	1.06197	1.40665	1.24386	0.864251	1.97236	1.1932	0.626637	0.74964	0.350313	0.469797	-1.2725	-0.300787	0.125744	0.0698516	0.360753	1.80276	1.61224	1.30687	1.98178	2.25295	1.69217	8.27988	6.98697	8.30063	5.81733	4.61267	5.9752	0.327919	-0.522644	3.72645e-07	0.0155709	0.00262053
Eucgr.H02150	8	28192817	+	N	N		TNL-type	H-7	SC-H-2	Pfam NB-ARC	Eucgr.H02150	0.631063	0.83478	0.625091	0.708181	0.951266	0.47866	0.735026	0.691422	0.963392	0.388672	0.666766	0.638771	-0.496302	0.0321865	0.81115	0.301464	0.241386	0.183001	0.0933361	0.270348	0.113117	0.127303	0.0645278	0	0.0599987	0.0289488	0	0	0	-0.842148	#NUM!	0.00215639	0.0901597	0.399299
Eucgr.H02152	8	28222335	+	TN	TN		TNL-type	H-7	SC-H-2	Pfam NB-ARC
Eucgr.H02153	8	28271937	+	N	N		TNL-type	H-7	SC-H-2	Egr-specific HMM
Eucgr.H02155	8	28313121	+	T	T		TNL-type	H-7	SC-H-2	BLAST homologue	Eucgr.H02155	0.998303	1.4947	1.0997	1.18247	1.6914	1.02165	0.61666	0.276511	0.441275	0.24341	0.175556	0.438488	-0.63811	0.116746	0.000243021	0.842034	0.383629	1.20028	1.35479	1.27964	0.854305	1.15817	0.978655	1.47063	1.92029	2.16511	1.19285	1.38636	1.41989	-0.358427	-0.474379	0.0049479	0.00967986	0.344944
Eucgr.H02157	8	28322153	+	TN	TN		TNL-type	H-7	SC-H-2	Pfam NB-ARC	Eucgr.H02157	0.940211	1.13077	0.675315	0.555203	0.536865	0.487904	3.95749	4.34258	4.23408	3.03596	3.76618	4.27203	-0.178666	-0.797588	2.24194e-07	0.0598658	0.812671	3.15376	2.90386	2.77803	3.93316	4.80527	4.2547	2.65414	3.76307	3.41964	4.01109	4.97136	4.48702	0.556341	0.453425	0.363517	0.000953304	0.740976
Eucgr.H02161	8	28401205	+	N	N		TNL-type	H-7	SC-H-2	Pfam NB-ARC
Eucgr.H02164	8	28442807	+	TN	TN		TNL-type	H-7	SC-H-2	Pfam NB-ARC	Eucgr.H02164	0.0324879	0.050858	0.0472121	0.0440229	0.0315404	0	0.171311	0.106047	0.0874205	0.203063	0.110338	0.0475127	-0.0153668	-0.788933	0.0122213	0.724653	0.759381	1.87998	1.61734	1.62079	1.34533	1.61182	1.20562	2.62307	2.35381	2.84334	2.12155	2.90189	2.99199	-0.298067	0.0355707	0.000219208	0.482132	0.296958
Eucgr.H02166	8	28467140	+	TN	TN		TNL-type	H-7	SC-H-2	Pfam NB-ARC
Eucgr.H02168	8	28510435	+	N	N		TNL-type	H-7	SC-H-2	Egr-specific HMM
Eucgr.H02169	8	28525930	+	TNL	TNL	TNL-clade	TNL-type	H-7	SC-H-2	Pfam NB-ARC	Eucgr.H02169	1.35011	1.51672	1.19966	1.39853	1.25503	0.935663	1.05415	0.883395	1.10816	0.640022	1.09063	0.772913	-0.282792	-0.180113	0.0135136	0.165414	0.925005	1.55135	1.3802	1.09379	0.922108	0.901176	1.21443	1.25594	1.0891	1.27652	1.22741	0.799481	0.78851	-0.406125	-0.363271	0.388756	0.0310818	0.798349
Eucgr.H02170	8	28577150	+	TN	TN		TNL-type	H-7	SC-H-2	Pfam NB-ARC	Eucgr.H02170	0.26441	0.183454	0.189415	0.25554	0.403239	0.290457	0.701225	0.372805	0.663631	0.390102	0.636724	0.298814	-0.390458	0.574842	0.0125556	0.833619	0.155001	0	0.0263565	0.0254453	0	0	0	0	0.0251084	0	0	0	0	#NUM!	#NUM!	0.480566	0.0656356	0.480566
Eucgr.H02173	8	28627100	+	NL	NNL		TNL-type	H-7	SC-H-2	Pfam NB-ARC	Eucgr.H02173	0.390684	0.648083	0.576838	0.438609	0.711977	0.559381	0.0929053	0.0925074	0.156007	0.105	0.208451	0.066867	0.15566	0.081894	8.90492e-05	0.720662	0.881283	0.286289	0.125557	0.404768	0.366838	0.171917	0.365589	0.496973	0.384284	0.471125	0.366509	0.345334	0.354724	0.147217	-0.342528	0.0658697	0.562407	0.287454
Eucgr.H02174	8	28643072	+	N	N		TNL-type	H-7	SC-H-2	Egr-specific HMM
Eucgr.H02176	8	28716397	+	T	T		TNL-type	H-7	SC-H-2	BLAST homologue	Eucgr.H02176	0.540125	0.504802	0.602382	0.326468	0.766183	0.473501	2.30542	1.36655	1.27661	0.8727	0.894116	0.563382	-1.08656	-0.072887	0.00641024	0.0412188	0.0517755	2.60421	2.59665	2.25243	1.81256	1.28798	1.49398	1.86699	2.00467	1.44058	1.38973	1.05744	1.67875	-0.697963	-0.364604	0.0238652	0.00257496	0.112494
Eucgr.H02178	8	28726603	+	N	N		TNL-type	H-7	SC-H-2	Pfam NB-ARC	Eucgr.H02178	0.356741	0.703629	0.360327	0.270145	0.662907	0.371095	0.0341854	0.034015	0	0.04035	0	0.0760399	0.771114	-0.123492	0.000945463	0.894505	0.74997	0.282712	0.104967	0.101379	0.143384	0.0269606	0.192228	0	0	0.0244223	0.0251988	0	0.0478647	-0.431736	1.58095	0.0129674	0.751037	0.481132
Eucgr.H02179	8	28785237	+	TN	TN		TNL-type	H-7	SC-H-2	Egr-specific HMM
Eucgr.H02180	8	28798554	+	T	T		TNL-type	H-7	SC-H-2	BLAST homologue	Eucgr.H02180	0	0.168555	0	0.0404464	0	0.0799745	0.361455	0.206183	0.38389	0.335294	0.318865	0.210407	-0.13827	-0.485134	0.000527318	0.63532	0.890846	1.25947	1.67471	1.39877	1.15036	0.654679	1.64899	1.26491	1.37665	1.50763	1.87967	2.00812	1.42925	-0.327069	0.357794	0.163364	0.798389	0.098288
Eucgr.H02183	8	28850488	+	N	N		TNL-type	H-7	SC-H-2	Pfam NB-ARC
Eucgr.H02184	8	28854965	+	T	T		TNL-type	H-7	SC-H-2	BLAST homologue	Eucgr.H02184	0.62711	1.10396	0.871919	0.403323	0.977818	0.112092	1.04351	1.17992	1.15853	0.760562	0.304195	0.912165	-0.774604	-0.80173	0.256834	0.0410808	0.782478	1.86666	2.26714	1.42709	2.42962	1.73943	1.96683	4.92191	4.51945	3.71269	3.5028	3.94405	2.78777	0.141954	-0.36205	0.000155238	0.21697	0.0808031
Eucgr.H02186	8	28938378	+	TN	TN		TNL-type	H-7	SC-H-2	Pfam NB-ARC
Eucgr.H02187	8	28980639	+	TNL	TNL	TNL-clade	TNL-type	H-7	SC-H-2	Pfam NB-ARC	Eucgr.H02187	3.05564	2.88434	2.40268	2.1459	3.28114	2.25283	1.25374	0.830834	0.8994	0.939363	0.858431	0.95477	-0.116459	-0.119426	4.67947e-05	0.510418	0.748204	3.80018	3.11516	2.45678	1.87339	1.33094	2.9366	0.33259	0.418789	0.408739	0.372706	0.418501	0.416475	-0.609918	0.0579691	9.54602e-05	0.120807	0.111631
Eucgr.H02191	8	29004784	+	N	N		TNL-type	H-7	SC-H-2	Egr-specific HMM
Eucgr.H02192	8	29019475	+	TN	TN		TNL-type	H-7	SC-H-2	Pfam NB-ARC
Eucgr.H02196	8	29081020	+	N	N		TNL-type	H-7	SC-H-2	Egr-specific HMM
Eucgr.H02202	8	29181022	+	NL	NL	TNL-clade	TNL-type	H-7	SC-H-2	Pfam NB-ARC
Eucgr.H02204	8	29254375	+	TN	TN		TNL-type	H-7	SC-H-2	Pfam NB-ARC
Eucgr.H02205	8	29260739	+	none	none		TNL-type	H-7	SC-H-2	BLAST homologue	Eucgr.H02205	2.64556	3.36523	2.7993	3.32342	3.37712	2.92035	0.370333	0.291718	0.299985	0.130099	0.202636	0.203889	-0.842179	0.127014	2.4351e-08	0.640012	0.157641	0.108942	0.0967578	0.0668556	0.115099	0.186495	0.0991581	0.206496	0.214663	0.206217	0.0956391	0.161834	0.157167	0.556161	-0.597471	0.00996987	0.463538	0.0145663
Eucgr.H02207	8	29292383	+	TN	TN		TNL-type	H-7	SC-H-2	Pfam NB-ARC	Eucgr.H02207	0.228849	0.391031	0.313607	0.177586	0.206015	0.124125	0.635908	0.36746	0.924997	0.674777	0.751369	0.880054	0.258139	-0.87858	0.000839572	0.931326	0.174278	0.384427	0.480947	0.41335	0.463603	0.515217	0.453371	0	0.0179973	0	0.0182308	0.0544696	0	0.163519	2.01418	1.48707e-08	0.108572	0.416492
Eucgr.H02208	8	29343034	+	TN	TN		TNL-type	H-7	SC-H-2	Pfam NB-ARC
Eucgr.H02209	8	29350068	+	T	T		TNL-type	H-7	SC-H-2	BLAST homologue	Eucgr.H02209	5.02319	5.30728	3.8036	4.4182	5.64654	4.16683	3.24135	1.77771	3.49659	1.57271	2.35538	1.86143	-0.556673	0.00991787	0.000666653	0.344494	0.31198	3.51757	2.57814	3.03221	1.76873	1.56783	2.94605	0	0	0	0	0	0	-0.538922	#DIV/0!	7.84291e-06	0.0990159	0.0990159
Eucgr.H02212	8	29409114	+	NL	NL	TNL-clade	TNL-type	H-7	SC-H-2	Pfam NB-ARC	Eucgr.H02212	0.795282	0.928147	0.984006	0.83331	1.04517	0.934875	0.806667	0.774983	0.658292	0.532353	0.592468	0.593195	-0.382718	0.0553649	0.000648342	0.188759	0.0619956	0.299599	0.378445	0.544502	0.346272	0.362774	0.361318	0.486466	0.27075	0.559572	0.362505	0.364429	0.336324	-0.191787	-0.308531	0.804136	0.266799	0.773162
Eucgr.H02215	8	29471251	+	TNL	TNL	TNL-clade	TNL-type	H-7	SC-H-2	Pfam NB-ARC
Eucgr.H02275	8	30187154	+	TNL	TNL				SC-H-2	Egr-specific HMM
Eucgr.H02290	8	30669139	+	NL	NL	CNL-clade			SC-H-2	Pfam NB-ARC	Eucgr.H02290	3.33403	2.39532	2.66517	3.41623	2.89988	3.70475	14.0328	11.1658	16.3352	7.19485	7.08947	7.34578	-0.941246	0.255487	1.0817e-05	0.00421425	0.0016292	11.1523	8.63982	8.05318	4.05332	3.05885	4.86657	2.45309	2.00264	2.06406	1.39352	1.33083	1.91115	-1.21696	-0.492101	2.5518e-05	0.000698824	0.00298881
Eucgr.H02359	8	31927896	+	TNL	TNL	TNL-clade	Mixed-type	H-8	SC-H-2	Pfam NB-ARC	Eucgr.H02359	0.51136	0.39943	0.35935	0.462733	0.519372	0.375157	0.526208	0.454854	0.303559	0.375741	0.329716	0.565064	-0.0159226	0.0957117	0.839918	0.838257	0.777486	0.945968	0.828677	0.929506	0.931138	0.855522	0.711241	0.629962	0.672222	0.766053	0.706483	0.81434	0.971043	-0.114459	0.268825	0.0976159	0.543157	0.103047
Eucgr.H02362	8	31950655	+	TNL	TNL	TNL-clade	Mixed-type	H-8	SC-H-2	Pfam NB-ARC	Eucgr.H02362	10.0701	10.5467	10.0937	5.97054	8.44665	7.64916	7.10653	7.27473	7.13387	3.96206	4.1582	3.78032	-0.85432	-0.476884	2.72204e-05	4.16328e-05	0.679937	2.24389	2.22952	2.45609	3.41018	3.72308	2.27835	4.5943	4.51849	4.49317	4.08144	5.02387	4.43515	0.44169	-0.006962	0.000127614	0.162662	0.143648
Eucgr.H02369	8	32192241	+	TNL	TNL	TNL-clade	Mixed-type	H-8	SC-H-2	Pfam NB-ARC	Eucgr.H02369	0.00982725	0.0411189	0	0	0	0	0.290331	0.37061	0.306216	0.14201	0.161304	0.432233	-0.394933	#NUM!	0.000487736	0.362998	0.554541	0.100354	0.101154	0.128135	0.106005	0.116282	0.155216	0	0	0	0	0	0	0.195584	#DIV/0!	9.04336e-07	0.389884	0.389884
Eucgr.H02375	8	32330301	+	TNL	TNL	TNL-clade	Mixed-type	H-8	SC-H-2	Pfam NB-ARC
Eucgr.H02376	8	32358233	+	TNL	TNL	TNL-clade	Mixed-type	H-8	SC-H-2	Pfam NB-ARC	Eucgr.H02376	0.176308	0.264134	0.243558	0.208044	0.198802	0.236291	0.475139	0.453097	0.550379	0.255907	0.322761	0.307891	-0.737958	-0.0888702	6.69913e-05	0.00176789	0.00394251	0.653131	0.711098	0.794611	0.433598	0.567836	0.477241	0.916764	1.10783	1.30056	0.806106	0.812307	0.770918	-0.545951	-0.476814	0.00055574	0.00261455	0.515494
Eucgr.H02381	8	32457681	+	CL	CL		Mixed-type	H-8	SC-H-2	BLAST homologue	Eucgr.H02381	0.664154	0.784176	0.776638	0.772552	0.861205	0.673723	3.06692	2.0241	2.27678	2.15275	2.13066	2.29568	-0.163346	0.0525336	1.10704e-05	0.489785	0.397928	3.31496	4.14572	4.69335	1.81035	1.95191	3.44483	0.335897	0.0598642	0.274934	0.117668	0.329488	0.0569791	-0.753946	-0.411847	1.76531e-05	0.0343178	0.0444506
Eucgr.H02580	8	36178626	-	N	N					Pfam NB-ARC	Eucgr.H02580	4.26779	4.88845	5.24253	5.1741	5.23605	3.88677	7.53951	6.06444	6.05509	4.30408	5.82397	5.26549	-0.352868	-0.0102412	0.0365908	0.123412	0.139327	5.8214	6.97966	5.34859	5.47131	4.90263	6.31576	5.12587	7.16752	7.08462	3.31713	4.22257	3.72417	-0.120984	-0.782718	0.182105	0.0103414	0.0491984
Eucgr.H02595	8	36349726	+	NL	NL	TNL-clade				Pfam NB-ARC
Eucgr.H02669	8	37664318	-	L	L					BLAST homologue	Eucgr.H02669	2.09129	1.45382	2.06508	1.57459	1.64401	1.03546	1.79623	1.75979	1.76485	0.680701	1.15021	1.00267	-0.909036	-0.399209	0.108729	0.00364718	0.26664	0.67723	0.510985	0.54229	0.341571	0.604627	0.79413	0.693223	0.5695	0.85121	0.395762	0.75314	0.462414	0.00816613	-0.39169	0.677016	0.426815	0.409382
Eucgr.H02892	8	42057187	+	CNL	CNL	CNL-clade				Pfam NB-ARC	Eucgr.H02892	0.565383	1.47653	0.665174	0.275517	0.455619	0.269632	0.610599	0.233733	0.456663	0.335551	0.633224	0.226751	-0.12197	-1.43563	0.265399	0.111062	0.152188	0.237636	0.116554	0.173635	0.0814956	0.0483949	0.0803209	0.249183	0.0914931	0.140413	0.0922898	0.0703002	0.0528096	-1.32822	-1.15929	0.824268	0.0122118	0.781576
Eucgr.H02919	8	42501180	+	CN	CN					Pfam NB-ARC	Eucgr.H02919	1.04238	1.03786	0.739792	0.54391	0.999664	0.659279	0.404497	0.436012	0.485698	0.468258	0.337993	0.292103	-0.271963	-0.356338	0.00129548	0.154451	0.489378	0.415711	0.598327	0.389117	0.828077	0.347501	0.381437	1.12654	0.604239	0.685286	0.469383	0.32397	0.261187	0.150108	-1.19605	0.501511	0.134434	0.0700706
Eucgr.H02942	8	42988539	-	NL	NL		CNL-type	H-9		Egr-specific HMM	Eucgr.H02942	0.195178	0.142281	0.290897	0.0911911	0.154268	0.208778	3.91318	3.23205	3.07485	3.33662	3.25374	3.30844	-0.0460809	-0.468137	9.64127e-09	0.549437	0.857354	2.09023	2.20204	2.78992	1.57181	1.43233	2.26015	0.216135	0.158885	0.324195	0.265079	0.218661	0.105022	-0.427957	-0.248052	4.87112e-06	0.0972375	0.134952
Eucgr.H02950	8	43069619	-	CN	CN		CNL-type	H-9		Pfam NB-ARC	Eucgr.H02950	0	0.245264	0.169015	0.0482983	0.0774193	0	0.14227	0.121285	0.164902	0.117549	0.0344184	0.0670784	-0.967918	-1.72042	0.668588	0.0735787	0.751971	0.0573762	0.0577396	0	0.0823887	0.106005	0.0148572	0.931551	0.679631	0.636723	0.286225	0.203513	0.19685	0.820176	-1.71106	2.69273e-05	0.0013284	0.000652166
Eucgr.H02952	8	43122023	-	NL	NL	CNL-clade	CNL-type	H-9		Egr-specific HMM	Eucgr.H02952	0.026159	0.0819759	0.0390272	0.0242446	0	0	0	0	0	0.0224058	0	0	#DIV/0!	-2.60167	0.0389905	0.134869	0.0428728	0.0118384	0	0	0	0.0124122	0	0.0607488	0	0.0115047	0	0	0	0.0682847	#NUM!	0.435394	0.255045	0.24813
Eucgr.H02956	8	43183566	-	CNL	CNNL		CNL-type	H-9		Pfam NB-ARC	Eucgr.H02956	0.252878	0.131844	0.12796	0.0732425	0.0785632	0.0577251	3.29168	2.81094	3.00486	2.75886	2.91155	2.88336	-0.0904915	-1.2909	3.19357e-10	0.0989595	0.600121	1.52322	1.55515	1.51255	0.860654	0.764804	1.27686	0.0816969	0.149887	0.135818	0.0903028	0.135352	0.0399663	-0.661578	-0.467989	5.99743e-07	0.00606697	0.0112407
Eucgr.H02957	8	43194670	-	CNL	CNL	CNL-clade	CNL-type	H-9		Pfam NB-ARC	Eucgr.H02957	0.177726	0.16117	0.0956236	0.0549329	0.165936	0.0695384	1.81418	1.88879	2.38401	2.46516	2.14336	1.75608	0.0643432	-0.581344	5.90646e-07	0.875623	0.623493	0.821249	0.827536	0.908217	0.736092	0.543065	0.738042	0.0385589	0.0636485	0.0862273	0.0510046	0.090214	0.0622881	-0.3421	0.111012	5.69553e-08	0.0428748	0.0345691
Eucgr.H03112	8	45595172	+	N	N		CNL-type	H-10	SC-H-3	Pfam NB-ARC	Eucgr.H03112	1.31837	1.09393	1.1643	0.742054	1.11289	0.872931	0.175151	0.155792	0.332826	0.227948	0.176899	0.173247	-0.199377	-0.390811	2.08721e-06	0.0569489	0.107062	0.1551	0.117617	0.114576	0.532941	0.682355	0.0942903	4.4088	3.94194	3.88354	2.17684	1.71986	2.19055	1.75761	-1.00707	5.4969e-08	0.000305822	3.69854e-05
Eucgr.H03114	8	45615434	+	CN	CN		CNL-type	H-10	SC-H-3	Pfam NB-ARC	Eucgr.H03114	0.282927	0.19057	0.157833	0.0413483	0.224006	0.132056	0.959314	0.989492	1.10062	0.384609	0.57107	0.478117	-1.0887	-0.667765	1.90452e-06	0.000183146	0.00123245	1.77249	1.51887	1.34543	0.501473	0.531818	0.798574	0.63506	0.597643	0.490857	0.369916	0.575799	0.344957	-1.33981	-0.417269	0.00019057	0.000295653	0.00212554
Eucgr.H03115	8	45643792	+	N	N		CNL-type	H-10	SC-H-3	Pfam NB-ARC	Eucgr.H03115	0.893113	0.988582	0.843571	0.752892	0.591801	0.646451	0.150949	0.0597975	0.0898619	0.0720009	0.0725824	0.0340613	-0.750793	-0.452799	3.89221e-08	0.00361146	0.0197006	0.420629	0.38448	0.57113	0.509764	0.438675	0.435245	0.910258	0.611727	1.05856	0.736062	0.495318	0.54047	0.00778347	-0.542419	0.011598	0.140012	0.133739
Eucgr.H03126	8	45803861	+	N	N		CNL-type	H-11	SC-H-3	Pfam NB-ARC	Eucgr.H03126	1.62375	2.23705	1.74364	1.30628	1.65089	1.56543	0.0889823	0.124742	0.375645	0.0989943	0.252598	0.248682	0.02645	-0.309418	1.55327e-06	0.172028	0.164437	0.0720957	0.0207851	0.0812384	0.535033	0.662747	0.0427081	2.76844	2.8059	2.47155	1.78618	1.47319	1.8983	2.83276	-0.641533	2.84143e-07	0.04245	0.000789835
Eucgr.H03131	8	45818374	+	CNL	CNL	CNL-clade	CNL-type	H-11	SC-H-3	Pfam NB-ARC
Eucgr.H03133	8	45842384	-	NL	NL	TNL-clade	CNL-type	H-11	SC-H-3	Egr-specific HMM
Eucgr.H03134	8	45866084	-	L	L		CNL-type	H-11	SC-H-3	BLAST homologue	Eucgr.H03134	2.81023	3.90922	3.53726	3.41676	4.15076	3.01488	0.739431	0.819037	0.734629	0.490733	0.564402	0.669078	-0.411359	0.0450988	2.13699e-06	0.866524	0.54104	0.214114	0.174513	0.21104	1.96354	2.23587	0.321143	4.98651	3.97698	3.91744	3.53041	4.61611	3.61202	2.91427	-0.131528	3.06903e-05	0.262896	0.0617909
Eucgr.H03136	8	45938900	+	CNL	CNL	CNL-clade	CNL-type	H-11	SC-H-3	Pfam NB-ARC	Eucgr.H03136	0.34092	0.271075	0.267428	0.293294	0.327004	0.270641	4.15876	4.03515	4.23269	2.00732	2.13501	2.47801	-0.908454	0.0187694	2.96407e-10	1.57785e-06	1.53069e-06	13.8308	14.777	15.2401	5.41024	4.97619	9.55177	2.28013	2.89707	1.96649	3.40638	3.42715	2.66138	-1.13697	0.410485	8.06927e-06	0.0017471	0.000505616
Eucgr.H03214	8	47431095	-	CNL	CNL	CNL-clade			SC-H-3	Pfam NB-ARC
Eucgr.H03217	8	47467124	-	CNL	CNL	CNL-clade			SC-H-3	Pfam NB-ARC	Eucgr.H03217	0.279464	0.104659	0.163086	0.112194	0.101001	0.12927	0.167698	0.0502235	0.0849888	0.0389933	0.155631	0.092407	-0.0776826	-0.676135	0.19767	0.331333	0.401848	0.212425	0.14636	0.132369	0.0647306	0.1535	0.0349399	0.112899	0.167252	0.11927	0.0447863	0.0570816	0.0329887	-0.956066	-1.56648	0.175591	0.00745188	0.855522
Eucgr.H03434	8	50261801	+	N	NN					Egr-specific HMM
Eucgr.H03495	8	51385111	-	N	N		TNL-type	H-12		Egr-specific HMM
Eucgr.H03498	8	51444140	+	TN	TN		TNL-type	H-12		Pfam NB-ARC
Eucgr.H03501	8	51483885	+	T	T		TNL-type	H-12		BLAST homologue	Eucgr.H03501	0.162615	0.109928	0.220782	0.167523	0.110303	0.327927	0.347503	0.235586	0.119171	0	0.17449	0.119662	-1.25544	0.296191	0.765223	0.39949	0.155833	0.340602	0.168777	0.168934	0.0585849	0.239774	0.172069	0.116775	0.23062	0.114743	0	0.0649718	0.122085	-0.527978	-1.30485	0.11348	0.124129	0.817097
Eucgr.H03502	8	51503732	-	N	N		TNL-type	H-12		Pfam NB-ARC	Eucgr.H03502	5.41814	6.14684	5.66692	3.42003	4.67344	4.19992	2.68749	3.43289	3.03371	2.5409	3.05119	2.17607	-0.236844	-0.487199	5.23528e-05	0.00445334	0.0591038	4.23317	4.69703	4.53788	4.24254	5.13449	5.06758	3.4359	3.82307	3.58748	2.98839	3.83596	3.01507	0.100987	-0.140578	0.000564304	0.982004	0.16862
Eucgr.H03503	8	51509041	-	T	T		TNL-type	H-12		BLAST homologue	Eucgr.H03503	8.72868	7.51612	7.64264	5.20744	7.6626	6.73023	3.7096	4.30748	3.70767	4.06971	3.39619	3.78597	-0.0593924	-0.285379	4.53408e-05	0.10196	0.177155	3.3937	4.42202	3.47049	3.83053	3.78786	4.87068	3.04696	3.98971	3.92233	3.19754	3.66642	3.40185	0.146105	-0.0942687	0.186003	0.779858	0.313519
Eucgr.H03528	8	52112282	-	NL	NNL					Pfam NB-ARC	Eucgr.H03528	2.2531	2.88097	2.74843	1.86861	2.42162	2.16277	5.80543	4.89879	4.48462	4.33132	5.06765	4.2188	-0.157521	-0.288683	1.8e-05	0.0978733	0.931735	2.33379	2.60643	3.06203	1.62281	1.40845	2.42716	1.65076	1.90258	1.89929	1.50979	1.62749	1.46344	-0.551922	-0.245093	0.019098	0.0193911	0.184238
Eucgr.H03559	8	52490945	+	none	none					BLAST homologue	Eucgr.H03559	24.6272	22.3818	25.3358	18.0522	22.2777	21.0863	33.5366	39.1086	35.4368	31.641	27.754	31.2689	-0.253526	-0.23627	2.95732e-05	0.00619448	0.423659	15.6005	14.5354	13.5651	19.1867	19.0765	20.646	16.8684	15.8412	14.7449	13.9196	14.775	17.3386	0.430827	-0.0438702	0.0654885	0.0121735	0.00462074
Eucgr.H03679	8	53875068	+	TN	TN				SC-H-4	Pfam NB-ARC	Eucgr.H03679	1.91601	2.11381	1.88647	1.81323	2.20959	1.65797	1.78137	1.42442	1.49474	1.61522	1.41152	1.67919	0.00165643	-0.0586012	0.0117095	0.741651	0.730076	1.40298	1.56792	1.94223	0.812974	0.875933	1.34198	0.625624	0.864699	0.910583	0.789091	0.69959	0.786632	-0.696902	-0.0775139	0.00236071	0.0275442	0.0464996
Eucgr.H03689	8	53978292	+	N	N		TNL-type	H-13	SC-H-4	Pfam NB-ARC
Eucgr.H03694	8	54046466	+	TNL	TNL	TNL-clade	TNL-type	H-13	SC-H-4	Pfam NB-ARC	Eucgr.H03694	3.49036	3.50273	3.0766	3.64039	4.71101	3.02445	1.3466	1.30293	1.13325	1.09514	1.41274	0.918446	-0.142784	0.175955	2.09685e-05	0.571241	0.331584	1.55555	1.93623	2.04203	2.1082	2.05533	1.55494	5.86084	7.81888	7.02677	6.87235	6.06583	6.55878	0.0473561	-0.0868338	4.52213e-07	0.617046	0.499296
Eucgr.H03699	8	54081439	+	TNL	TNL	TNL-clade	TNL-type	H-13	SC-H-4	Pfam NB-ARC	Eucgr.H03699	4.26241	4.51481	4.54867	4.10081	5.07285	4.02965	5.12684	4.7592	4.86255	4.50926	4.15308	4.4659	-0.167904	-0.0133322	0.273477	0.166827	0.227594	4.42063	5.31576	5.6137	2.15416	2.47089	4.27733	0.549717	0.513292	0.375779	0.472756	0.366924	0.338189	-0.785984	-0.288675	1.19584e-05	0.0181145	0.0258135
Eucgr.H03702	8	54092880	+	TN	TN		TNL-type	H-13	SC-H-4	Pfam NB-ARC
Eucgr.H03707	8	54119657	+	NL	NL	TNL-clade	TNL-type	H-13	SC-H-4	Pfam NB-ARC	Eucgr.H03707	1.29646	1.89011	1.32712	1.2894	1.72132	1.14041	2.02404	1.73675	1.55435	1.28526	1.89971	1.63061	-0.142398	-0.120803	0.192517	0.42692	0.897479	1.63965	1.84824	1.78535	0.903231	0.976137	1.52442	0.643783	1.05936	0.951716	0.929199	0.89508	0.657623	-0.631548	-0.0971891	0.00169493	0.0283938	0.0574326
Eucgr.H03717	8	54190704	-	TN	TN				SC-H-4	Pfam NB-ARC
Eucgr.H03723	8	54258088	-	TN	TN				SC-H-4	Pfam NB-ARC	Eucgr.H03723	0.98404	0.932219	0.95879	0.814031	0.834248	0.888668	0.660067	0.495426	0.409799	0.368174	0.348155	0.353158	-0.549513	-0.180493	2.42886e-06	0.00756854	0.52152	0.517712	0.899546	0.934827	0.404347	0.494813	0.778016	0.409809	0.434881	0.464416	0.296844	0.388189	0.248096	-0.487906	-0.488433	0.0107397	0.0876714	0.595205
Eucgr.H03733	8	54395775	-	TNL	TNL	TNL-clade	TNL-type	H-14	SC-H-4	Pfam NB-ARC
Eucgr.H03735	8	54452688	-	TNL	TNL	TNL-clade	TNL-type	H-14	SC-H-4	Pfam NB-ARC	Eucgr.H03735	1.73186	1.33474	1.60911	1.13749	1.32654	1.27841	2.40941	1.98864	2.32363	2.06422	2.30014	2.30857	-0.0105015	-0.321206	3.33105e-05	0.139856	0.178126	1.79218	2.15244	2.27128	1.11704	1.26131	2.13667	0.823288	0.939833	0.948182	0.697354	0.643864	0.746092	-0.461231	-0.377341	0.000510762	0.0595205	0.339185
Eucgr.H03736	8	54485522	-	TNL	TNL	TNL-clade	TNL-type	H-14	SC-H-4	Pfam NB-ARC
Eucgr.H03738	8	54528027	-	TNL	TNL	TNL-clade	TNL-type	H-14	SC-H-4	Pfam NB-ARC	Eucgr.H03738	2.70287	2.09753	2.33018	2.03946	2.05783	1.75639	2.37003	1.95077	1.86235	1.39533	1.52095	1.57835	-0.46014	-0.284676	0.018497	0.00531532	0.613145	0.536932	0.812317	0.686021	0.293832	0.346616	0.625767	0.0996416	0.0691731	0.0469854	0.0561805	0.077877	0.0545727	-0.684698	-0.194135	7.93923e-05	0.0778133	0.0963058
Eucgr.H03741	8	54592992	-	TNL	TNL	TNL-clade	TNL-type	H-14	SC-H-4	Pfam NB-ARC	Eucgr.H03741	1.62916	2.04036	1.62581	1.62076	1.94458	1.48928	4.52714	3.99341	4.17702	2.52315	3.41287	3.20248	-0.474523	-0.067118	6.03558e-06	0.00853902	0.0164684	3.97855	4.70637	4.88114	3.39945	3.33353	3.86135	3.11366	3.75205	3.9056	2.83008	3.38622	3.08077	-0.356709	-0.212346	0.0137894	0.00918998	0.2836
Eucgr.H03745	8	54639100	-	TNL	TNL	TNL-clade	TNL-type	H-14	SC-H-4	Pfam NB-ARC	Eucgr.H03745	0.540133	0.610862	0.340823	0.447198	0.535816	0.399409	5.34415	4.23081	3.85201	3.66986	4.44886	3.82384	-0.169022	-0.109872	4.86464e-07	0.332584	0.399593	4.38604	5.39323	5.74616	4.04703	4.37492	4.89242	4.27504	5.7622	5.59014	4.5483	4.81415	3.68778	-0.221649	-0.260001	0.944317	0.0660377	0.874812
Eucgr.H03746	8	54677754	-	TN	TN		TNL-type	H-14	SC-H-4	Pfam NB-ARC	Eucgr.H03746	1.28796	1.28189	1.53113	0.926382	1.1394	1.19482	0.956279	0.759392	0.939286	0.701987	0.713393	0.657273	-0.35721	-0.33083	0.000169295	0.00734563	0.535927	0.63771	0.760309	0.753177	0.416099	0.468086	0.752752	0.458394	0.470721	0.521175	0.361485	0.556415	0.356815	-0.39414	-0.186167	0.0270568	0.117833	0.414672
Eucgr.H03750	8	54788167	-	TN	TN		TNL-type	H-14	SC-H-4	Pfam NB-ARC	Eucgr.H03750	2.12537	1.96887	1.81358	1.79026	1.78859	1.32459	0.683278	0.437845	0.64356	0.320737	0.561032	0.349665	-0.51907	-0.268832	1.59742e-06	0.0397029	0.473686	1.1675	1.4	1.41306	0.805322	1.02221	1.25128	1.37135	1.98993	1.89476	1.57064	1.45834	1.48326	-0.370598	-0.220132	0.00646051	0.0572341	0.836631
Eucgr.H03752	8	54822734	-	TN	TN		TNL-type	H-14	SC-H-4	Pfam NB-ARC
Eucgr.H03756	8	54866682	-	TNL	TNL	TNL-clade	TNL-type	H-14	SC-H-4	Pfam NB-ARC
Eucgr.H03761	8	54910631	-	TNL	TNL	TNL-clade	TNL-type	H-14	SC-H-4	Pfam NB-ARC	Eucgr.H03761	2.35829	2.3158	2.12267	1.8266	2.08057	1.61407	1.59015	1.50682	1.44887	1.12479	1.25564	1.20761	-0.341351	-0.299855	2.68728e-05	0.00183525	0.534164	1.18768	1.3047	1.48358	0.837005	0.774301	1.35286	0.766632	0.835885	1.05392	0.829408	0.740557	0.716202	-0.423677	-0.216562	0.0174032	0.0725733	0.365438
Eucgr.H03781	8	55133718	+	TN	TN		TNL-type	H-15	SC-H-4	Pfam NB-ARC
Eucgr.H03785	8	55222447	+	TNL	TNL	TNL-clade	TNL-type	H-15	SC-H-4	Pfam NB-ARC	Eucgr.H03785	0.325639	0.410917	0.379149	0.301872	0.302617	0.303817	1.77789	1.60215	1.98876	1.5105	1.45647	1.26992	-0.341594	-0.296705	7.13826e-08	0.0110328	0.0528408	1.62184	1.64942	1.36745	0.70877	0.919678	1.29817	1.55989	1.57067	2.02909	1.09627	1.26747	1.15298	-0.664489	-0.553043	0.18207	0.00224838	0.929757
Eucgr.H03790	8	55264123	+	L	L		TNL-type	H-15	SC-H-4	BLAST homologue	Eucgr.H03790	0.569672	0.207573	0.0449601	0.17701	0.153621	0.15156	0	0	0	0	0	0	#DIV/0!	-0.769894	0.0232022	0.486307	0.486307	0	0	0	0	0	0	0	0	0	0	0	0	#DIV/0!	#DIV/0!
Eucgr.H03796	8	55390022	+	TN	TN		TNL-type	H-15	SC-H-4	Pfam NB-ARC	Eucgr.H03796	8.061	6.95227	7.27466	5.1899	7.04807	4.96946	2.57927	2.18274	2.66509	2.58841	2.52785	2.05953	-0.0496613	-0.373231	4.84787e-06	0.0498446	0.0699716	3.42067	3.32103	3.17608	2.47194	2.7259	2.89247	5.59901	4.98271	5.28294	3.39859	3.40284	3.11162	-0.293822	-0.678416	5.92648e-06	5.87255e-06	0.000529151
Eucgr.H03807	8	55459470	+	CL	CL		Mixed-type	H-16	SC-H-4	BLAST homologue	Eucgr.H03807	0.511101	0.784752	0.641128	0.532466	0.527905	0.472984	14.6288	11.5407	13.8685	8.61609	11.0006	10.6458	-0.403839	-0.337118	6.94603e-08	0.0216093	0.0306333	28.6316	30.6935	33.992	12.0828	11.3076	20.6477	36.5557	31.0234	38.0561	16.7003	14.1339	16.634	-1.08339	-1.15406	0.234623	2.24121e-05	0.488858
Eucgr.H03809	8	55493594	+	TNL	TNL	TNL-clade	Mixed-type	H-16	SC-H-4	Pfam NB-ARC	Eucgr.H03809	6.67019	6.67887	6.09412	5.0675	6.81395	5.18437	3.18757	2.70463	2.66017	2.7826	2.41688	2.51283	-0.149161	-0.188154	5.01196e-06	0.126598	0.438854	1.68185	1.83034	1.76455	2.42576	2.38661	1.5037	7.25062	6.11962	6.97172	4.4183	5.46053	4.53304	0.25938	-0.497201	7.71845e-07	0.020038	0.00331784
Eucgr.H03812	8	55549994	-	NL	NL	TNL-clade	Mixed-type	H-16	SC-H-4	Pfam NB-ARC	Eucgr.H03812	0.405957	0.584231	0.658537	0.44931	0.434087	0.534426	0.211732	0.0917188	0.125047	0.0706384	0.163677	0.115777	-0.291552	-0.217673	3.56635e-05	0.298319	0.598393	0.0210846	0.0535785	0.0414904	0.138038	0.187404	0.0555744	0.985353	1.36966	1.50038	1.17639	0.643508	0.72486	1.71382	-0.599349	2.69147e-05	0.168189	0.0518526
Eucgr.H03821	8	55661434	+	T	T		Mixed-type	H-16	SC-H-4	BLAST homologue	Eucgr.H03821	11.582	10.3187	10.7577	9.65881	9.05046	9.00455	0	0	0.339386	0	0	0	#NUM!	-0.236849	6.13159e-11	0.00397731	0.00829734	0	0	0	1.09569	1.14079	0	2.55698	2.61027	1.62024	2.07351	2.99446	2.8391	#DIV/0!	0.220265	8.37858e-05	0.0847524	0.531105
Eucgr.H03824	8	55709168	+	NL	NL	TNL-clade	Mixed-type	H-16	SC-H-4	Pfam NB-ARC	Eucgr.H03824	19.6236	17.3291	19.805	15.0164	16.7636	13.2375	0.115509	0.0386535	0.0780823	0.111193	0.0648105	0.0211628	-0.236233	-0.33433	4.95059e-09	0.0161774	0.0166287	0.0123226	0	0.012152	6.40126	6.38011	0.0128409	21.5647	22.7942	21.0036	21.9815	23.5433	22.7194	9.02999	0.0622433	9.30474e-08	0.0479719	0.178811
Eucgr.H03826	8	55766847	+	T	T		Mixed-type	H-16	SC-H-4	BLAST homologue	Eucgr.H03826	1.63428	1.08437	1.47445	1.13321	1.60259	1.36573	0.376009	0.771606	0.68964	0.198929	0.367199	0.282063	-1.11509	-0.0318551	6.83944e-05	0.185776	0.263658	0	0	0	0	0	0	0	0	0	0	0	0	#DIV/0!	#DIV/0!
Eucgr.H03827	8	55767977	+	NL	NL	TNL-clade	Mixed-type	H-16	SC-H-4	Pfam NB-ARC	Eucgr.H03827	0.694544	0.627881	0.929547	0.610793	0.64101	0.460344	0.185837	0.280316	0.204277	0.062322	0.249346	0.180141	-0.446989	-0.395382	6.61783e-05	0.0889561	0.359	0.171893	0.209035	0.136066	0.177578	0.290836	0.134122	1.03809	0.824365	0.76761	0.30634	0.393689	0.323475	0.2209	-1.36158	3.07849e-05	0.00100199	0.000506352
Eucgr.H03831	8	55818069	+	none	none		Mixed-type	H-16	SC-H-4	BLAST homologue	Eucgr.H03831	23.5674	24.0261	21.8716	17.6874	21.8992	17.4322	0.255448	0.0777237	0.157079	0.0588504	0.224836	0.0762942	-0.445601	-0.284851	4.67239e-09	0.0299758	0.0326285	0.422377	0.669106	0.52197	2.35086	4.175	0.259839	21.6863	15.694	18.5057	7.07173	8.73923	8.08869	2.07235	-1.2255	3.62683e-06	0.00297225	0.000392211
Eucgr.H03847	8	56160515	+	L	L				SC-H-4	BLAST homologue	Eucgr.H03847	0.542427	0.50491	0.294609	0.283991	0.43622	0.237847	1.28583	1.28983	1.21011	0.646482	1.05693	0.858758	-0.563221	-0.486142	2.44974e-05	0.00881779	0.11002	1.3275	1.52119	1.52045	0.51835	0.732481	1.09341	1.47255	1.45901	1.60356	1.00832	1.02546	1.03294	-0.898228	-0.564444	0.149435	0.000240367	0.347099
Eucgr.H03853	8	56252031	+	NL	NL	TNL-clade			SC-H-4	Pfam NB-ARC
Eucgr.H04240	8	60504660	-	NL	NL	CNL-clade	CNL-type	H-17	SC-H-5	Pfam NB-ARC	Eucgr.H04240	1.46857	1.53945	1.38507	1.08111	1.2197	1.25023	1.74532	1.56116	1.37067	1.25355	1.29764	1.54916	-0.189883	-0.306994	0.116206	0.0171033	0.590411	0.818939	0.836512	0.739858	0.570564	0.788587	0.635423	1.69503	1.49384	1.92603	1.43369	1.11314	1.05649	-0.264131	-0.505379	5.3636e-05	0.00889306	0.0811193
Eucgr.H04241	8	60532328	-	N	N		CNL-type	H-17	SC-H-5	Egr-specific HMM
Eucgr.H04242	8	60576915	-	NL	NL	CNL-clade	CNL-type	H-17	SC-H-5	Pfam NB-ARC	Eucgr.H04242	0.0621517	0.130078	0.0826719	0.0850921	0.0616209	0.0301885	0.119606	0.0746849	0.136568	0.13343	0.140643	0.144185	0.338177	-0.635969	0.0142095	0.914137	0.0875137	0.0569391	0.0480719	0.102761	0.0550182	0.079522	0.11701	0.0969854	0.103623	0.137293	0.115823	0.12728	0.0852222	0.275845	-0.0414768	0.0531231	0.717569	0.574903
Eucgr.H04244	8	60606994	-	NL	NL	CNL-clade	CNL-type	H-17	SC-H-5	Egr-specific HMM	Eucgr.H04244	0	0.134686	0	0	0.0503112	0.0490132	0.0363462	0	0.0742214	0	0.0607528	0.0786268	0.334091	-0.43938	0.928758	0.970682	0.719897	0.113802	0.116123	0.202368	0.0218708	0.0235552	0.0708845	0.0235297	0.0454959	0.0662348	0.0694534	0.0464114	0.067461	-1.89403	0.43867	0.0673085	0.0390793	0.0101104
Eucgr.H04248	8	60631508	-	CNL	CNL	CNL-clade	CNL-type	H-17	SC-H-5	Pfam NB-ARC	Eucgr.H04248	0	0.0118174	0.0114495	0.0102667	0.0224796	0	2.85311	3.5792	3.56889	1.94454	2.19803	2.1367	-0.671504	0.493053	2.36007e-08	0.001186	0.00114913	1.94277	1.85162	1.76837	1.29865	1.66069	2.32303	0.831196	1.29019	1.24879	2.02696	1.65702	1.78127	-0.0746155	0.697464	0.0956002	0.12649	0.0560717
Eucgr.H04280	8	61222355	+	CN	CN		CNL-type	H-18	SC-H-5	Egr-specific HMM
Eucgr.H04285	8	61372699	+	NL	NNL		CNL-type	H-18	SC-H-5	Pfam NB-ARC	Eucgr.H04285	0.0853406	0.133533	0.0985546	0.0131723	0.0558309	0.0410467	0.307416	0.346063	0.119184	0.256368	0.192637	0.224149	-0.198903	-1.52827	0.00192201	0.209268	0.644113	0.0776755	0.0654189	0.0890386	0.012433	0.0403869	0.0262566	0.0663634	0.0255141	0	0.0132394	0	0.0389629	-1.55363	-0.815598	0.0550298	0.0321915	0.166323
Eucgr.H04287	8	61395301	-	N	N		CNL-type	H-18	SC-H-5	Pfam NB-ARC	Eucgr.H04287	0.0114952	0	0	0	0	0	0.51768	0.499773	0.629639	0.191877	0.442965	0.163669	-1.04454	#NUM!	3.33454e-05	0.0188745	0.0212873	0.696832	0.526441	0.768162	0.438568	0.336771	0.618146	0.321206	0.222813	0.249733	0.224359	0.0709829	0.217984	-0.515111	-0.628813	0.000508283	0.0453375	0.41676
Eucgr.H04288	8	61432578	-	NL	NL	CNL-clade	CNL-type	H-18	SC-H-5	Pfam NB-ARC	Eucgr.H04288	0.0224969	0.0234033	0.0329034	0.0308155	0.0220249	0	0.343831	0.38835	0.540778	0.106281	0.200163	0.287907	-1.0988	-0.57662	8.96598e-05	0.0188388	0.026283	0.772537	0.730008	0.646192	0.425969	0.500801	0.53993	0.376975	0.473116	0.45806	0.384501	0.334234	0.291987	-0.550915	-0.372143	0.00014531	0.000932306	0.0802942
Eucgr.H04290	8	61469678	-	NL	NL	CNL-clade	CNL-type	H-18	SC-H-5	Pfam NB-ARC	Eucgr.H04290	8.31417	4.11167	6.34028	5.82653	6.95613	5.22146	0.0581264	0.077553	0.0962788	0.0218502	0.0798358	0.0847894	-0.31488	-0.0598033	1.56863e-05	0.843075	0.860523	0.45238	0.436173	0.472424	0.728079	0.780303	0.278945	4.03482	3.08274	3.45449	2.21406	2.56778	2.93357	0.393161	-0.45444	1.01136e-06	0.0663029	0.0208084
Eucgr.H04934	8	70112328	+	T	T					BLAST homologue	Eucgr.H04934	3.43094	2.3161	2.94529	1.43818	2.00782	1.41489	3.1863	4.22209	3.12328	1.8999	1.44066	2.22802	-0.919353	-0.838522	0.172246	0.000846914	0.52413	1.0835	0.679812	1.00542	0.700964	0.802279	0.859632	0.764893	0.626162	0.737599	0.589401	0.882659	0.873855	-0.228682	0.140209	0.230767	0.719335	0.253606
Eucgr.H05017	8	71799500	-	N	NN		CNL-type	H-19		Egr-specific HMM
Eucgr.H05025	8	71961279	-	NL	NL		CNL-type	H-19		Egr-specific HMM
Eucgr.H05030	8	72033069	-	CNL	CNL	CNL-clade	CNL-type	H-19		Pfam NB-ARC	Eucgr.H05030	0.422956	0.443088	0.448834	0.408269	0.509482	0.375403	0.216885	0.158651	0.116675	0.170096	0.182385	0.145563	0.0169963	-0.0240349	6.00065e-06	0.920588	0.862834	0.391753	0.531387	0.414616	0.203524	0.161442	0.385613	0.122959	0.111924	0.148256	0.0512781	0.0612799	0.0791724	-0.833739	-0.998789	0.000281636	0.0135799	0.147898
Eucgr.H05045	8	72249729	-	CN	CN					Egr-specific HMM	Eucgr.H05045	1.28108	1.08017	0.832821	1.30129	1.38073	0.908572	0.0527044	0.0531001	0	0	0.122952	0	0.216694	0.168825	4.40521e-06	0.51055	0.545327	0	0	0	0	0	0	0.0386012	0.116482	0.0765981	0.039288	0.160826	0.0768671	#DIV/0!	0.257646	0.00394653	0.730845	0.730845
Eucgr.I00005	9	112122	-	N	N				SC-I-1	Pfam NB-ARC
Eucgr.I00025	9	306143	-	N	NN		TNL-type	I-1	SC-I-1	Egr-specific HMM	Eucgr.I00025	0.211743	0.378934	0.143514	0.187153	0.368646	0.200838	0.0329773	0	0.266086	0.0778242	0	0.0366555	-1.38536	0.0434459	0.0212951	0.678695	0.598134	0.143504	0.219005	0.117433	0.155288	0.150712	0.101078	0.212863	0.377478	0.50093	0.282416	0.321322	0.246584	-0.237555	-0.359928	0.00540277	0.2935	0.563728
Eucgr.I00026	9	378197	-	TN	TN		TNL-type	I-1	SC-I-1	Egr-specific HMM	Eucgr.I00026	0.893132	1.30914	1.20296	1.47078	1.29941	0.857799	0.102955	0.393464	0.477276	0.266906	0.25569	0.16826	-0.495085	0.091417	9.76708e-05	0.938241	0.520041	0.0413323	0.248649	0.0404388	0.736712	0.734234	0.0417275	2.73934	2.62946	2.80993	2.20509	2.33976	2.26111	2.19473	-0.265078	1.15291e-07	0.805969	0.00928886
Eucgr.I00027	9	405941	-	NL	NL	TNL-clade	TNL-type	I-1	SC-I-1	Pfam NB-ARC	Eucgr.I00027	1.06795	1.29487	0.862313	1.08246	1.38771	0.83937	0.107038	0.160686	0.0721893	0.0622135	0.0457466	0.117203	-0.594196	0.0372721	1.04774e-05	0.961801	0.75401	0.0741516	0.0880586	0.158093	0.219439	0.247087	0.0524598	0.904169	0.561159	0.752929	0.549057	0.623877	0.527213	0.696257	-0.383767	3.18018e-05	0.411122	0.0875525
Eucgr.I00028	9	452462	-	NL	NL	TNL-clade	TNL-type	I-1	SC-I-1	Pfam NB-ARC	Eucgr.I00028	1.35148	1.5184	1.05312	1.05058	1.16624	0.94883	0.212114	0.434505	0.268487	0.214686	0.271239	0.350508	-0.129689	-0.309456	5.71053e-06	0.137232	0.216835	0.162711	0.110048	0.0915116	0.338646	0.367817	0.0983343	1.0377	0.877252	0.989602	0.900446	0.91203	0.84186	1.14361	-0.129966	5.59028e-07	0.55265	0.0546094
Eucgr.I00029	9	459906	-	T	T		TNL-type	I-1	SC-I-1	BLAST homologue	Eucgr.I00029	2.73903	2.90138	2.38313	3.19587	3.40728	2.34461	0.498973	0.607126	0.288888	0.485679	0.213641	0.421991	-0.315065	0.157288	1.40636e-06	0.583875	0.324022	0.0996575	0.0499541	0.268975	0.574054	0.442623	0.0758176	1.76696	2.32362	2.11891	1.82158	2.39825	1.99764	1.38403	0.00185286	1.39489e-06	0.450661	0.460951
Eucgr.I00031	9	487824	-	TNL	TNL	TNL-clade	TNL-type	I-1	SC-I-1	Pfam NB-ARC
Eucgr.I00080	9	1632456	-	NL	NL	TNL-clade	TNL-type	I-2	SC-I-1	Pfam NB-ARC
Eucgr.I00082	9	1692430	-	TNL	TNL	TNL-clade	TNL-type	I-2	SC-I-1	Pfam NB-ARC
Eucgr.I00083	9	1715949	-	L	L		TNL-type	I-2	SC-I-1	BLAST homologue	Eucgr.I00083	2.12916	2.3803	1.54653	1.45985	2.75462	1.49619	0.0704469	0.0705479	0	0.158643	0.0606608	0.228011	1.66565	-0.0847053	6.75539e-05	0.979688	0.672436	0.246104	0.251924	0.202338	0.506549	0.387984	0.307844	1.20812	1.56457	1.37593	1.41632	1.64018	1.20824	0.779708	0.0398263	1.48931e-06	0.266321	0.477013
Eucgr.I00084	9	1717986	-	TN	TN		TNL-type	I-2	SC-I-1	Pfam NB-ARC	Eucgr.I00084	3.28151	3.70372	2.36026	3.19946	3.87905	3.21891	0.344111	0.364826	0.162454	0.107478	0.157032	0.228775	-0.820899	0.139941	1.02516e-06	0.689154	0.364431	0.202679	0.129737	0.126498	0.619952	0.503242	0.134857	1.70009	1.48437	1.84376	1.60582	2.02975	1.61771	1.45489	0.0631707	1.58812e-06	0.1739	0.4271
Eucgr.I00210	9	4436726	+	NL	NL	CNL-clade				Pfam NB-ARC	Eucgr.I00210	0.00983268	0.0714744	0.0279819	0.0536596	0.0468926	0.100851	0.55184	0.603387	0.446981	0.517973	0.416532	0.463355	-0.196842	0.881939	3.96973e-07	0.55026	0.138134	0.453999	0.415078	0.539921	0.344553	0.586682	0.511154	0.667287	0.528437	0.824253	0.432756	0.570613	0.408307	0.0337907	-0.51693	0.168584	0.172096	0.132698
Eucgr.I00211	9	4458378	+	NL	NL	CNL-clade				Pfam NB-ARC	Eucgr.I00211	0.0101211	0.0104781	0	0.0277195	0.0191339	0.046839	1.01787	1.14487	0.950791	0.918772	0.879965	0.753177	-0.286972	2.18534	8.89191e-09	0.0652861	0.0241532	0.477463	0.410284	0.740761	0.54311	0.522764	0.430911	0.722531	0.693272	0.6777	0.591404	0.564808	0.673101	-0.121684	-0.194617	0.0453338	0.273431	0.704267
Eucgr.I00474	9	9852756	-	CN	CN					Pfam NB-ARC	Eucgr.I00474	2.09365	2.79934	2.80029	1.45064	1.54933	1.74454	0.339456	0.268936	0.346682	0.249799	0.175781	0.282784	-0.431122	-0.69734	6.07357e-07	0.00301831	0.00754254	0.263681	0.211933	0.170616	0.900291	0.865889	0.202108	1.92644	2.24152	2.53103	1.85641	2.24556	1.97152	1.60682	-0.141418	4.38482e-06	0.47542	0.069627
Eucgr.I00481	9	9960529	-	CN	CN					Pfam NB-ARC	Eucgr.I00481	1.31526	1.4704	1.75039	0.916255	1.05857	1.22504	1.61479	1.2994	1.59942	1.78887	1.0871	1.51869	-0.0385302	-0.503426	0.19533	0.117524	0.180501	1.42053	1.26569	1.03435	0.879386	0.874163	1.25884	0.831004	0.723632	0.758013	0.649811	0.729791	0.709631	-0.304616	-0.146573	0.0021189	0.112728	0.381087
Eucgr.I00537	9	11148276	+	TNL	TNL	TNL-clade				Pfam NB-ARC
Eucgr.I00549	9	11334753	-	CN	CN					Pfam NB-ARC	Eucgr.I00549	1.25025	1.6512	1.42556	0.512445	0.643757	0.957948	1.11952	1.06349	1.17519	0.311324	0.391682	0.335874	-1.69266	-1.03329	0.00541011	3.13618e-05	0.848951	1.53966	1.3007	0.919169	1.24367	1.50138	1.44919	0.757538	1.12832	0.877565	1.41412	1.36738	1.37095	0.157857	0.587506	0.164044	0.027409	0.196586
Eucgr.I00648	9	13709546	-	N	N					Egr-specific HMM
Eucgr.I00978	9	20459551	+	none	none		Other-type	I-3		BLAST homologue	Eucgr.I00978	0	0	0.0706052	0	0	0.068335	0.231906	0	0.117889	0	0.0903216	0.124404	-0.704015	-0.0471497	0.126821	0.597444	0.609405	0	0	0	0	0	0	0.161515	0.156017	0.0497922	0.153708	0.109598	0	#DIV/0!	-0.480314	0.00698434	0.569075	0.569075
Eucgr.I00980	9	20487680	+	none	none		Other-type	I-3		BLAST homologue	Eucgr.I00980	0.776448	1.05448	0.790387	0.735367	0.822093	0.431703	3.09925	2.48893	4.00304	1.26868	2.98336	1.83064	-0.657007	-0.398129	0.000663748	0.0789634	0.19964	1.74836	2.82257	1.77695	0.525309	1.0325	1.88659	0.182154	0.140253	0.101526	0.385284	0.410162	0.461994	-0.882023	1.56858	0.00095803	0.231308	0.0475172
Eucgr.I00981	9	20508980	+	none	none		Other-type	I-3		BLAST homologue	Eucgr.I00981	1.16207	1.6694	1.04857	0.973237	1.14091	1.13277	1.59485	1.4834	1.83657	1.29345	1.87787	1.61299	-0.0388277	-0.257001	0.0157256	0.39107	0.567167	0.47716	1.09422	0.904086	0.388756	0.800903	0.767922	0.619596	0.599693	0.382798	0.358607	0.690344	0.508555	-0.338628	-0.0407148	0.136356	0.485438	0.555383
Eucgr.I00985	9	20595050	+	none	none		Other-type	I-3		BLAST homologue	Eucgr.I00985	1.22232	0.762113	1.22655	0.600065	0.429683	0.645414	1.42937	2.13273	2.10252	1.40308	1.09167	1.28089	-0.585258	-0.938714	0.000942458	0.00503846	0.703417	1.88475	4.10998	2.74389	1.98421	2.68003	3.2325	1.01285	1.48425	0.847404	1.52789	1.60039	1.42533	-0.146148	0.445218	0.00527943	0.877248	0.399097
Eucgr.I02394	9	34575253	-	TN	TN					Egr-specific HMM
Eucgr.I02496	9	35897387	-	CNL	CNL	CNL-clade			SC-I-2	Pfam NB-ARC	Eucgr.I02496	2.77902	2.48943	2.97615	2.41227	2.28334	2.17468	5.75595	5.12289	5.90195	4.77058	4.98334	5.60514	-0.127721	-0.263079	4.00317e-07	0.0398503	0.967857	5.62847	4.34028	4.76926	3.04147	3.19943	3.42082	4.86119	4.44156	4.52344	3.33355	3.12286	3.79606	-0.60919	-0.431432	0.821848	0.000240753	0.307891
Eucgr.I02520	9	36262431	-	TN	TN		TNL-type	I-4	SC-I-2	Pfam NB-ARC	Eucgr.I02520	0.897431	4.48917	2.93595	0.529263	0.58455	0.509243	2.56068	3.83024	2.51123	1.34736	1.79648	2.06269	-0.773832	-2.35831	0.260269	0.0164313	0.407504	1.13401	1.06805	1.16743	1.61963	2.3036	1.3265	3.74926	5.21397	4.24639	5.76439	6.15502	5.3885	0.639713	0.389843	1.20937e-06	0.00772218	0.22657
Eucgr.I02523	9	36284200	-	T	T		TNL-type	I-4	SC-I-2	BLAST homologue	Eucgr.I02523	0	0.187895	0	0.0949864	0	0.0946774	0	0	0	0	0	0	#DIV/0!	0.0135177	0.110582	0.9935	0.9935	0	0	0	0	0	0	0	0	0	0	0	0	#DIV/0!	#DIV/0!
Eucgr.I02526	9	36309485	+	N	N		TNL-type	I-4	SC-I-2	Egr-specific HMM	Eucgr.I02526	0.0543402	0.0560554	0.220657	0.16136	0.0544373	0.0540198	0	0	0	0	0	0	#DIV/0!	-0.295079	0.0158633	0.764005	0.764005	0	0	0	0	0	0	0	0	0	0	0	0	#DIV/0!	#DIV/0!
Eucgr.I02528	9	36313311	+	T	T		TNL-type	I-4	SC-I-2	BLAST homologue	Eucgr.I02528	0	0	0	0	0	0	0	0	0	0	0	0	#DIV/0!	#DIV/0!				0	0	0	0	0	0	0	0	0	0	0	0	#DIV/0!	#DIV/0!
Eucgr.I02533	9	36392962	+	TN	TNN		TNL-type	I-4	SC-I-2	Egr-specific HMM
Eucgr.I02545	9	36805262	+	N	N		TNL-type	I-5	SC-I-2	Egr-specific HMM
Eucgr.I02547	9	36843205	-	TN	TN		TNL-type	I-5	SC-I-2	Pfam NB-ARC	Eucgr.I02547	0.562906	0.972247	0.429497	0.504909	0.724305	0.567863	1.27517	1.76401	1.46386	1.06567	1.2071	1.07084	-0.429493	-0.12862	0.000363049	0.0917354	0.190087	0.6273	0.582036	0.662313	0.897646	0.992093	1.10633	0.906503	0.88586	0.861495	1.29105	1.45748	1.49128	0.678761	0.675908	7.14592e-05	8.55199e-06	0.127335
Eucgr.I02549	9	36857001	-	TN	TN		TNL-type	I-5	SC-I-2	Egr-specific HMM
Eucgr.I02557	9	36912676	-	N	N		TNL-type	I-5	SC-I-2	Pfam NB-ARC
Eucgr.I02558	9	36921224	-	TN	TN		TNL-type	I-5	SC-I-2	Pfam NB-ARC	Eucgr.I02558	0.548436	0.634851	0.476737	0.282959	0.473527	0.620696	4.52326	6.08466	5.63234	4.8904	5.50132	4.25922	-0.148581	-0.269485	2.87791e-07	0.325767	0.485906	5.0275	4.57229	4.58601	5.77071	7.10001	7.16797	1.4885	1.86496	1.7083	2.41826	2.4529	2.44686	0.498341	0.531814	4.22223e-07	0.000571728	0.0405188
Eucgr.I02561	9	36965668	-	TN	TN		TNL-type	I-5	SC-I-2	Egr-specific HMM
Eucgr.I02727	9	38286997	-	TN	TN					Pfam NB-ARC	Eucgr.I02727	2.23782	2.06718	2.27388	1.65299	2.09838	1.69557	1.79221	1.84853	1.65697	1.40567	1.42675	1.35909	-0.337899	-0.272396	0.000966838	0.00207741	0.960242	2.86284	2.5688	2.46177	2.27134	2.23254	2.4517	2.96018	2.42676	2.72028	1.68482	2.13249	1.82025	-0.182478	-0.524136	0.172269	0.00169772	0.0711776
Eucgr.J00028	10	543750	-	L	L					BLAST homologue	Eucgr.J00028	2.36401	2.51369	2.03928	1.74579	2.8356	1.89019	0	0	0	0	0	0	#DIV/0!	-0.0960243	2.03321e-06	0.698216	0.698216	0.527053	0.53717	0.433187	1.17786	0.588787	0.406773	2.44614	1.41347	2.51716	1.64306	1.68752	1.1918	0.537498	-0.495744	0.000738	0.413648	0.101234
Eucgr.J00352	10	3452170	+	T	T					BLAST homologue	Eucgr.J00352	0.0763025	0	0	0	0	0	0	0	0	0	0	0	#DIV/0!	#NUM!	0.346594	0.346592	0.346592	0	0	0	0	0	0	0	0	0	0	0	0	#DIV/0!	#DIV/0!
Eucgr.J00354	10	3458152	+	TN	TN					Egr-specific HMM	Eucgr.J00354	0	0	0	0	0.0266822	0	0	0.0460077	0	0	0	0	#NUM!	#NUM!	0.725748	0.725748	0.208879	0	0	0	0	0	0	0	0	0	0	0	0.033786	#DIV/0!	#DIV/0!	0.346594	0.346594	0.346592
Eucgr.J00799	10	8454163	+	CN	CNN		CNL-type	J-1		Egr-specific HMM
Eucgr.J00800	10	8460525	+	CN	CN		CNL-type	J-1		Pfam NB-ARC
Eucgr.J00802	10	8467210	+	CN	CN		CNL-type	J-1		Pfam NB-ARC
Eucgr.J00803	10	8486450	+	N	N		CNL-type	J-1		Pfam NB-ARC
Eucgr.J00804	10	8494264	+	CN	CN		CNL-type	J-1		Pfam NB-ARC
Eucgr.J00987	10	10686128	+	NL	NL	CNL-clade				Pfam NB-ARC	Eucgr.J00987	0.097379	0.169086	0.176525	0.0919221	0.16378	0.0857105	0.26817	0.286968	0.382183	0.239986	0.148931	0.191004	-0.692687	-0.375758	0.00255669	0.0269201	0.170245	0.543615	0.604433	0.537086	0.656631	0.75057	0.689779	0.727332	0.799208	0.935323	0.723654	0.811396	0.752157	0.31545	-0.106164	0.00259579	0.321741	0.031054
Eucgr.J00988	10	10710459	+	NL	NL	CNL-clade				Pfam NB-ARC	Eucgr.J00988	1.44657	2.47147	1.99399	1.30798	1.47142	1.13155	0.0161006	0.0322433	0.0328591	0.0530027	0.0135031	0	-0.288053	-0.596134	6.68629e-06	0.0636808	0.0668683	0.051575	0.103787	0.0712312	0.0504469	0.0656391	0.0427673	0.0631599	0.0412498	0.0401593	0.0521918	0.0324094	0.0311352	-0.51241	-0.320916	0.0646613	0.137067	0.52433
Eucgr.J01129	10	12436157	-	T	TT					BLAST homologue	Eucgr.J01129	0.163764	0.860873	0.615597	0.0341239	0.0355469	0.0173562	0.0329025	0.0322756	0	0	0	0.0352661	-0.886105	-4.23629	0.0293973	0.0328304	0.0382034	0.0755684	0.207795	0.111624	0.0373628	0.0199583	0.058709	0.0384316	0.0188858	0.0553525	0.185639	0.100716	0.135152	-1.76731	1.90345	0.878745	0.844039	0.00396255
Eucgr.J01133	10	12460905	-	T	TT					BLAST homologue	Eucgr.J01133	0	0	0	0	0	0	0	0	0	0	0	0	#DIV/0!	#DIV/0!				0	0.0286764	0	0.360286	3.1521	0.0291574	1.57048	3.02014	1.16956	4.92346	5.64898	4.83449	6.94837	1.41939	0.00102268	0.00557132	0.118051
Eucgr.J01174	10	12833847	+	CNL	CNL					Egr-specific HMM
Eucgr.J01295	10	15241604	-	TN	TN		Mixed-type	J-2		Pfam NB-ARC	Eucgr.J01295	1.23022	1.33076	1.07272	0.839507	1.13178	0.9963	0.724646	0.485636	0.650335	0.633491	0.7639	0.565322	0.0770681	-0.292149	0.000216626	0.232191	0.116319	2.44481	2.00512	2.33247	1.3072	1.37609	2.66977	0.441435	0.45126	0.464681	0.667168	0.727125	0.60199	-0.341432	0.556496	0.000230004	0.585583	0.175488
Eucgr.J01296	10	15252733	-	TNL	TNL	TNL-clade	Mixed-type	J-2		Pfam NB-ARC	Eucgr.J01296	0.16156	0.223912	0.162472	0.231742	0.209381	0.146472	0.123246	0.0545848	0.0977848	0.0809763	0.0354362	0.106302	-0.307462	0.100794	0.00125321	0.921965	0.500149	0.0413801	0.0843855	0.121846	0.161982	0.247015	0.130097	0.362265	0.264523	0.235068	0.0821211	0.228305	0.174593	1.12246	-0.829405	0.0303952	0.699598	0.0139675
Eucgr.J01298	10	15288708	-	N	N		Mixed-type	J-2		Pfam NB-ARC	Eucgr.J01298	0.404376	0.492803	0.29476	0.403179	0.553376	0.350388	0.104719	0.139518	0.209674	0.0617931	0.148895	0.136809	-0.385409	0.132886	0.000297339	0.976225	0.450922	0.210443	0.442389	0.258305	0.218067	0.192422	0.292546	0.143277	0.0905024	0.0745657	0.128938	0.137198	0.0974246	-0.374071	0.23765	0.00452992	0.544297	0.307243
Eucgr.J01301	10	15306256	-	L	L		Mixed-type	J-2		BLAST homologue	Eucgr.J01301	4.84328	3.77643	2.88665	3.49159	3.67415	3.34235	0.558325	0.257283	0.384497	0.383653	0.551917	0.542891	0.300936	-0.130931	3.98632e-06	0.691352	0.486149	0.756382	0.642092	0.882859	1.56512	3.17405	0.996508	3.8238	5.08183	4.67211	5.50609	6.61405	5.57546	1.33009	0.382147	1.46175e-05	0.0164032	0.79758
Eucgr.J01303	10	15322882	-	TNL	TNL	TNL-clade	Mixed-type	J-2		Pfam NB-ARC	Eucgr.J01303	0.224093	0.21159	0.14726	0.221	0.184171	0.172639	0.023056	0.0345881	0.0117313	0.013712	0.0300438	0	-0.66495	-0.0127597	2.68191e-06	0.741131	0.825471	0.033402	0.0424207	0.0410365	0.0621745	0.0348832	0.0351244	0.050043	0.0246776	0.0634682	0.0494425	0.136979	0.0865341	0.177756	0.982026	0.103106	0.126921	0.212283
Eucgr.J01304	10	15337889	-	TN	TN		Mixed-type	J-2		Pfam NB-ARC
Eucgr.J01308	10	15361470	-	TNL	TNL	TNL-clade	Mixed-type	J-2		Pfam NB-ARC	Eucgr.J01308	2.11612	2.65545	2.35857	1.94718	2.26639	1.7005	0.5922	0.591171	0.785971	0.610007	0.706026	0.676646	0.0169957	-0.269779	1.32855e-06	0.131916	0.119425	0.629814	0.741063	0.709433	0.865404	1.73342	0.814551	1.78148	2.22802	1.98293	2.39241	2.63651	2.31316	0.7144	0.293048	5.91071e-05	0.0304618	0.987455
Eucgr.J01313	10	15398834	-	N	N		Mixed-type	J-2		Egr-specific HMM	Eucgr.J01313	2.57421	3.15304	1.70702	3.36	2.46852	2.03689	0.408165	0.326035	0.546249	0.236403	0.3806	0.3533	-0.400143	0.0813309	6.78655e-05	0.946109	0.68043	0.483658	0.606425	0.47655	0.665765	1.17864	0.586726	1.20892	1.51997	1.53649	1.42634	1.80619	1.56529	0.63396	0.169705	0.000124418	0.0935181	0.663011
Eucgr.J01315	10	15405157	-	C	C		Mixed-type	J-2		BLAST homologue	Eucgr.J01315	0.0783023	0.274959	0.054551	0.188854	0.239982	0.183163	0	0	0.0464313	0	0.0373049	0	-0.315733	0.585624	0.00312267	0.4102	0.369815	0.0492474	0.0250672	0	0.0239105	0.104215	0.0258947	0.150482	0.172741	0.214732	0.124689	0.152329	0.0490729	1.0514	-0.722211	0.00197854	0.376	0.0724497
Eucgr.J01316	10	15413836	-	N	N		Mixed-type	J-2		Egr-specific HMM	Eucgr.J01316	2.41869	2.19222	1.40728	2.724	1.65539	2.00638	1.43645	1.20359	1.21668	0.660153	1.38901	2.3089	0.176313	0.0855309	0.0648453	0.668987	0.947216	1.03666	0.912096	1.16113	0.941326	2.49595	1.68323	2.04688	1.79239	2.35867	1.33198	1.74792	2.02621	0.719425	-0.279564	0.0861174	0.574764	0.0837109
Eucgr.J01318	10	15423065	-	N	N		Mixed-type	J-2		Pfam NB-ARC
Eucgr.J01320	10	15430718	-	TNL	TNL	TNL-clade	Mixed-type	J-2		Pfam NB-ARC	Eucgr.J01320	0.264897	0.464896	0.243619	0.302803	0.365362	0.243705	0.031565	0.0316029	0.0529654	0.0476829	0.071598	0.0228206	0.29114	-0.0942224	0.000144629	0.886277	0.725865	0.243722	0.20415	0.0959963	0.106491	0.110191	0.137839	0.0560646	0.0483716	0.0537288	0.0208729	0.0490723	0.0747274	-0.617386	-0.128639	0.00323249	0.195744	0.255828
Eucgr.J01324	10	15467210	-	TN	TN		Mixed-type	J-2		Pfam NB-ARC	Eucgr.J01324	2.02808	2.91158	2.02674	2.09132	2.71377	2.17538	0.530607	0.302029	0.541135	0.493338	0.487866	0.56856	0.173907	0.00291086	7.72329e-06	0.865723	0.885425	1.27711	1.27684	1.18269	1.13669	1.30429	1.51461	0.747214	0.874172	0.663133	1.09869	1.49193	1.07784	0.0821513	0.683284	0.0145372	0.0210763	0.0710769
Eucgr.J01327	10	15478463	-	TN	TN		Mixed-type	J-2		Pfam NB-ARC
Eucgr.J01330	10	15506417	-	L	L		Mixed-type	J-2		BLAST homologue	Eucgr.J01330	0.196809	0.144837	0.195551	0.135363	0.110398	0.139254	0	0	0	0	0	0	#DIV/0!	-0.480537	2.47571e-07	0.0306317	0.0306317	0	0	0	0	0	0	0	0	0	0	0	0	#DIV/0!	#DIV/0!
Eucgr.J01331	10	15509080	-	TN	TN		Mixed-type	J-2		Egr-specific HMM
Eucgr.J01332	10	15517592	-	TN	TN		Mixed-type	J-2		Pfam NB-ARC	Eucgr.J01332	1.31806	0.814386	0.681839	1.04773	0.847371	1.00514	0.443051	0.237366	0.758737	0.789876	0.748162	0.831943	0.719655	0.0434044	0.0372793	0.219878	0.300896	0.706523	0.663464	0.720363	0.787296	1.16732	0.999369	0.77854	0.996534	1.06679	0.674538	1.34876	0.630118	0.498918	-0.0989866	0.595578	0.43193	0.233267
Eucgr.J01336	10	15538438	-	NL	NL	TNL-clade	Mixed-type	J-2		Pfam NB-ARC	Eucgr.J01336	1.68484	1.95382	1.64767	1.52542	1.93477	1.3679	0.131814	0.114275	0.148433	0.348669	0.0860808	0.220372	0.731657	-0.130814	5.12881e-07	0.760681	0.284764	0.417859	0.436177	0.341156	0.39333	0.765961	0.413155	0.693606	1.00546	1.00816	0.901268	1.3648	0.949643	0.395768	0.248322	0.00135794	0.214876	0.846791
Eucgr.J01337	10	15541814	-	T	T		Mixed-type	J-2		BLAST homologue	Eucgr.J01337	1.91533	1.62715	1.74783	1.30521	1.85492	1.43455	0.384206	0.386911	0.323137	0.617174	0.40611	0.247732	0.216035	-0.203388	2.70945e-06	0.445217	0.213971	0.587839	0.442959	0.449218	0.556799	0.577312	0.505694	1.10759	1.14787	1.04713	1.02018	1.68905	1.34594	0.147911	0.296165	0.000113715	0.170751	0.356808
Eucgr.J01454	10	18535901	+	TN	TN					Pfam NB-ARC
Eucgr.J01853	10	24615945	+	none	none					BLAST homologue	Eucgr.J01853	5.5215	6.17272	5.8865	3.48533	4.2116	3.37995	6.5698	7.05374	5.99164	3.7376	4.4819	3.73364	-0.714581	-0.666443	0.0935597	1.50155e-05	0.47067	16.991	11.3333	11.4373	11.7961	12.8406	8.02479	19.4232	20.4971	15.9848	24.4447	23.3066	26.1279	-0.283785	0.402188	0.000153428	0.240028	0.0190926
Eucgr.J02084	10	26790318	+	TNL	TNL	TNL-clade				Pfam NB-ARC	Eucgr.J02084	3.4187	2.68675	3.17424	2.79783	3.8528	3.25305	2.51132	2.37839	1.69043	1.99063	2.19111	2.19697	-0.0448536	0.0938881	0.00190096	0.765834	0.563876	2.71698	2.10164	2.55387	1.33722	1.37396	1.94991	0.526894	0.53407	0.681095	0.501341	0.272153	0.576738	-0.661485	-0.367586	6.93209e-06	0.00733703	0.028564
Eucgr.J02285	10	28712717	-	CN	CN				SC-J-1	Pfam NB-ARC	Eucgr.J02285	0.144988	0.125693	0.106771	0.16476	0.188727	0.150075	0.714837	0.459705	0.698646	0.364976	0.395234	0.779907	-0.282456	0.415876	0.000685383	0.673462	0.360352	0.5768	0.689093	0.655372	0.49945	0.313972	0.42121	0.510075	0.450135	0.448128	0.36524	0.421816	0.286303	-0.637975	-0.391861	0.0195156	0.0022467	0.167221
Eucgr.J02340	10	29320226	+	N	N		Other-type	J-3	SC-J-1	Pfam NB-ARC
Eucgr.J02344	10	29376785	+	NL	NL	CNL-clade	Other-type	J-3	SC-J-1	Pfam NB-ARC	Eucgr.J02344	0.063954	0.0540725	0.0746772	0.0218648	0.0322414	0.0315226	0.0571405	0.0190814	0.0194279	0.0592584	0	0	-0.690742	-1.17022	0.130507	0.0858636	0.362855	0.0101127	0.0100136	0.0201355	0	0	0	0	0	0.0102162	0.0105309	0	0	#NUM!	0.0437701	0.304757	0.0550284	0.0520735
Eucgr.J02346	10	29425275	+	NL	NL	CNL-clade	Other-type	J-3	SC-J-1	Pfam NB-ARC
Eucgr.J02402	10	29930503	-	NL	NNL		TNL-type	J-4	SC-J-1	Egr-specific HMM
Eucgr.J02404	10	29989620	-	NL	NL	CNL-clade	TNL-type	J-4	SC-J-1	Pfam NB-ARC	Eucgr.J02404	0.0109415	0.0111663	0	0	0	0	0.0542235	0.0366692	0.0940593	0.0181569	0.0297765	0.035621	-1.14636	-52.9157	0.00191485	0.0526833	0.182698	0.135073	0.0287053	0.10588	0.0717002	0.0208065	0.0196964	0.0307049	0.00993599	0.00974145	0.0101514	0.0229611	0.0106657	-1.26502	-0.202705	0.0319202	0.177365	0.210897
Eucgr.J02405	10	30029932	-	NL	NL		TNL-type	J-4	SC-J-1	Egr-specific HMM	Eucgr.J02405	0.105141	0	0	0.0353222	0.0356393	0	0.154327	0.261972	0.21763	0.104793	0.127932	0.203457	-0.539391	-0.567217	0.000780937	0.210908	0.365564	0.443281	0.361503	0.275051	0.199151	0.0297357	0.171261	0.0881484	0.112882	0.0547648	0	0	0.0295291	-1.43221	-3.11478	0.000666012	0.00355537	0.0756931
Eucgr.J02406	10	30086223	+	TN	TNN		TNL-type	J-4	SC-J-1	Egr-specific HMM
Eucgr.J02423	10	30319836	-	N	N				SC-J-1	Pfam NB-ARC	Eucgr.J02423	0.0546412	0.027734	0.0546236	0.00938035	0.00911356	0.00895044	0.0159746	0.0638831	0.132244	0.0337211	0.0660922	0.0328523	-0.676962	-2.31958	0.138981	0.123354	0.7907	0.325599	0.106952	0.242786	0.0667168	0.115991	0.126972	0.0567246	0.0647556	0.0919849	0.0568251	0.0214849	0.0200254	-1.12483	-1.11822	0.0110888	0.0469216	0.256195
Eucgr.J02621	10	31956777	-	N	N				SC-J-2	Egr-specific HMM	Eucgr.J02621	0.0133173	0.151583	0.0554997	0.171902	0.150249	0.134103	2.61683	3.18343	3.50964	3.88438	3.96445	4.09703	0.359673	1.04971	6.43381e-09	0.00776735	0.0184942	0.0137825	0.0274481	0	0	0	0	0.0141623	0.027917	0.0959822	0	0.0153711	0	#NUM!	-3.16702	0.203342	0.0775843	0.343967
Eucgr.J02638	10	32401763	+	NL	NL	CNL-clade			SC-J-2	Egr-specific HMM	Eucgr.J02638	0.303433	0.259753	0.272794	0.455874	0.364135	0.358454	0.0311352	0.0942773	0.0943037	0	0	0.033849	-2.69846	0.495366	6.24425e-07	0.245436	0.00288211	0.836278	0.633756	0.694269	0.38824	0.260698	0.482041	0.0970702	0.0191043	0.0553474	0.133144	0.058348	0.0373578	-0.93633	0.416008	7.69122e-06	0.00913907	0.0051077
Eucgr.J02649	10	32532283	+	CNL	CNL	CNL-clade	CNL-type	J-5	SC-J-2	Pfam NB-ARC	Eucgr.J02649	0.468896	0.517307	0.70598	0.455425	0.360153	0.329212	0.268154	0.252886	0.43082	0.156101	0.291487	0.116729	-0.754244	-0.563803	0.00451738	0.0245354	0.64918	0.24976	0.333897	0.225929	0.454759	0.894954	0.114504	1.49645	1.4429	1.57828	1.90446	1.90693	1.5356	0.854873	0.243161	1.11433e-05	0.0961882	0.829933
Eucgr.J02650	10	32545592	+	CN	CN		CNL-type	J-5	SC-J-2	Egr-specific HMM
Eucgr.J02651	10	32574937	-	NL	NL	CNL-clade	CNL-type	J-5	SC-J-2	Egr-specific HMM	Eucgr.J02651	0.168819	0.47689	0.418948	0.222591	0.193563	0.191031	0.301699	0.673754	0.597213	0.432898	0.324728	0.272832	-0.609927	-0.810181	0.0807055	0.0642479	0.860232	2.44422	2.1107	2.54906	1.88569	1.75794	1.85073	2.81206	3.36449	3.0811	3.0225	2.86999	2.88873	-0.370676	-0.0762246	3.08082e-05	0.0122574	0.118478
Eucgr.J02652	10	32590417	-	NL	NL		CNL-type	J-5	SC-J-2	Egr-specific HMM
Eucgr.J02654	10	32637759	-	NL	NL	CNL-clade	CNL-type	J-5	SC-J-2	Egr-specific HMM	Eucgr.J02654	0.613602	1.02027	0.876466	0.545896	0.546122	0.484988	1.55275	2.30951	1.51778	1.04134	1.90736	1.54184	-0.260728	-0.670693	0.000959371	0.148373	0.970262	1.21562	0.977225	1.16732	0.696017	0.919597	0.884645	1.2236	1.23905	1.47305	1.17446	0.987633	0.867345	-0.426455	-0.37757	0.0468816	0.0056026	0.923962
Eucgr.J02658	10	32708920	-	NL	NL	CNL-clade	CNL-type	J-5	SC-J-2	Egr-specific HMM	Eucgr.J02658	0.379538	0.644733	0.55618	0.352243	0.335724	0.356894	0.447675	0.624467	0.701642	0.926166	0.8436	1.07898	0.683497	-0.597025	0.000843478	0.199445	0.0030941	1.46183	0.922389	1.31995	0.515035	0.667668	0.953376	0.244014	0.255869	0.326148	0.296056	0.2689	0.143744	-0.794185	-0.221021	0.00014751	0.029902	0.0529795
Eucgr.J02721	10	34107510	-	N	N				SC-J-2	Egr-specific HMM
Eucgr.J02727	10	34292721	-	L	L				SC-J-2	BLAST homologue	Eucgr.J02727	16.1222	27.9454	19.8905	10.6241	11.1622	10.8032	0.252948	0.212429	0.38431	0.0470339	0.136524	0.0453061	-1.89244	-0.97272	1.6873e-05	0.015717	0.0188305	0.0743937	0.0248582	0	0	0.026326	0	0.100382	0.0494227	0	0.0501871	0.0527148	0	-1.91461	-0.541813	0.332724	0.359638	0.838138
Eucgr.J02748	10	34432113	-	NL	NL	CNL-clade	Other-type	J-6	SC-J-2	Pfam NB-ARC
Eucgr.J02755	10	34544942	-	NL	NL	CNL-clade	Other-type	J-6	SC-J-2	Pfam NB-ARC
Eucgr.J02762	10	34608381	-	NL	NL	CNL-clade	Other-type	J-6	SC-J-2	Pfam NB-ARC	Eucgr.J02762	0.0121834	0.0377719	0	0.0716062	0.0624579	0.0368703	0	0	0	0	0	0	#DIV/0!	1.77473	0.00129691	0.0293514	0.0293514	0	0	0	0	0	0	0	0	0	0	0	0	#DIV/0!	#DIV/0!
Eucgr.J02767	10	34656862	-	NL	NL	CNL-clade	Other-type	J-6	SC-J-2	Pfam NB-ARC	Eucgr.J02767	11.6296	19.1099	15.1309	6.96376	7.2177	7.16123	0.791629	1.67532	1.46492	0.245567	0.293254	0.292996	-2.24088	-1.10382	1.19128e-05	0.00288784	0.0112137	0.688596	0.362371	0.567438	0.0801052	0.166097	0.253588	0.0944153	0.0528557	0.11718	0.040012	0.0293133	0.0138608	-1.69518	-1.66859	0.000652895	0.00418892	0.0213437
Eucgr.J02775	10	34783314	-	NL	NL	CNL-clade	Other-type	J-6	SC-J-2	Pfam NB-ARC
Eucgr.J02779	10	34853756	-	NL	NL	CNL-clade	Other-type	J-6	SC-J-2	Pfam NB-ARC
Eucgr.J02782	10	34877334	-	NL	NL	CNL-clade	Other-type	J-6	SC-J-2	Pfam NB-ARC	Eucgr.J02782	0.020819	0.0429123	0.0320741	0.185405	0.244575	0.146268	0	0	0	0	0	0	#DIV/0!	2.58851	6.00878e-05	0.000594486	0.000594486	0	0	0	0	0	0	0	0	0.0208329	0	0	0	#DIV/0!	#NUM!	0.346594	0.346594	0.346594
Eucgr.J02786	10	34933244	-	N	N		Other-type	J-6	SC-J-2	Egr-specific HMM	Eucgr.J02786	1.98161	2.59018	2.39485	0.718858	0.608066	0.597737	0	0.0501505	0.0508532	0.0517588	0.0201717	0	-0.489733	-1.85586	2.68362e-07	1.65276e-05	1.79924e-05	0.14075	0.0891377	0.228458	0.0660612	0	0.0780997	0.120737	0.117408	0.179736	0.079489	0.0733264	0.110284	-1.66876	-0.667484	0.63337	0.0180655	0.343369
Eucgr.J02792	10	34981686	-	NL	NL	CNL-clade	Other-type	J-6	SC-J-2	Pfam NB-ARC	Eucgr.J02792	0	0.0476167	0	0.0919496	0.0787801	0.0619181	0	0	0	0	0	0	#DIV/0!	2.28861	0.000860953	0.00924592	0.00924592	0	0	0	0	0	0	0	0	0.0306676	0	0	0	#DIV/0!	#NUM!	0.346594	0.346592	0.346592
Eucgr.J02798	10	35034980	-	NL	NL	CNL-clade	Other-type	J-6	SC-J-2	Pfam NB-ARC
Eucgr.J02906	10	36213225	-	N	N					Egr-specific HMM
Eucgr.K00815	11	9401095	-	NL	NL	TNL-clade				Pfam NB-ARC	Eucgr.K00815	0.024059	0.0503671	0.0710004	0.0107364	0.011914	0.0464486	0.999415	1.93331	0.608216	0.222162	0.57715	0.294014	-1.69541	-1.07355	0.00688384	0.0732	0.0887936	0.127968	0.028743	0.013943	0.0787139	0.0743178	0.0296427	0.139356	0.209055	0.121755	0.0695883	0.177054	0.0531144	0.0982002	-0.649378	0.0530288	0.413562	0.349646
Eucgr.K00832	11	9819525	-	N	N		TNL-type	K-1		Egr-specific HMM
Eucgr.K00838	11	10044723	-	TN	TN		TNL-type	K-1		Pfam NB-ARC
Eucgr.K00846	11	10252610	-	N	N		TNL-type	K-1		BLAST homologue	Eucgr.K00846	4.24381	5.78265	5.87327	4.46947	4.54834	4.55321	2.14165	1.9253	2.90523	1.52572	2.0768	1.70715	-0.392988	-0.228473	1.68402e-05	0.0671249	0.732933	1.55139	1.41379	1.80036	0.601797	1.00409	1.37778	0.798787	0.612105	0.7822	0.495467	0.869099	0.728327	-0.675553	-0.0674678	0.00333422	0.0554105	0.0803114
Eucgr.K00847	11	10283112	-	TN	TN		TNL-type	K-1		Pfam NB-ARC	Eucgr.K00847	0	0.0727698	0.0817979	0.0373974	0.0829739	0.0673429	1.5184	3.27551	1.26551	0.798594	0.989072	0.861584	-1.1936	0.280299	0.00231685	0.114323	0.108409	0.0464873	0	0.0761184	0.0715915	0.0161961	0.0485319	0.0613063	0.0304032	0.0885724	0.0608578	0.0298666	0.0291213	0.152966	-0.589076	0.694908	0.656962	0.485128
Eucgr.K00852	11	10379039	-	TN	TN		TNL-type	K-1		Egr-specific HMM	Eucgr.K00852	0.0763168	0	0.051287	0.023105	0	0	0.184069	0.256586	0.112146	0.0859937	0.121797	0.0403361	-1.15568	-2.46539	0.00366303	0.03411	0.247282	0	0	0	0	0	0	0	0	0	0	0	0	#DIV/0!	#DIV/0!
Eucgr.K01235	11	15548312	+	NL	NL	TNL-clade				Pfam NB-ARC
Eucgr.K01432	11	17394277	+	L	L					BLAST homologue	Eucgr.K01432	0.460445	0.565289	0.340972	0.384425	0.391709	0.212597	2.07071	1.38108	1.58962	1.28797	1.36036	1.18113	-0.396686	-0.467053	1.22281e-05	0.0486595	0.257666	1.13173	1.3733	1.38722	0.615658	0.6206	0.705966	0.364483	0.241229	0.233478	0.321792	0.468925	0.465296	-1.00289	0.581782	3.09891e-06	0.00156645	8.92325e-05
Eucgr.K01715	11	20839969	+	NL	NL	CNL-clade	Other-type	K-2	SC-K-1	Pfam NB-ARC	Eucgr.K01715	0.453012	0.288975	0.295691	0.233571	0.377107	0.170169	0.749248	0.658705	0.777139	0.400234	0.53815	0.843729	-0.294105	-0.410247	0.00194069	0.202248	0.766181	0.497761	0.954183	0.980066	0.364543	0.394824	0.547131	1.30036	1.02292	1.4128	0.880238	0.619511	0.756049	-0.896444	-0.727887	0.00842547	0.0038717	0.599605
Eucgr.K01716	11	20851227	+	N	N		Other-type	K-2	SC-K-1	Pfam NB-ARC
Eucgr.K01717	11	20874501	+	N	N		Other-type	K-2	SC-K-1	Pfam NB-ARC	Eucgr.K01717	0	0	0	0	0	0	0	0	0	0	0	0	#DIV/0!	#DIV/0!				0	0	0	0	0	0	0	0	0	0	0	0	#DIV/0!	#DIV/0!
Eucgr.K01751	11	21496599	-	CN	CNN		CNL-type	K-3	SC-K-1	Egr-specific HMM	Eucgr.K01751	0.0188302	0.0198006	0.0387032	0.0338348	0.0381619	0.0375131	0	0	0	0	0	0	#DIV/0!	0.501885	1.31752e-05	0.143203	0.143203	0	0	0	0.0199437	0.0897309	0	0.0632249	0.105037	0.0606699	0.0208865	0.267272	0.279912	#DIV/0!	1.31115	0.0340342	0.134106	0.418882
Eucgr.K01752	11	21501260	-	CN	CN		CNL-type	K-3	SC-K-1	Pfam NB-ARC	Eucgr.K01752	1.07134	1.1163	1.01096	0.544569	1.10278	0.745017	3.70131	3.51114	3.50261	2.25003	2.80019	2.26827	-0.550022	-0.419002	1.97171e-07	0.000558519	0.00930645	4.53577	4.23542	4.6835	5.10828	4.99302	4.4805	7.0637	7.31267	7.50404	8.74711	9.44749	9.91254	0.11606	0.361297	1.46515e-07	0.000459538	0.00426011
Eucgr.K01753	11	21519127	-	N	N		CNL-type	K-3	SC-K-1	Egr-specific HMM
Eucgr.K01754	11	21525698	-	CN	CN		CNL-type	K-3	SC-K-1	Pfam NB-ARC	Eucgr.K01754	0.140681	0.12065	0.0394107	0.105215	0.141774	0.0885554	0.0962826	0.0383361	0.0578424	0.0872453	0.0481829	0.0835044	0.18592	0.157979	0.102213	0.628674	0.947177	0	0	0	0.0390802	0.0289562	0	0.0410062	0.148812	0.170334	0.0818926	0.177767	0.184898	#DIV/0!	0.303764	0.00173886	0.368305	0.920979
Eucgr.K01806	11	22436147	-	CN	CNN		CNL-type	K-4	SC-K-1	Pfam NB-ARC	Eucgr.K01806	0	0	0	0	0	0	0	0.0257147	0	0.0294898	0.0218796	0	0.998316	#DIV/0!	0.0703595	0.507008	0.507008	0.0914488	0.111177	0.0360118	0.0517908	0.019132	0.115474	0.0546783	0.0722679	0.0874066	0.0360539	0.0179232	0.0520612	-0.356444	-1.0154	0.393055	0.203442	0.64155
Eucgr.K01807	11	22442484	-	N	N		CNL-type	K-4	SC-K-1	Egr-specific HMM	Eucgr.K01807	0.348292	0.289175	0.359231	0.130815	0.176406	0.123353	3.2786	3.80603	3.28093	2.66929	3.13341	2.45926	-0.327242	-1.2109	2.3157e-08	0.0103021	0.0910023	6.99137	6.92426	5.17522	7.28742	8.02905	5.89696	9.48582	10.032	10.1711	12.5552	11.7938	11.5001	0.152097	0.272012	1.95725e-05	0.0189322	0.190754
Eucgr.K01808	11	22454335	-	CN	CN		CNL-type	K-4	SC-K-1	Egr-specific HMM	Eucgr.K01808	0.0329744	0.0342453	0.0674565	0	0.0335778	0	0	0	0	0	0	0	#DIV/0!	-2.00392	0.00775323	0.066832	0.066832	0	0	0	0	0	0	0.0818376	0.0820029	0.119226	0.0819099	0	0.0803912	#DIV/0!	-0.802468	0.00107149	0.213357	0.213357
Eucgr.K01810	11	22460463	-	CNL	CNL	CNL-clade	CNL-type	K-4	SC-K-1	Pfam NB-ARC	Eucgr.K01810	4.16567	3.0292	3.42202	3.12872	3.89099	3.27875	4.727	4.28224	4.9722	3.30244	3.93295	3.48296	-0.38343	-0.0439326	0.0332363	0.0411891	0.0807571	4.18144	4.72738	4.57697	3.75827	3.53702	4.27276	1.78624	1.99091	1.96252	2.22775	2.49111	2.28631	-0.221294	0.287452	6.16311e-07	0.475856	0.00648755
Eucgr.K01861	11	23268243	-	CNL	CNNL		CNL-type	K-5	SC-K-1	Pfam NB-ARC	Eucgr.K01861	0	0	0	0	0	0	0.0206888	0	0.0209922	0	0.0178136	0.0231422	-0.0253221	#DIV/0!	0.0234287	0.981042	0.981042	0.0162299	0	0	0	0	0.0169946	0	0	0	0	0	0	0.0664223	#DIV/0!	0.195121	0.974838	0.974838
Eucgr.K01862	11	23299864	-	NL	NL		CNL-type	K-5	SC-K-1	Egr-specific HMM
Eucgr.K01863	11	23301305	-	CN	CN		CNL-type	K-5	SC-K-1	Egr-specific HMM	Eucgr.K01863	0.499838	0.395756	0.296683	0.11237	0.204712	0.25716	0.258738	0.155842	0.156518	0.348638	0.170222	0.111548	0.142548	-1.05399	0.116874	0.120404	0.0681885	0.502153	0.501512	0.459856	0.313159	0.303202	0.40793	0.643158	0.463802	0.244727	0.679804	0.518668	0.495071	-0.514818	0.325284	0.202925	0.814679	0.0879063
Eucgr.K01864	11	23313440	-	CNL	CNL	CNL-clade	CNL-type	K-5	SC-K-1	Pfam NB-ARC	Eucgr.K01864	1.33925	1.42529	1.16795	0.791345	1.07893	1.11197	1.71796	1.57873	1.8805	1.20235	1.43627	1.24246	-0.415711	-0.399044	0.0029863	0.00227431	0.516847	1.33146	1.21015	1.30873	0.705102	0.947366	1.20319	0.560057	0.731729	0.582306	0.402117	0.528443	0.466995	-0.431163	-0.423287	0.000106226	0.016461	0.317965
Eucgr.K01874	11	23427816	-	L	L		CNL-type	K-6	SC-K-1	BLAST homologue	Eucgr.K01874	0.646271	0.507057	0.653407	0.452356	0.672289	0.63426	1.1754	1.10823	0.99685	1.24661	1.22889	1.22737	0.174737	-0.0387074	2.75204e-06	0.238876	0.148779	0.852258	0.735603	1.05121	0.995024	0.708367	0.417472	2.93469	2.74895	2.59709	2.10868	1.9281	2.27273	-0.315379	-0.39223	7.01642e-07	0.00789953	0.074299
Eucgr.K01875	11	23450894	-	CN	CN		CNL-type	K-6	SC-K-1	Pfam NB-ARC	Eucgr.K01875	2.04964	1.55085	2.30636	1.70693	2.08535	1.89319	0.732549	0.419063	0.404079	0.213633	0.311488	0.243734	-1.01677	-0.0551094	3.1658e-06	0.250042	0.506403	1.28908	0.785265	0.995434	1.03505	1.03809	0.567762	2.21879	2.45169	2.33111	2.13894	2.9792	2.22424	-0.217104	0.0685652	3.48719e-05	0.93496	0.482878
Eucgr.K01877	11	23486981	-	CN	CN		CNL-type	K-6	SC-K-1	Pfam NB-ARC	Eucgr.K01877	3.36978	3.08977	3.46503	3.33997	3.42434	3.00695	0.0815273	0.0407698	0.0408983	0.0723488	0	0.0227441	-0.779191	-0.0224614	2.69785e-10	0.679035	0.872869	0.113202	0.0857683	0.111235	1.18936	1.75718	0.0149518	4.07359	4.78273	4.16255	4.34804	4.9465	5.04183	3.25503	0.139076	9.33e-07	0.0585843	0.47996
Eucgr.K01879	11	23515900	-	CN	CN		CNL-type	K-6	SC-K-1	Pfam NB-ARC	Eucgr.K01879	0.0120168	0.251876	0	0	0.0122212	0	0.0768622	0.0193004	0.0585242	0	0.0162428	0	-3.25148	-4.43249	0.687508	0.160374	0.66528	1.54889	1.55254	1.17486	1.45283	1.41517	0.66175	7.22619	4.20134	5.89149	1.71438	1.89441	1.54184	-0.276794	-1.74954	0.000750229	0.00165233	0.00339408
Eucgr.K01934	11	24582878	+	L	L		TNL-type	K-7	SC-K-1	BLAST homologue	Eucgr.K01934	0.57012	0.824285	0.578691	0.654839	0.774044	0.609301	0	0	0	0	0	0	#DIV/0!	0.0468231	7.24763e-07	0.828147	0.828147	0.344076	0.396563	0.169583	0.0897125	0.114433	0.147157	0	0	0	0	0	0	-1.3735	#DIV/0!	0.000339431	0.0297545	0.0297545
Eucgr.K01937	11	24618205	+	TNL	TNL	TNL-clade	TNL-type	K-7	SC-K-1	Pfam NB-ARC	Eucgr.K01937	1.25638	1.84563	1.66489	0.919586	1.47292	1.25527	4.75869	3.25005	4.59636	3.69985	5.19589	4.37603	0.0743532	-0.386034	2.88209e-05	0.831734	0.411464	1.28314	1.83193	1.39612	0.42272	0.525081	1.00816	0.198128	0.102329	0.197405	0.0936442	0.0730392	0.0802306	-1.20563	-1.01174	5.83203e-05	0.00548194	0.0147994
Eucgr.K01940	11	24667840	+	none	none		TNL-type	K-7	SC-K-1	BLAST homologue	Eucgr.K01940	0.587369	0.912449	0.77751	0.700164	1.12905	0.500708	1.69265	1.50625	1.44119	0.95036	1.42704	1.21073	-0.370921	0.0329396	0.00168529	0.237015	0.195434	3.90916	3.89447	4.2939	2.91425	2.70231	2.65108	5.00296	4.39862	5.06712	3.83249	3.91119	4.25899	-0.549165	-0.26958	0.000120042	9.69057e-05	0.159903
Eucgr.K02011	11	26195009	-	N	NN		Other-type	K-8	SC-K-1	Egr-specific HMM
Eucgr.K02012	11	26223249	-	N	N		Other-type	K-8	SC-K-1	Pfam NB-ARC	Eucgr.K02012	0.772935	0.753673	0.743413	0.46352	0.555411	0.459974	0.55831	0.451264	0.705421	0.242765	0.268367	0.233206	-1.20417	-0.618176	0.000732002	8.93499e-05	0.481995	0.10805	0.790954	0.329969	0.0106321	0.0913794	0.245807	0.240127	0.172811	0.243312	0.108858	0.125318	0.0983612	-1.82105	-0.98073	0.38652	0.0974059	0.410548
Eucgr.K02015	11	26237572	-	N	NN		Other-type	K-8	SC-K-1	Egr-specific HMM
Eucgr.K02016	11	26239846	-	NL	NL	CNL-clade	Other-type	K-8	SC-K-1	Pfam NB-ARC	Eucgr.K02016	2.59736	2.28613	3.2028	1.50477	1.91004	1.23766	0.955334	0.811754	1.0034	0.474296	0.601912	0.39901	-0.909212	-0.797481	3.46464e-05	0.00175631	0.0711146	0.601208	1.26057	0.707689	0.167686	0.419893	0.85947	1.14789	0.768386	0.869418	0.379273	0.383731	0.488772	-0.828355	-1.15406	0.982637	0.021603	0.670942
Eucgr.K02231	11	29560249	+	N	N					Egr-specific HMM
Eucgr.K02295	11	30086348	-	none	none					BLAST homologue	Eucgr.K02295	0	0.0928731	0	0.131164	0.0453932	0.0448005	0	0.0715032	0	0	0	0	#NUM!	1.25305	0.133631	0.705401	0.206324	0	0	0	0.0343785	0	0	0	0	0	0	0	0	#DIV/0!	#DIV/0!	0.346594	0.346594	0.346594
Eucgr.L00062	13	167073	+	CN	CN					Egr-specific HMM	Eucgr.L00062	0.526131	0.805254	1.00452	1.3182	1.10444	0.828696	0.482719	0.683472	0.624973	0.107313	0.368689	0	-1.91186	0.477051	0.00149285	0.585063	0.013108	0.223062	0.168587	0.501458	0.169189	0.238351	0.287629	0.290014	0.396159	0.506689	0.347116	0.435693	0.474254	-0.361469	0.0756298	0.0595387	0.742214	0.52323
Eucgr.L00063	13	168011	+	NL	LNL					Pfam NB-ARC	Eucgr.L00063	0.631433	0.615913	0.462155	0.467897	0.662588	0.551532	0.685137	0.332916	0.383034	0.121247	0.311017	0.213946	-1.11647	-0.023383	0.0151804	0.111068	0.134443	1.31724	1.4534	1.37213	1.11076	0.816178	1.17656	1.16892	1.06782	1.38481	0.777484	0.871213	0.757259	-0.416701	-0.589997	0.0300549	0.00123884	0.713213
Eucgr.L00066	13	240873	+	CNL	CNL	CNL-clade				Pfam NB-ARC	Eucgr.L00066	0.0735605	0.298019	0.21367	0.0945808	0.157258	0.133618	0.221701	0.102716	0.0514063	0.0989897	0.197065	0.0564537	-0.0923969	-0.602483	0.416596	0.45314	0.550194	0.104961	0.0472133	0.0458303	0.0548826	0.048768	0.0609122	0.15137	0.0807242	0.0670305	0.034733	0.0574481	0.0334742	-0.266896	-1.25128	0.555376	0.0748781	0.203393
Eucgr.L00068	13	288347	+	CN	CN					Egr-specific HMM
Eucgr.L00070	13	397825	+	CN	CN					Pfam NB-ARC	Eucgr.L00070	0.0108224	0.0226209	0.0107816	0.0198112	0	0	0.571917	0.518589	0.592917	0.413683	0.354197	0.412927	-0.511625	-1.15854	1.45165e-09	0.000434074	0.000814435	0.355145	0.204355	0.199362	0.156435	0.200296	0.236454	0.452889	0.251009	0.281621	0.139011	0.203201	0.122977	-0.355355	-1.08307	0.71747	0.0312841	0.214679
Eucgr.L00073	13	477417	+	NL	NL	CNL-clade				Pfam NB-ARC	Eucgr.L00073	1.1278	2.21621	2.00751	0.479178	0.764737	0.42617	3.70706	3.24321	3.75812	1.85205	2.70191	2.03904	-0.699735	-1.68003	7.76763e-05	0.000511812	0.763356	3.9094	4.54433	4.25305	2.11503	1.84934	3.09675	5.74857	4.09565	5.07518	2.81153	2.72386	3.0517	-0.84763	-0.796948	0.0898937	0.000265304	0.732311
Eucgr.L00083	13	645945	+	CN	CN					Egr-specific HMM
Eucgr.L00084	13	783359	+	NL	NL	CNL-clade				Pfam NB-ARC
Eucgr.L00087	13	939487	+	CN	CN					Egr-specific HMM
Eucgr.L00089	13	969935	+	NL	NL					Egr-specific HMM
Eucgr.L00091	13	1051722	+	CNL	CNL	CNL-clade				Pfam NB-ARC	Eucgr.L00091	0	0.0775215	0.0732377	0.00970382	0	0	0.274623	0.1625	0.196982	0.129176	0.134184	0.0876085	-0.85338	-3.95755	0.000257255	0.0127391	0.316007	0.0337333	0.0227371	0.0110513	0.0319187	0	0.0114863	0.033701	0.0221436	0.0324026	0.0677905	0.0680273	0.010982	-0.63749	0.734228	0.102427	0.622764	0.254301
Eucgr.L00093	13	1122231	+	CNL	CNL	CNL-clade				Pfam NB-ARC
Eucgr.L00094	13	1208194	+	CN	CN					Pfam NB-ARC	Eucgr.L00094	1.2796	2.95167	2.53734	0.98121	1.16137	0.960195	4.34502	4.25132	4.3894	3.08538	3.55037	3.04064	-0.424387	-1.1253	4.42249e-05	0.00242899	0.829446	20.0734	22.5231	23.8812	17.0892	15.8651	23.8159	14.9139	13.8719	16.0368	12.9166	12.8195	14.1556	-0.227737	-0.168138	0.00184422	0.121296	0.58721
Eucgr.L00160	14	892423	+	N	N					Pfam NB-ARC	Eucgr.L00160	0.656227	0.665237	0.672453	0.369342	0.328149	0.231224	2.03476	4.0845	2.45486	0.749692	0.735403	0.657597	-2.00056	-1.1023	0.00324058	0.00403504	0.0214023	4.75049	5.69131	4.91615	1.72238	1.23438	4.20887	0.0362632	0.0838911	0.0116653	0.0241365	0.024034	0	-1.09982	-1.45234	5.68375e-05	0.021274	0.0232516
Eucgr.L00162	14	934094	-	N	N					Egr-specific HMM
Eucgr.L00229	16	303230	+	N	NN					Pfam NB-ARC	Eucgr.L00229	0	0	0	0	0	0	0	0	0	0	0	0	#DIV/0!	#DIV/0!				0	0	0	0	0	0	0	0	0	0	0	0	#DIV/0!	#DIV/0!
Eucgr.L00232	16	439771	-	N	N					Pfam NB-ARC	Eucgr.L00232	0	0	0	0	0	0	0	0	0	0	0	0	#DIV/0!	#DIV/0!				0	0	0	0	0	0	0	0	0	0	0	0	#DIV/0!	#DIV/0!
Eucgr.L00367	22	418451	-	N	N					Pfam NB-ARC	Eucgr.L00367	0.0327493	0	0.0329747	0.0298035	0.16473	0.0323375	0	0	0	0	0	0	#DIV/0!	1.78738	0.0662529	0.275431	0.275431	0	0	0	0	0.0732387	0	0.0349205	0.0336639	0	0	0	0.0330557	#DIV/0!	-1.05298	0.753469	0.677423	0.248402
Eucgr.L00391	25	462009	-	TN	TN					Pfam NB-ARC	Eucgr.L00391	0.821088	0.346706	0.654983	0.707774	0.95775	0.996352	1.63805	1.1777	1.38606	0.590376	1.15233	1.48305	-0.381374	0.546305	0.0193822	0.895376	0.109699	0.0679711	0	0.100049	0.125133	0	0.0715003	0.201736	0	0.0644954	0	0.0645415	0.1576	0.226874	-0.261202	0.653287	0.954894	0.790919
Eucgr.L00395	26	125552	+	N	N					Egr-specific HMM	Eucgr.L00395	0.024263	0.101993	0.0237046	0.042692	0.0239271	0.0930942	0.0705844	0	0.0356608	0.0410531	0	0	-1.37183	0.090901	0.226314	0.666364	0.561954	0	0.0255731	0	0	0.0787185	0.0262969	0.0498753	0	0	0.0248834	0.0241964	0.0236216	2.0379	0.543658	0.930658	0.284834	0.543441
Eucgr.L00396	26	141986	+	NL	NL					Egr-specific HMM	Eucgr.L00396	0.944384	4.05636	3.01999	0.651833	0.532412	0.802945	2.50213	2.43482	2.38678	1.36676	1.53908	1.2137	-0.830095	-2.013	0.618473	0.0103257	0.337094	0.0460567	0.140599	0.0451532	0	0.0964023	0.0492125	0.045563	0.0906234	0.0874878	0	0.0874853	0.0427142	-0.670779	-0.780675	0.882049	0.276184	0.96339
Eucgr.L00695	50	41358	-	TNL	TNL	TNL-clade				Pfam NB-ARC
Eucgr.L00696	50	91606	-	NL	NL	TNL-clade				Pfam NB-ARC	Eucgr.L00696	0	0.0110681	0.0105142	0	0	0	0.195503	0.16374	0.121507	0.245239	0.20773	0.0663444	0.111319	#NUM!	0.000533528	0.925479	0.741251	0.021496	0.0980305	0.0735334	0.348577	0.235165	0.0784149	0.480189	0.451931	0.914495	0.755577	0.748259	0.679122	1.77812	0.241401	0.000275415	0.157552	0.803665
Eucgr.L00700	50	175833	-	NL	NL	TNL-clade				Pfam NB-ARC	Eucgr.L00700	0.0110631	0.0233202	0.0113731	0	0.0335496	0.0109561	0.515095	0.511476	0.434967	0.565808	0.448195	0.411729	-0.0357845	-0.0399834	1.36294e-07	0.826023	0.837564	0.100366	0.143073	0.24579	0.24393	0.134555	0.237055	0.233854	0.157673	0.123743	0.321961	0.34498	0.307082	0.331343	0.918627	0.0862113	0.0177121	0.129316
Eucgr.L00713	53	16617	+	N	N					Pfam NB-ARC
Eucgr.L00715	53	52220	+	N	N					Pfam NB-ARC	Eucgr.L00715	1.04394	0.910182	0.831423	0.844514	0.683373	0.733337	0.419737	0.327195	0.545312	0.173343	0.234073	0.247689	-0.98008	-0.300856	8.36704e-06	0.00558758	0.724789	0.0589368	0.0470557	0.0930658	0	0.0125857	0.0241517	0.0356862	0.0235803	0.0697783	0.0119653	0	0	-2.43787	-3.43094	0.172995	0.00225622	0.495475
Eucgr.L00718	53	124054	+	CN	CN					Egr-specific HMM
Eucgr.L00719	53	135466	+	L	L					BLAST homologue	Eucgr.L00719	2.37233	1.70695	2.11242	1.02583	2.01445	1.23588	1.67659	1.46925	1.51805	0.760922	1.05459	1.5558	-0.468224	-0.53402	0.0966308	0.0380096	0.642779	1.0866	4.57797	2.71916	0.712183	1.099	2.23632	5.20662	3.60498	4.13639	2.25356	2.72121	1.62951	-1.05056	-0.971255	0.0928684	0.0211182	0.605362
Eucgr.L00804	66	116750	-	N	N					Egr-specific HMM	Eucgr.L00804	1.04302	1.49644	1.18687	0.907738	1.43637	0.895209	2.85271	2.14525	2.14953	2.77175	2.05262	2.42689	0.020795	-0.202066	0.000200764	0.748451	0.622666	2.03351	2.17137	2.29877	1.87432	1.7631	2.5051	0.510972	0.711055	0.596052	0.418436	0.663436	0.51391	-0.082419	-0.188151	2.39231e-06	0.476163	0.863244
Eucgr.L00809	66	205096	-	TNL	TNL	TNL-clade				Pfam NB-ARC	Eucgr.L00809	0.986427	1.18836	0.964133	0.801922	1.23005	0.792927	0.747484	0.436636	0.6986	0.663708	0.697172	0.748016	0.163669	-0.152069	0.00838933	0.88085	0.369144	1.28903	1.14686	1.00019	1.07132	1.08243	1.49732	0.629512	0.842239	0.800702	0.815254	0.756899	0.820658	0.0875557	0.074456	0.00183525	0.544869	0.862834
Eucgr.L00831	71	71178	+	L	L					BLAST homologue	Eucgr.L00831	0	0	0	0	0	0	0.434722	0.368551	0.201162	0.177207	0.0844458	0.17415	-1.20464	#DIV/0!	0.000225934	0.0370389	0.0370389	0.0603929	0.168514	0.10507	0.12237	0.206276	0.208027	0.272951	0.123329	0.268087	0.13822	0.376461	0.217611	0.684295	0.140439	0.103315	0.371954	0.650219
Eucgr.L00913	82	94546	-	CNL	CNL	CNL-clade				Pfam NB-ARC	Eucgr.L00913	1.64977	1.8474	1.85955	1.46044	1.64184	1.12814	0.11078	0.109821	0.047959	0.124652	0.118666	0.0687449	0.216592	-0.340549	9.53885e-08	0.0630554	0.0481143	0.223099	0.203119	0.177361	0.304928	0.557895	0.130886	1.57031	1.82252	1.6732	1.16201	0.869218	1.08743	0.719281	-0.69993	1.17661e-06	0.0153881	0.00174255
Eucgr.L00927	84	99444	-	L	L					BLAST homologue	Eucgr.L00927	0.250695	0.43917	0.0411472	0.307765	0.245149	0.241952	0	0	0	0	0	0	#DIV/0!	0.120816	0.00244612	0.860091	0.860091	0.0595923	0.0311891	0.0302041	0.262304	0.258845	0.163436	0.479756	0.389451	0.443434	0.179488	0.502588	0.242772	2.5004	-0.505184	0.00219373	0.601244	0.0185922
Eucgr.L01050	112	46185	+	TNL	TNL	TNL-clade				Pfam NB-ARC	Eucgr.L01050	0.0672759	0.0352357	0	0.0295195	0.0325608	0.0211138	0.0947509	0.046936	0.047848	0.0562525	0.0944518	0.0352118	-0.0278118	-0.301234	0.0729112	0.809269	0.868651	0.290361	0.129951	0.102588	0.118051	0.120558	0.121272	0.046287	0.0797939	0.0880976	0.0460298	0.0222998	0	-0.539015	-1.64823	0.0115543	0.132142	0.928034
Eucgr.L01085	120	28358	+	TN	TN					Egr-specific HMM	Eucgr.L01085	0.0901404	0.0884213	0.0844043	0.193159	0.0855208	0.0837701	0	0	0.239955	0	0	0	-54.3559	0.462905	0.181514	0.608325	0.23353	0	0.101708	0	0.532041	0.108515	0	0.531474	0.520209	0.104999	1.07934	0.74342	0.803982	2.65489	1.18328	0.00293979	0.0237901	0.232976
Eucgr.L01087	120	38194	+	NL	NL	TNL-clade				Pfam NB-ARC
Eucgr.L01088	120	68236	+	TNL	TNL	TNL-clade				Pfam NB-ARC	Eucgr.L01088	2.99808	2.37389	2.32817	1.70892	2.14739	1.76862	0	0	0	0	0.0132828	0	#DIV/0!	-0.45305	1.25257e-07	0.0277422	0.0262957	0.0629929	0.0318601	0.0310098	0.0299656	0.0443196	0.0442073	0.0420573	0.031303	0.0403493	0.0103982	0.041809	0.0303252	-0.0870562	-0.462322	0.319945	0.42028	0.614036
Eucgr.L01097	122	7574	-	L	L					BLAST homologue	Eucgr.L01097	0.14895	0.0778341	0.109364	0.100824	0.144782	0.106972	0	0	0	0	0	0	#DIV/0!	0.0688455	1.47972e-05	0.830361	0.830361	0	0	0	0.0549785	0.151075	0	0.860126	0.54742	0.602511	0.547251	0.342338	0.55418	#DIV/0!	-0.477396	2.71807e-05	0.371188	0.0767217
Eucgr.L01098	122	40454	-	N	N					Pfam NB-ARC	Eucgr.L01098	0.543536	0.600268	0.343824	0.5757	0.418506	0.451023	0.435881	0.376449	0.254548	0.342787	0.192171	0.194708	-0.548087	-0.0417157	0.0118859	0.310684	0.425041	0	0	0	0.509252	0.723038	0.037667	2.03631	2.27042	1.67106	0.958616	1.30862	1.12855	#DIV/0!	-0.815867	1.28753e-05	0.164331	0.00201692
Eucgr.L01109	124	55347	+	NL	NNL					Pfam NB-ARC	Eucgr.L01109	0.640864	1.38496	0.990116	0.946485	0.744415	0.657851	0.015396	0	0	0	0.0128472	0.0349273	1.63369	-0.360714	6.12984e-05	0.387613	0.34349	0.2357	0.328284	0.25341	0.201969	0.199658	0.367027	0.0112106	0.011031	0.0325357	0.0451158	0.0453241	0.0110116	-0.0886973	0.88914	7.0373e-05	0.991638	0.630952
Eucgr.L01111	124	75041	+	N	N					Pfam NB-ARC	Eucgr.L01111	0.675413	0.678796	0.559295	0.758503	0.855599	0.570531	1.39754	1.35721	1.62707	1.47606	1.39132	1.77846	0.0844092	0.191174	1.16732e-05	0.328696	0.989314	4.12959	3.96497	4.73323	3.5259	3.66777	5.08265	2.2294	2.02635	2.69664	1.99634	2.54356	2.48804	-0.0633945	0.0155929	0.000293807	0.801128	0.740378
Eucgr.L01141	131	307	-	N	NN					Egr-specific HMM
Eucgr.L01143	131	7919	-	N	NN					Pfam NB-ARC
Eucgr.L01144	131	19200	-	T	T					BLAST homologue	Eucgr.L01144	0	0	0	0	0	0	0	0	0	0	0	0	#DIV/0!	#DIV/0!				0	0	0	0	0	0	0	0	0	0	0	0	#DIV/0!	#DIV/0!
Eucgr.L01150	132	56172	+	CN	CN					Egr-specific HMM	Eucgr.L01150	1.11019	1.74606	1.39109	1.12175	0.982636	0.989031	2.57932	1.56211	2.51591	4.37084	2.82456	4.62636	0.828427	-0.457358	0.000595555	0.0844773	0.0146209	5.27895	6.57105	7.37517	1.96263	2.53231	5.89317	0.924971	1.37981	0.73132	1.36973	0.652828	0.834087	-0.888063	-0.087898	0.000482593	0.064089	0.0732015
Eucgr.L01171	140	10745	+	CNL	CNL	CNL-clade				Pfam NB-ARC	Eucgr.L01171	0.522038	0.669894	0.471883	0.299193	0.400119	0.318006	0.34447	0.628174	0.5142	0.239452	0.11176	0.357009	-1.06998	-0.709724	0.240113	0.00586605	0.739027	1.484	1.50738	1.56871	0.573502	0.768149	0.893108	1.2648	1.08425	1.05225	0.992013	0.92427	0.918016	-1.02894	-0.263094	0.156671	4.05122e-05	0.00117238
Eucgr.L01173	140	57006	+	NL	NL	CNL-clade				Pfam NB-ARC	Eucgr.L01173	0.0940337	0.0757257	0.0403907	0.0792376	0.101536	0.0498141	0.148965	0.0652457	0.182636	0.0750825	0.0277547	0.126602	-0.79047	0.133895	0.251592	0.356324	0.246249	0.207565	0.380297	0.282821	0.0442001	0.133185	0.19822	0.343763	0.181355	0.234823	0.243667	0.166908	0.16062	-1.21293	-0.411904	0.752192	0.0299931	0.27192
Eucgr.L01175	140	82596	+	CNL	CNL	CNL-clade				Pfam NB-ARC	Eucgr.L01175	5.86145	5.52234	5.97162	5.24115	4.91156	4.32103	7.23692	8.02314	8.65629	3.7358	4.79886	4.55865	-0.869167	-0.261948	0.0209349	6.40229e-05	0.00230378	3.99129	3.67235	3.33875	1.44662	1.15106	2.25319	3.42161	3.05514	2.84238	2.08509	1.60432	1.75513	-1.1815	-0.775385	0.432053	6.23136e-05	0.122102
Eucgr.L01196	144	144030	+	NL	NL	CNL-clade				Pfam NB-ARC
Eucgr.L01200	145	33395	+	TN	TN					Pfam NB-ARC	Eucgr.L01200	4.10946	4.74521	3.33562	2.87019	3.90964	4.03947	1.48406	1.33615	1.78109	0.997542	1.01512	1.53812	-0.373905	-0.172125	3.19796e-05	0.210527	0.861509	0	0	0.017553	0.151864	0.0374255	0.0928305	0.10828	0.123216	0.13698	0.106935	0.0716738	0.1732	4.00652	-0.0667791	0.015256	0.107606	0.0738924
Eucgr.L01248	158	18727	-	N	NN					Egr-specific HMM
Eucgr.L01252	161	4865	-	CN	CN					Pfam NB-ARC	Eucgr.L01252	0.143289	0.0623896	0.34981	0.0631557	0.165333	0.141176	0.216372	0.213754	0.130782	0.292331	0.43207	0.0470934	0.459892	-0.58754	0.38396	0.956712	0.396144	0.652333	0.636358	0.702015	0.330306	0.414524	0.834254	0.265388	0.178356	0.14804	0.180515	0.132646	0.0625734	-0.334192	-0.655357	0.000755212	0.239386	0.702407
Eucgr.L01256	161	38748	-	CN	CN					Pfam NB-ARC	Eucgr.L01256	0.0595376	0.0403196	0.0197763	0.0202117	0.0795492	0.0771982	0.0391497	0.0383012	0.0393446	0.0449665	0.096303	0.130036	1.21593	0.564795	0.38868	0.0678709	0.361384	0	0	0	0.114936	0.0921315	0.0283019	0.0565053	0.0856403	0	0.0586076	0	0	#NUM!	-1.27821	0.785821	0.252708	0.0321628
Eucgr.L01324	181	14143	-	NL	NL	CNL-clade				Pfam NB-ARC	Eucgr.L01324	0	0	0	0	0	0	0	0	0.013703	0	0	0	#NUM!	#DIV/0!	0.346594	0.346594	0.346594	0	0	0	0	0	0	0	0	0	0	0	0	#DIV/0!	#DIV/0!
[truncated: 84 more rows]
