# Supplementary material for: The Eucalyptus grandis NBS-LRR Gene Family: Physical Clustering and Expression Hotspots
Source: Front Plant Sci. 2016 Jan 12;6:1238. doi: 10.3389/fpls.2015.01238 (PMC4709456; doi:10.3389/fpls.2015.01238)
Supplement: Table S2 — Conserved amino acid sequences for NB-ARC and TIR motifs from MEME analysis with CNL-like and TNL-like gene models in Eucalyptus grandis (Eg) and Arabidopsis thaliana (At; Meyers et al., 2003). The expected amino acid tryptophan (W) is identified in the Kinase 2 subdomain for CNL sequences–underlined. [file Table2.XLSX]

## Sheet: Sheet1
MOTIF	SUB-GROUP	SPECIES	CONSERVED SEQUENCE
P-loop/
Kinase 1/
Walker A
	CNL	Eg	VIGIYGMGGVGKTTLMKHVYN
	NL(CNL-type cluster)	Eg	IGIYGMGGVGK
	CNL	At	VGIYGMGGVGKTTLARQIF
	TNL	Eg	MIGIWGMGGIGKTTLAKAVYN
	NL (TNL-type cluster)	Eg	IGIWGMGGIGKTTLAKAVYNQ
	TNL	At	VGIWGPPGIGKTTIARALF
RNBS-A
	CNL	Eg	VMWVCVSQQFNIYKIQDDIAY
	NL(CNL-type cluster)	Eg	TTIMMHVYNDPLVKAHFNDVAWITVSQSF
	CNL	At	VKxGFDIVIWVVVSQEFTLKKIQQDILEK
	TNL	Eg	NGLVHLQNQLISDIL
	NL (TNL-type cluster)	Eg	YPQFQRHCCFLKDVRTHDIINLQKKLLFDIFNLSCTNPFFI
	TNL	At	DYGMKLHLQEQFLSEILNQKDIKIxHLGV
Kinase 2/
Walker B
	CNL	Eg	KKYLIILDDVWEHFD
	NL(CNL-type cluster)	Eg	RKRYLLILDDVWMHF
	CNL	At	LLVLDDVx
	TNL	Eg	IQERFCHKKVLIVLDDVDHWEQLNALAGG
	NL (TNL-type cluster)	Eg	RFHNKKVLIVLDDVD
	TNL	At	RLKDKKVLIVLDDVD
Kinase 3/ RNBS-B
	CNL	Eg	RGCKIVFTTRFKDVC
	NL(CNL-type cluster)	Eg	GSKIVITTRSADVCHQMCCQK
	CNL	At	NGCKVLFTTRSEEVC
	TNL	Eg	WFGPGSRIIITTRD
	NL (TNL-type cluster)	Eg	NGSRIIVTTRNKHFLT
	TNL	At	QLDALAGETxWFGPGSRIIVTTEDK
RNBS-C
	CNL	Eg	MGCDPTFHLQPLSHEEAWRLF
	NL(CNL-type cluster)	Eg	LSPEQSWSLFCQKTF
	CNL	At	KVECLTPEEAWELFQRKV
	TNL	Eg	YEVKPMNFHHALQLFCKHAFR
	NL (TNL-type cluster)	Eg	TYEMPEMNSHQAFQLFCKHAF
	TNL	At	NHIYEVxFPSxEEALQIFCQYAFGQNSPP
GLPL
	CNL	Eg	PEIKPIAKQIVRKCAGLPLAIITMARTMY
	NL(CNL-type cluster)	Eg	EAIARSIVRKCAGLPLAIITIATAMRGVD
	CNL	At	EVAKKCGGLPLALKVI
	TNL	Eg	LSDQAVHYAGGLPLALEVIGSFL
	NL (TNL-type cluster)	Eg	IVNYCGGLPLAIEVVGSFLCG
	TNL	At	EVAxLAGGLPLGLKVL
RNBS-D
	CNL	Eg	CFAYCCLFPEDYPIDKHYLIELWMAEGFIQPT
	NL(CNL-type cluster)	Eg	PYYTQQCFLHCALFP
	CNL	At	CFLYCALFPEDYEIxKEKLIDYWIAEGFI
	TNL	Eg	DALEYNQKEIFLDIACFFKG
	NL (TNL-type cluster)	Eg	LMISYEALDPNQKQIFLDIACF
	TNL	At	EDKDLFLHIACFFNG
TIR-1
	TNL	Eg	YDVFLSFRGPDTRNNFTDHLYTALDQAGI
	TN	Eg	FLSFRGPDTRNNFTDHLYTALDQAGIYTF
	TNL	At	DVFPSFRGEDVRKTFLSHLLKEF
TIR-2
	TNL	Eg	AIEQSRIAIPIFSKNYASSPWCLMELAQM
	TN	Eg	KAIEQSCIAIPIFSKNYASSPWCLEELVQMM
	TNL	At	IGPELIQAIRESRIAIVVLSKNYASSSWCLDELVEIMKC
TIR-3
	TNL	Eg	IMPIFYDVDPSDVRHQTGSYG
	TN	Eg	MVMPVFYKVDPREVRHQRGSY
	TNL	At	ELGQIVMPIFYGVDPSDVRKQ
TIR-4
	TNL	Eg	VKRWKQALFEVGSLSGWHLND
	TN	Eg	DSETVKRWKKALFDAGNLSGW
	TNL	At	WRKALTDVANIAGEHS
